# Supplementary material for: Wheat (Triticum aestivum) chromosome 6D harbours the broad spectrum common bunt resistance gene Bt11
Source: Theor Appl Genet. 2023 Sep 7;136(9):207. doi: 10.1007/s00122-023-04452-5 (PMC10485103; doi:10.1007/s00122-023-04452-5)
Supplement: Supplementary file 1 — (xlsx 572 KB) [file 122_2023_4452_MOESM1_ESM.xlsx]

## Sheet: Article
Title	Wheat (Triticum aestivum) chromosome 6D harbours the broad spectrum common bunt resistance gene Bt11
Journal	Theoretical and Applied Genetics
Authors	Lunzer, M., Buerstmayr, M., Grausgruber, H., Muellner, A.E., Fallbacher, I., Buerstmayr, H.
Corresponding Author	Magdalena Lunzer: magdalena.lunzer@boku.ac.at
Contents	Table S1	Linkage maps for all mapping populations and SNP calls of parental lines
	Table S2	Flanking markers for QTL identified in the mapping populations
	Table S3	Haplotype profiles in the Qbt.ifa-6DL region for parental lines and additonal genotypes with known Bt resistance genes
	Table S4	Physical SNP positions at the distal end of the 6D chromosome in seven different reference sequences
	Table S5	Best Linear Unbiased Estimates for plant height, heading date and common bunt incidence for all genotypes in the mapping populations

## Sheet: Table S1
Table S1 Linkage maps of MP-PR1, MP-PR2, MP-PL and MP-MM, Mbp and cM positions of mapped markers and SNP calls for the parental lines of the individual mapping populations. Resistance donors are indicated by “R”, susceptible parents by “S”.
	IWGSC RefSeq v2.1			MP-PR1			MP-PR2			MP-PL			MP-MM			SNP calls
SNP name	Chromosome	physical position		Chromosome	Map position		Chromosome	Map position		Chromosome	Map position		Chromosome	Map position		M822123	PI 166910	Mulan	Rainer	Lukullus
		Mbp		Linkage group	cM		Linkage group	cM		Linkage group	cM		Linkage group	cM		R: MP-MM	R: MP-PR1, MP-PR2, MP-PL	S: MP-MM	S: MP-PR1, MP-PR2	S: MP-PL
wsnp_Ex_c10657_17376448	1A	1.1752		NA	NA		NA	NA		NA	NA		1A	0		C	C	A	C	C
AX-158544750	1A	1.20833		1A	0.157466		1A	252.426		1A.1	199.076		NA	NA		C	T	C	C	C
BS00100774_51	1A	3.28221		NA	NA		NA	NA		1A.1	199.076		NA	NA		T	C	Y	T	T
AX-109903200	1A	4.37218		1A	0		NA	NA		NA	NA		NA	NA		T	C	T	T	T
wsnp_Ku_c1818_3557408	1A	4.38315		1A	0		NA	NA		NA	NA		NA	NA		T	C	T	T	T
BS00059422_51	1A	4.74858		NA	NA		1A	251.618		1A.1	193.142		NA	NA		failed	T	T	C	C
BS00023130_51	1A	6.06877		NA	NA		1A	251.618		1A.1	195.795		NA	NA		T	G	T	T	T
Kukri_c8390_1102	1A	7.5114		1B	4.10375		1B	2.8323		1B.1	203.655		NA	NA		A	G	G	A	A
Kukri_rep_c102231_265	1A	8.52975		NA	NA		NA	NA		1A.1	195.795		1A	7.48415		C	C	T	T	T
AX-94692394	1A	8.53412		1A	0.733827		NA	NA		NA	NA		NA	NA		C	C	T	T	T
wsnp_Ex_rep_c106111_90308719	1A	9.57883		NA	NA		NA	NA		NA	NA		1A	14.5175		T	G	G	G	G
RFL_Contig1027_442	1A	9.58286		NA	NA		NA	NA		NA	NA		1A	7.48415		G	A	A	A	A
AX-158537511	1A	9.96737		NA	NA		NA	NA		NA	NA		1A	16.7654		T	failed	C	T	T
Excalibur_c82557_201	1A	10.4577		NA	NA		NA	NA		NA	NA		1A	18.7976		C	C	A	C	C
BobWhite_c39996_85	1A	10.4912		NA	NA		NA	NA		1A.1	179.978		NA	NA		T	T	T	C	C
wsnp_Ku_c13229_21142792	1A	10.7285		NA	NA		NA	NA		NA	NA		1B	139.57		C	T	T	T	T
AX-95198429	1A	10.9144		1A	3.86092		1A	227.598		1A.1	184.478		NA	NA		T	T	T	C	C
Kukri_c29655_239	1A	10.9496		NA	NA		NA	NA		NA	NA		1A	20.0543		C	C	T	C	C
Tdurum_contig43943_1165	1A	11.437		1A	9.10282		1A	227.598		1A.1	177.274		NA	NA		G	G	G	A	A
AX-95200832	1A	11.6168		1A	9.10282		1A	231.67		1A.1	176.698		1A	21.1344		G	T	T	G	G
RAC875_c57939_78	1A	12.9569		NA	NA		NA	NA		NA	NA		1A	21.1344		T	T	C	T	T
AX-95231896	1A	13.104		1A	12.049		1A	225.096		NA	NA		1A	22.5991		C	C	G	G	G
AX-158536828	1A	13.3142		1A	12.049		NA	NA		NA	NA		NA	NA		A	G	G	A	A
RAC875_c34888_65	1A	13.5351		NA	NA		1A	225.096		1A.1	176.698		1A	24.2934		G	G	A	A	A
AX-110368802	1A	13.5474		NA	NA		1A	235.535		1A.1	176.698		1A	26.1782		T	T	G	G	G
AX-158537535	1A	13.758		NA	NA		NA	NA		NA	NA		1A	28.7582		G	A	A	G	G
wsnp_Ex_c7965_13520238	1A	13.8089		NA	NA		1A	235.535		NA	NA		NA	NA		A	G	G	A	A
Tdurum_contig42479_3110	1A	13.9433		NA	NA		NA	NA		1A.1	172.02		NA	NA		A	G	A	A	A
wsnp_Ku_c5756_10191339	1A	15.2103		NA	NA		1A	237.351		1A.1	170.111		NA	NA		G	G	G	A	A
Tdurum_contig83113_134	1A	15.5943		NA	NA		1A	221.759		1A.1	170.111		1A	40.3998		T	C	C	T	T
AX-94693693	1A	15.669		NA	NA		NA	NA		NA	NA		1A	42.0359		G	G	A	G	G
BS00022977_51	1A	15.7014		1A	13.926		1A	237.351		1A.1	170.111		NA	NA		G	G	G	T	T
BS00026453_51	1A	15.7924		NA	NA		NA	NA		1A.1	168.29		NA	NA		C	C	C	T	T
AX-95134745	1A	16.042		NA	NA		NA	NA		NA	NA		1B	129.845		C	C	T	C	C
Tdurum_contig61492_458	1A	17.3247		NA	NA		NA	NA		NA	NA		1A	46.2054		C	C	T	C	C
AX-110956659	1A	17.9262		NA	NA		NA	NA		NA	NA		1A	48.2102		G	G	A	G	G
AX-94952968	1A	18.1817		NA	NA		NA	NA		NA	NA		1A	45.5933		G	G	C	G	G
AX-94923681	1A	18.8863		1B	19.8296		NA	NA		NA	NA		NA	NA		G	G	G	A	A
AX-158606053	1A	22.1444		1A	17.9401		1A	218.977		1A.1	166.29		NA	NA		T	T	T	C	C
AX-95657280	1A	22.3272		1A	21.2036		1A	240.276		1A.1	166.29		NA	NA		G	C	G	G	G
AX-94820348	1A	22.4252		NA	NA		1D.1	15.1816		NA	NA		1D.1	74.0389		G	G	C	G	G
AX-94581035	1A	22.4253		1A	19.9696		1A	240.276		1A.1	166.29		NA	NA		C	G	C	C	C
AX-158569592	1A	22.8513		NA	NA		1A	215.2		NA	NA		NA	NA		failed	C	C	T	T
wsnp_Ex_c64327_63176640	1A	22.9267		1A	28.1508		1A	214.404		NA	NA		NA	NA		A	G	G	A	A
AX-94828842	1A	22.9324		1A	28.1508		1A	214.404		1A.1	164.056		NA	NA		T	T	T	G	G
AX-94615199	1A	23.56		NA	NA		NA	NA		1A.1	163.501		NA	NA		G	G	G	C	C
AX-158560674	1A	25.9604		1A	34.5604		1A	199.272		1A.1	154.954		1A	57.9		G	G	A	A	A
BS00078982_51	1A	26.3066		NA	NA		NA	NA		NA	NA		1A	58.3688		C	A	failed	failed	A
AX-110911122	1A	29.3912		1A	37.7511		1A	198.231		NA	NA		NA	NA		G	T	G	G	G
RAC875_c16820_419	1A	29.3949		1A	37.7511		NA	NA		NA	NA		NA	NA		A	G	A	A	A
wsnp_BF484606A_Ta_2_3	1A	29.8963		1A	39.1633		1A	195.945		NA	NA		1A	60.9867		T	T	G	G	G
Kukri_c13136_1363	1A	30.7548		1A	40.5622		NA	NA		NA	NA		NA	NA		C	T	C	C	C
RAC875_c14926_589	1A	30.7641		NA	NA		1A	195.945		NA	NA		NA	NA		T	C	T	T	T
AX-95233488	1A	30.7673		1A	40.5622		1A	195.945		1A.1	152.805		NA	NA		C	C	T	T	T
BS00064263_51	1A	31.7485		NA	NA		NA	NA		NA	NA		1B	114.866		T	T	G	T	T
AX-94847170	1A	31.7491		1D.2	19.121		1D.1	38.9263		1D.1	29.7115		1D.1	66.7933		C	C	T	T	T
AX-94804842	1A	31.9381		NA	NA		NA	NA		1D.1	29.7115		NA	NA		Y	T	C	C	C
AX-86169514	1A	32.9215		NA	NA		NA	NA		NA	NA		1A	60.9867		T	T	C	C	C
AX-94682787	1A	33.279		1A	43.9591		1A	191.858		1A.1	144.61		NA	NA		C	C	T	T	T
BS00084022_51	1A	33.9055		1A	43.9591		1A	191.858		1A.1	143.146		NA	NA		C	C	T	T	T
AX-94522489	1A	34.4843		1A	45.8792		NA	NA		NA	NA		NA	NA		T	T	C	C	C
AX-94803018	1A	35.4086		1A	45.1247		1A	189.945		1A.1	139.718		NA	NA		G	G	C	C	C
Tdurum_contig13946_241	1A	35.554		NA	NA		NA	NA		NA	NA		1A	61.5131		C	C	T	T	T
Kukri_c82555_88	1A	35.5573		1A	48.1815		1A	190.399		1A.1	138.035		NA	NA		G	G	G	T	T
AX-158539970	1A	37.822		NA	NA		1A	190.399		NA	NA		NA	NA		C	C	T	C	C
AX-109897617	1A	39.7851		1A	49.4289		NA	NA		NA	NA		1A	62.5771		T	T	C	C	C
AX-158556673	1A	43.6266		NA	NA		1A	187.214		1A.1	134.411		NA	NA		G	G	G	A	A
IAAV5652	1A	43.9767		NA	NA		NA	NA		1A.1	134.411		NA	NA		G	G	G	A	A
AX-94488826	1A	44.0964		1A	52.3182		1A	184.051		1A.1	132.042		NA	NA		C	C	C	T	T
AX-158536830	1A	44.377		NA	NA		1A	184.051		NA	NA		NA	NA		G	G	G	A	A
AX-94522764	1A	47.8187		1A	54.1971		1A	183.099		1A.1	132.042		NA	NA		G	G	G	A	A
RFL_Contig3232_1224	1A	48.359		1A	54.1971		1A	181.736		1A.1	132.042		NA	NA		T	T	C	C	C
BS00067339_51	1A	48.7955		NA	NA		1A	181.736		1A.1	127.459		NA	NA		T	T	C	C	C
Ra_c27593_460	1A	48.7981		NA	NA		NA	NA		1A.1	127.459		NA	NA		C	C	C	A	A
Tdurum_contig5008_556	1A	50.3453		NA	NA		NA	NA		1A.1	124.861		NA	NA		C	C	T	T	T
Tdurum_contig69753_513	1A	50.3773		NA	NA		NA	NA		NA	NA		1A	63.641		T	T	C	C	C
AX-95079481	1A	51.3247		1A	54.1971		1A	181.736		NA	NA		NA	NA		G	G	G	A	A
Excalibur_c77035_156	1A	51.8024		NA	NA		NA	NA		NA	NA		1A	63.641		C	C	T	C	C
AX-94916468	1A	53.4617		NA	NA		NA	NA		NA	NA		1A	63.641		G	G	T	G	G
IAAV5931	1A	56.5289		NA	NA		NA	NA		NA	NA		1A	65.2524		G	G	A	G	G
AX-109369758	1A	70.771		1A	60.4289		1A	170.472		NA	NA		NA	NA		C	C	C	T	T
BS00074517_51	1A	76.802		1A	60.4289		1A	170.472		NA	NA		NA	NA		C	C	C	A	A
AX-109918551	1A	88.8477		1A	61.927		NA	NA		NA	NA		NA	NA		G	G	G	failed	A
AX-95229220	1A	91.7136		NA	NA		NA	NA		7A	7.75957		NA	NA		T	T	T	T	C
AX-158605835	1A	93.4278		NA	NA		1A	163.705		NA	NA		NA	NA		C	C	C	C	C
AX-109853902	1A	94.8224		1A	61.927		1A	163.705		NA	NA		NA	NA		G	G	G	T	T
AX-94782852	1A	121.823		NA	NA		NA	NA		NA	NA		7A	136.146		C	C	G	C	C
Kukri_rep_c101022_1595	1A	123.889		1A	65.3385		1A	170.472		1A.1	120.491		1A	68.4804		T	T	C	C	C
RAC875_c19509_174	1A	214.021		1A	65.3385		1A	170.472		1A.1	120.491		NA	NA		G	G	A	A	A
BS00065700_51	1A	221.319		NA	NA		NA	NA		NA	NA		6A	100.66		C	C	T	C	C
AX-95186418	1A	252.091		1A	66.1965		NA	NA		1A.1	120.491		NA	NA		G	G	A	A	A
Ra_c2322_1067	1A	303.586		1A	68.2272		NA	NA		1A.1	119.187		NA	NA		C	C	T	T	T
AX-94895904	1A	305.567		1A	68.2272		1A	170.472		1A.1	119.187		1A	69.3278		C	C	T	T	T
wsnp_Ku_c30921_40705731	1A	305.567		1A	68.2272		NA	NA		1A.1	118.111		1A	68.4804		T	T	C	C	C
BS00064548_51	1A	309.182		6A.1	96.7877		NA	NA		NA	NA		NA	NA		C	T	C	C	C
AX-110368348	1A	313.521		NA	NA		NA	NA		1A.1	113.324		NA	NA		T	T	G	G	G
wsnp_Ex_c44049_50205904	1A	339.222		NA	NA		NA	NA		1A.1	113.324		NA	NA		T	T	C	C	C
wsnp_Ex_c8364_14095508	1A	340.383		NA	NA		NA	NA		1A.1	113.324		NA	NA		C	C	T	T	T
wsnp_Ex_c14866_22995097	1A	344.966		NA	NA		NA	NA		1A.1	114.204		NA	NA		G	G	A	A	A
RAC875_c18539_1159	1A	345.846		1A	69.9965		NA	NA		NA	NA		NA	NA		T	T	C	C	C
wsnp_Ex_c9979_16421462	1A	349.185		NA	NA		NA	NA		1A.1	117.172		1A	67.9541		T	T	C	C	C
GENE-1214_288	1A	349.464		NA	NA		1A	165.39		1A.1	114.204		NA	NA		T	T	C	C	C
wsnp_Ex_c43454_49770425	1A	351.538		NA	NA		NA	NA		1A.1	114.204		NA	NA		T	T	C	C	C
Tdurum_contig41931_480	1A	353.412		1A	69.9965		NA	NA		NA	NA		NA	NA		C	C	A	A	A
wsnp_Ex_c3572_6531810	1A	355.15		NA	NA		1A	165.39		NA	NA		1A	67.4277		T	T	G	G	G
RFL_Contig5001_1099	1A	355.438		1A	69.9965		1A	165.39		1A.1	114.204		1A	70.146		T	T	C	C	C
BobWhite_c46349_402	1A	356.455		1A	69.9965		1A	165.39		1A.1	115.168		NA	NA		C	C	T	T	T
RAC875_c8515_653	1A	364.092		NA	NA		1A	163.705		1A.1	115.168		1A	70.146		C	C	T	T	T
Ra_c11023_679	1A	364.323		1A	69.8468		1A	168.283		1A.1	116.204		NA	NA		T	T	C	C	C
AX-108760176	1A	368.865		NA	NA		NA	NA		1A.1	115.168		NA	NA		C	C	T	T	T
wsnp_Ex_c3906_7086162	1A	370.239		1A	69.9965		NA	NA		1A.1	115.168		1A	70.8226		C	C	T	T	T
RFL_Contig530_2305	1A	426.655		NA	NA		NA	NA		NA	NA		1A	73.3498		T	T	C	T	T
TA002594-0782	1A	432.028		NA	NA		NA	NA		NA	NA		1A	73.3498		T	T	G	T	T
AX-95083332	1A	434.847		NA	NA		1B	97.7129		1B.1	117.922		1B	85.8419		C	C	A	A	A
RAC875_rep_c104557_1245	1A	436.287		NA	NA		NA	NA		NA	NA		1A	74.3812		C	C	T	C	C
wsnp_Ex_rep_c66846_65240088	1A	443.071		NA	NA		NA	NA		NA	NA		1A	75.8889		failed	failed	C	failed	T
tplb0046g22_1351	1A	460.136		NA	NA		NA	NA		NA	NA		1A	77.3697		G	G	A	G	G
AX-158537396	1A	462.061		NA	NA		1A	151.956		NA	NA		NA	NA		A	A	G	A	A
Ra_c2895_591	1A	464.142		NA	NA		1A	149.817		1A.1	108.657		NA	NA		T	T	T	G	G
AX-94702400	1A	464.503		1B	65.3433		1B	104.915		1B.1	109.457		NA	NA		G	G	G	A	A
AX-94542559	1A	464.744		NA	NA		1A	148.082		NA	NA		NA	NA		G	G	G	A	A
Excalibur_c59894_97	1A	465.513		NA	NA		1A	148.082		NA	NA		NA	NA		C	C	A	A	A
AX-110554067	1A	465.527		NA	NA		1A	148.082		NA	NA		NA	NA		C	C	T	T	T
BS00021719_51	1A	466.822		NA	NA		NA	NA		NA	NA		1A	78.1848		C	C	T	C	C
AX-158560449	1A	466.925		NA	NA		NA	NA		NA	NA		1A	78.1848		T	T	G	T	T
BobWhite_c38865_319	1A	466.97		NA	NA		NA	NA		NA	NA		1A	78.9687		T	T	G	T	T
tplb0024i15_1754	1A	467.158		NA	NA		NA	NA		NA	NA		1B	82.3639		T	T	C	T	T
AX-158569255	1A	473.106		1A	77.2417		NA	NA		NA	NA		NA	NA		G	G	A	A	A
IACX3496	1A	473.132		1A	77.2417		NA	NA		NA	NA		1A	80.0257		C	C	A	A	A
AX-158544635	1A	473.805		1A	77.2417		1A	135.355		NA	NA		NA	NA		G	G	G	A	A
wsnp_Ex_c56097_58351893	1A	475.267		NA	NA		NA	NA		1A.2	2.15648		NA	NA		G	G	T	G	G
AX-158539806	1A	475.823		NA	NA		NA	NA		1A.2	2.15648		NA	NA		C	C	T	C	C
AX-158556474	1A	481.28		NA	NA		1A	135.355		NA	NA		NA	NA		T	T	C	T	T
AX-158539812	1A	482.431		NA	NA		1A	142.1		NA	NA		1A	80.0257		G	G	T	G	G
IACX742	1A	484.618		NA	NA		1A	136.826		1A.2	0		NA	NA		T	T	C	T	T
AX-94513107	1A	484.618		NA	NA		1A	141.148		NA	NA		NA	NA		A	A	G	A	A
wsnp_Ra_c16080_24638622	1A	489.305		NA	NA		1A	136.826		NA	NA		NA	NA		T	T	C	T	T
AX-158544600	1A	489.305		NA	NA		NA	NA		1A.2	0.827801		NA	NA		A	A	G	A	A
BS00021714_51	1A	491.642		1A	82.3392		1A	136.826		NA	NA		NA	NA		C	C	C	T	T
BS00022733_51	1A	491.867		NA	NA		1A	141.148		NA	NA		1A	84.9567		C	C	T	C	C
AX-94796020	1A	492.683		1A	82.3392		1A	136.826		NA	NA		NA	NA		G	G	G	A	A
AX-108897448	1A	493.196		1A	82.3392		NA	NA		NA	NA		NA	NA		T	T	T	C	C
BS00000066_51	1A	494.753		1B	70.9508		1B	78.8574		1B.1	102.691		NA	NA		T	T	T	C	C
AX-109834411	1A	495.351		NA	NA		NA	NA		1A.1	103.958		NA	NA		T	T	T	C	C
BS00032112_51	1A	495.97		1A	83.2843		NA	NA		NA	NA		NA	NA		C	C	C	T	T
AX-94504536	1A	497.822		NA	NA		1A	132.255		NA	NA		NA	NA		A	A	A	A	A
AX-111506455	1A	499.012		NA	NA		1A	128.038		NA	NA		1A	88.709		T	T	G	T	T
AX-109405334	1A	499.016		NA	NA		1A	128.038		1A.1	100.049		NA	NA		T	T	T	C	C
Ra_c105707_788	1A	499.029		1A	86.1595		NA	NA		NA	NA		NA	NA		C	C	T	T	T
wsnp_Ex_c55986_58282517	1A	499.029		1A	86.1595		NA	NA		NA	NA		1A	90.6751		C	C	T	T	T
BS00089894_51	1A	499.031		1A	86.1595		NA	NA		NA	NA		NA	NA		T	T	C	C	C
AX-158556605	1A	499.13		NA	NA		1A	132.255		1A.1	100.049		NA	NA		T	T	T	C	C
AX-108754470	1A	499.462		NA	NA		NA	NA		NA	NA		1A	90.6751		C	C	A	C	C
wsnp_Ku_c21316_31053745	1A	499.647		NA	NA		1A	128.038		NA	NA		NA	NA		C	C	T	C	C
Kukri_c30322_414	1A	500.04		NA	NA		NA	NA		NA	NA		1A	94.3307		C	C	T	C	C
TGWA25K-TG0182	1A	500.309		NA	NA		1A	126.061		NA	NA		NA	NA		A	A	G	A	A
RAC875_rep_c112044_340	1A	500.313		NA	NA		1A	126.061		NA	NA		1A	94.8409		T	T	C	T	T
wsnp_BE445113A_Ta_2_1	1A	502.514		1A	87.1495		NA	NA		NA	NA		1A	92.8214		T	T	C	C	C
AX-95188181	1A	504.28		1A	88.3068		NA	NA		NA	NA		NA	NA		C	C	G	G	G
wsnp_Ku_c15214_23756800	1A	504.793		1A	88.3068		1A	124.121		1A.1	97.4371		NA	NA		T	T	T	C	C
RAC875_c29540_413	1A	505.762		NA	NA		1A	124.121		NA	NA		1A	93.3505		G	G	T	G	G
wsnp_Ex_rep_c108951_91954190	1A	505.764		NA	NA		1A	124.121		NA	NA		NA	NA		A	A	G	A	A
AX-94644377	1A	505.766		NA	NA		NA	NA		NA	NA		1A	94.8409		T	T	G	failed	G
AX-158560436	1A	505.766		NA	NA		1A	124.121		NA	NA		NA	NA		C	C	C	T	T
RAC875_c37545_289	1A	506.799		NA	NA		1A	122.365		NA	NA		NA	NA		A	A	A	A	A
wsnp_Ku_c10292_17066821	1A	508.358		NA	NA		1A	121.893		1A.1	96.2493		NA	NA		T	T	T	C	C
wsnp_Ku_c1642_3232242	1A	508.582		NA	NA		1A	121.893		NA	NA		NA	NA		T	T	T	C	C
AX-89618429	1A	509.374		NA	NA		NA	NA		NA	NA		1A	97.453		T	T	C	T	T
AX-158537444	1A	510.024		1A	88.3068		NA	NA		NA	NA		NA	NA		G	G	G	T	T
AX-95194961	1A	510.052		1A	88.3068		NA	NA		1A.1	96.2493		NA	NA		C	C	C	T	T
GENE-0511_161	1A	512.571		NA	NA		1D.1	102.269		NA	NA		NA	NA		failed	G	G	A	A
CAP11_c3464_68	1A	512.972		NA	NA		1D.1	102.269		NA	NA		NA	NA		C	C	C	T	T
wsnp_Ex_c32590_41222878	1A	514.339		1A	89.6905		NA	NA		NA	NA		NA	NA		T	T	C	C	C
AX-158555342	1A	514.358		NA	NA		NA	NA		NA	NA		1A	99.9512		T	T	C	C	C
AX-108748722	1A	514.953		1A	89.6905		NA	NA		NA	NA		NA	NA		G	G	A	A	A
Kukri_c54678_88	1A	515.082		1A	89.6905		NA	NA		NA	NA		1A	99.9512		C	C	T	T	T
Ku_c1313_1673	1A	515.168		NA	NA		1A	116.833		1A.1	94.006		NA	NA		T	T	T	C	C
wsnp_Ex_c22284_31478675	1A	515.24		NA	NA		1A	114.9		NA	NA		NA	NA		C	C	C	C	C
AX-109309948	1A	515.337		1A	90.5733		NA	NA		NA	NA		NA	NA		G	G	G	T	T
Ra_c64515_242	1A	515.396		NA	NA		1A	116.084		1A.1	92.2353		NA	NA		C	C	C	A	A
wsnp_Ex_c1997_3757721	1A	515.636		1A	90.5733		1A	113.226		NA	NA		NA	NA		C	C	C	T	T
wsnp_Ex_c1997_3757415	1A	515.636		NA	NA		NA	NA		NA	NA		1A	100.841		G	G	A	A	A
wsnp_JD_c6544_7697578	1A	515.638		NA	NA		NA	NA		1A.1	92.2353		NA	NA		G	G	G	A	A
AX-158539839	1A	517.206		NA	NA		NA	NA		NA	NA		1A	102.033		C	C	T	C	C
RAC875_c80876_67	1A	517.211		NA	NA		1A	111.471		NA	NA		NA	NA		T	T	T	T	T
AX-158560524	1A	517.696		NA	NA		1A	111.471		NA	NA		1A	102.033		T	T	G	T	T
AX-109851721	1A	518.465		NA	NA		NA	NA		NA	NA		1A	103.226		T	T	G	T	T
AX-94661184	1A	518.466		NA	NA		NA	NA		NA	NA		1A	103.226		T	T	C	T	T
Excalibur_c1845_4911	1A	519.161		1A	93.6656		NA	NA		NA	NA		NA	NA		T	T	T	C	C
RAC875_c12993_201	1A	519.168		1A	93.6656		NA	NA		NA	NA		NA	NA		G	G	G	A	A
AX-109865037	1A	522.092		NA	NA		1A	110.133		NA	NA		NA	NA		A	A	A	A	A
BobWhite_c12977_65	1A	522.309		1A	102.739		1A	109.291		1A.1	86.8746		1A	109.784		C	C	A	A	A
AX-158569223	1A	523.433		NA	NA		1A	103.076		NA	NA		1A	110.633		C	C	T	T	T
AX-109333061	1A	523.954		1A	102.739		1A	104.457		1A.1	78.9573		1A	110.633		C	C	T	T	T
BS00039378_51	1A	524.212		NA	NA		NA	NA		NA	NA		1A	110.633		T	T	C	C	C
Tdurum_contig11896_550	1A	529.633		NA	NA		NA	NA		NA	NA		1B	72.8894		C	C	T	C	T
BS00034278_51	1A	531.837		NA	NA		NA	NA		NA	NA		1A	110.633		G	G	T	T	T
wsnp_Ex_rep_c68085_66839109	1A	531.879		1A	102.739		NA	NA		1A.1	79.571		1A	110.633		G	G	A	A	A
wsnp_Ra_c11594_18777085	1A	531.9		NA	NA		NA	NA		1A.1	79.571		NA	NA		C	C	T	T	T
GENE-0527_92	1A	533.28		1A	101.092		NA	NA		NA	NA		1A	113.759		G	G	A	A	A
AX-89503471	1A	533.394		NA	NA		NA	NA		NA	NA		1A	113.759		T	T	C	T	T
AX-109384956	1A	533.498		NA	NA		NA	NA		NA	NA		1A	113.469		C	C	A	C	C
AX-158556604	1A	534.446		NA	NA		1A	98.6181		NA	NA		NA	NA		failed	T	T	T	T
RAC875_c32848_578	1A	534.623		NA	NA		NA	NA		NA	NA		1B	71.5171		C	C	T	T	T
AX-94502624	1A	535.985		NA	NA		1A	91.571		NA	NA		NA	NA		T	T	T	T	T
RAC875_c6798_467	1A	538.128		1A	109.62		1A	90.1702		1A.1	69.8574		NA	NA		G	G	A	A	A
BS00109991_51	1A	538.136		1A	109.62		NA	NA		NA	NA		1A	125.449		C	C	T	T	T
Excalibur_c47013_1503	1A	538.65		1A	111.725		1A	88.5402		1A.1	68.1154		1A	128.746		T	T	G	G	G
Excalibur_c97157_65	1A	541.459		1A	112.514		NA	NA		1A.1	66.128		NA	NA		T	T	C	C	C
AX-111654095	1A	541.803		NA	NA		NA	NA		1A.1	65.3512		NA	NA		T	T	C	C	C
Kukri_c7119_392	1A	541.806		1A	113.692		NA	NA		1A.1	65.3512		1A	133.303		C	C	T	T	T
IACX5994	1A	541.806		1A	113.692		1A	87.3034		1A.1	65.3512		1A	133.691		C	C	T	T	T
wsnp_Ex_c33452_41938159	1A	541.807		NA	NA		NA	NA		1A.1	65.3512		NA	NA		C	C	T	T	T
AX-111159764	1A	543.736		NA	NA		1A	82.6446		NA	NA		NA	NA		T	T	C	C	C
AX-94585050	1A	543.738		1A	117.917		NA	NA		1A.1	61.2436		1A	154.996		G	G	A	A	A
GENE-0033_233	1A	543.749		NA	NA		NA	NA		1A.1	61.2436		NA	NA		T	T	C	C	C
AX-158569244	1A	544.179		NA	NA		NA	NA		1A.1	61.2436		NA	NA		C	C	T	T	T
Tdurum_contig96086_74	1A	544.568		NA	NA		NA	NA		1A.1	59.8769		NA	NA		C	C	T	T	T
AX-94480220	1A	544.921		1A	119.449		NA	NA		1A.1	59.8769		1A	137.269		G	G	A	A	A
BS00095510_51	1A	545.699		NA	NA		NA	NA		NA	NA		1A	137.269		T	T	C	T	Y
wsnp_CAP8_c4785_2322876	1A	545.792		NA	NA		NA	NA		NA	NA		1A	137.269		T	T	C	T	Y
BS00078085_51	1A	545.793		NA	NA		1A	75.7841		NA	NA		NA	NA		C	C	C	T	Y
AX-89742048	1A	546.322		NA	NA		NA	NA		NA	NA		1A	141.416		C	C	T	C	Y
IACX14	1A	546.34		1A	122.411		1A	74.5287		NA	NA		NA	NA		T	T	T	G	K
wsnp_Ex_rep_c81556_76277906	1A	549.078		1A	127.074		1A	64.9639		1A.1	53.354		1A	145.994		T	T	C	C	C
TGWA25K-TG0275	1A	549.078		NA	NA		NA	NA		1A.1	53.354		1A	166.149		T	T	C	C	C
Ku_c3523_1959	1A	549.72		1A	127.074		1A	64.2885		1A.1	53.354		1A	145.994		C	C	T	T	T
AX-158544495	1A	552.001		1A	131.758		1A	70.7843		NA	NA		NA	NA		T	T	T	G	K
Jagger_c468_53	1A	552.24		1A	131.758		1A	70.7843		NA	NA		NA	NA		G	G	G	A	R
BS00030043_51	1A	552.337		1A	131.758		NA	NA		NA	NA		NA	NA		C	C	C	A	M
AX-89474531	1A	553.818		NA	NA		NA	NA		NA	NA		1A	145.994		C	C	T	C	C
AX-109463886	1A	554.125		1A	138.113		1A	60.8882		1A.1	52.6208		NA	NA		C	C	T	T	T
AX-158568870	1A	558.338		1A	143.975		1A	54.9515		1A.1	48.5426		NA	NA		G	G	T	T	T
AX-110945528	1A	558.825		1A	147.755		1A	53.0119		1A.1	48.5426		NA	NA		T	T	C	C	C
RAC875_c15593_1421	1A	558.927		1B	128.062		1B	195.509		1B.1	34.8097		NA	NA		A	G	A	A	A
wsnp_BF474340A_Ta_2_1	1A	558.927		1A	147.755		NA	NA		1A.1	48.5426		NA	NA		T	T	C	C	C
AX-158569280	1A	559.098		1A	145.785		1A	53.0119		1A.1	48.5426		NA	NA		G	G	A	A	A
AX-158605771	1A	559.543		NA	NA		1A	44.7137		NA	NA		NA	NA		C	C	C	T	Y
AX-158569265	1A	560.569		NA	NA		NA	NA		1A.1	46.9733		NA	NA		C	C	A	A	A
AX-94618000	1A	564.982		1B	135.445		1B	223.578		NA	NA		NA	NA		C	C	C	T	C
AX-158555480	1A	569.39		NA	NA		NA	NA		1A.3	0		NA	NA		A	A	G	A	failed
Kukri_rep_c102102_273	1A	571.168		1B	144.394		1B	231.838		NA	NA		NA	NA		C	C	C	T	T
AX-95077803	1A	573.456		NA	NA		NA	NA		1A.1	36.6468		1A	149.607		C	C	A	C	failed
BobWhite_c37358_208	1A	575.564		1A	170.255		1A	27.6469		NA	NA		NA	NA		C	C	C	T	Y
BS00070560_51	1A	575.565		NA	NA		NA	NA		NA	NA		1A	163.301		C	C	T	C	Y
BobWhite_c44164_402	1A	575.792		1A	170.769		1A	25.7997		NA	NA		NA	NA		G	G	G	A	R
wsnp_CAP11_c146_160903	1A	576.121		NA	NA		NA	NA		1A.3	0.468367		NA	NA		A	A	G	A	R
Excalibur_c66_147	1A	576.121		NA	NA		NA	NA		1A.3	0.468367		NA	NA		A	A	G	A	R
AX-94465963	1A	578.265		NA	NA		NA	NA		1A.1	36.2034		1A	160.596		G	G	A	G	A
AX-95139868	1A	578.985		1B	160.546		NA	NA		1B.1	16.653		1B	21.2346		G	G	A	A	A
AX-95137931	1A	580.534		1A	175.15		NA	NA		NA	NA		1A	173.643		C	C	T	T	T
wsnp_Ex_c18499_27344859	1A	580.651		1A	175.542		1A	11.8701		1A.1	25.4444		1A	177.122		C	C	T	T	T
AX-158537419	1A	581.028		1A	175.542		1A	11.8701		1A.1	25.4444		1A	177.122		G	G	A	A	A
AX-110591891	1A	582.045		NA	NA		NA	NA		NA	NA		1A	182.41		G	A	A	A	A
AX-111131761	1A	582.565		1A	177.278		1A	14.1232		1A.1	20.031		1A	186.894		T	T	C	C	C
AX-158539929	1A	583.418		NA	NA		NA	NA		NA	NA		1A	192.174		C	T	T	T	T
AX-94430594	1A	583.52		NA	NA		1A	7.59527		1A.1	17.4887		NA	NA		T	C	T	T	T
GENE-0514_210	1A	584.184		NA	NA		1B	266.908		1B.1	7.54146		NA	NA		G	G	T	T	T
AX-158605698	1A	584.506		NA	NA		NA	NA		1A.1	15.1723		NA	NA		A	G	A	A	A
AX-158556608	1A	584.75		1A	178.325		1A	2.6582		NA	NA		1A	189.638		G	T	T	G	G
AX-158556606	1A	584.75		NA	NA		1A	2.6582		NA	NA		NA	NA		A	G	G	A	A
AX-95160390	1A	586.115		1B	168.119		1B	260.343		NA	NA		1B	11.9262		G	G	C	C	C
AX-94945293	1A	586.653		NA	NA		NA	NA		NA	NA		1B	10.7783		T	T	C	T	T
Kukri_c19837_432	1A	587.064		NA	NA		NA	NA		1A.1	12.63		NA	NA		G	G	G	T	T
BS00065170_51	1A	587.103		1A	178.325		NA	NA		NA	NA		NA	NA		T	T	T	C	C
BS00011892_51	1A	587.219		1B	171.76		1B	277.731		NA	NA		NA	NA		G	G	G	A	G
wsnp_Ex_c15377_23637176	1A	587.641		NA	NA		NA	NA		NA	NA		1A	204.774		C	C	T	C	C
AX-89427262	1A	588.411		NA	NA		NA	NA		NA	NA		1A	204.209		T	C	C	T	T
AX-94664571	1A	589.021		1A	178.325		NA	NA		NA	NA		NA	NA		C	T	C	C	C
AX-94592638	1A	589.021		NA	NA		NA	NA		NA	NA		1B	6.14161		G	G	A	G	G
BS00062759_51	1A	590.146		1A	178.325		NA	NA		NA	NA		NA	NA		T	C	T	T	T
BS00070991_51	1A	591.228		1A	180.129		NA	NA		NA	NA		NA	NA		A	G	A	A	A
BS00070695_51	1A	591.229		1A	180.129		NA	NA		NA	NA		NA	NA		A	G	A	A	A
AX-111698963	1A	591.23		1A	180.129		NA	NA		NA	NA		NA	NA		A	C	A	A	A
BS00035273_51	1A	591.674		NA	NA		NA	NA		1A.1	7.52091		NA	NA		T	T	T	T	C
Kukri_c4204_1673	1A	592.207		NA	NA		NA	NA		1A.1	7.52091		NA	NA		G	G	G	G	A
IAAV4435	1A	593.466		1A	181.196		1A	0		NA	NA		1A	210.41		G	G	A	A	G
AX-158555502	1A	594.567		1A	182.304		NA	NA		NA	NA		NA	NA		G	T	G	G	T
AX-94450565	1A	594.904		1A	183.232		NA	NA		NA	NA		NA	NA		G	T	G	G	T
AX-158569035	1A	596.154		1A	184.177		NA	NA		NA	NA		NA	NA		T	C	T	T	C
AX-94942875	1A	596.65		1A	185.131		NA	NA		NA	NA		1A	217.16		C	G	G	C	C
BobWhite_c66315_505	1A	596.873		1A	185.131		NA	NA		NA	NA		NA	NA		T	C	T	T	C
AX-158556633	1A	597.327		1A	185.131		NA	NA		NA	NA		NA	NA		T	C	T	T	C
AX-94788925	1A	597.851		NA	NA		NA	NA		1A.1	0		NA	NA		A	G	G	G	A
wsnp_JD_c12333_12595897	1A	597.951		NA	NA		NA	NA		NA	NA		1A	218.124		G	A	A	A	G
wsnp_Ex_rep_c72011_70562321	1A	597.952		NA	NA		NA	NA		1A.1	0		NA	NA		A	C	C	C	A
Tdurum_contig47006_2711	1A	598.116		NA	NA		NA	NA		NA	NA		1A	216.257		G	A	A	A	G
BS00093078_51	1B	1.19594		NA	NA		NA	NA		NA	NA		1B	152.096		C	T	T	T	T
AX-94647324	1B	1.41257		1B	0		1B	0		1B.1	204.821		NA	NA		C	C	C	T	T
BS00050522_51	1B	1.42162		NA	NA		1B	0		1B.1	204.821		NA	NA		T	T	T	C	C
BS00076192_51	1B	1.7662		NA	NA		NA	NA		NA	NA		1B	151.507		G	G	A	G	G
BS00022504_51	1B	4.53291		1B	3.5469		NA	NA		NA	NA		NA	NA		A	G	G	A	A
TG0047	1B	6.88596		NA	NA		NA	NA		NA	NA		1B	149.65		C	T	T	T	T
AX-158521438	1B	7.30833		1B	5.39586		NA	NA		1B.1	201.929		NA	NA		C	G	C	C	C
Excalibur_c30569_384	1B	8.0803		1B	4.10375		1B	1.76978		1B.1	202.459		NA	NA		T	C	T	T	T
Excalibur_c43567_850	1B	8.52668		NA	NA		NA	NA		NA	NA		1B	110.293		T	T	C	T	C
AX-94454402	1B	9.43653		NA	NA		1B	5.98283		1B.1	197.631		NA	NA		G	G	G	A	A
TGWA25K-TG0220	1B	9.59951		NA	NA		NA	NA		1B.1	197.631		NA	NA		C	C	C	T	T
Kukri_c92979_195	1B	10.224		1B	8.24518		NA	NA		NA	NA		NA	NA		C	T	C	C	C
RAC875_rep_c104335_293	1B	10.3535		1A	3.80666		1A	230.777		NA	NA		NA	NA		C	T	C	C	C
AX-94692514	1B	12.156		1B	8.24518		NA	NA		1B.1	195.382		NA	NA		G	C	G	G	G
BS00004903_51	1B	12.1562		NA	NA		1B	7.60729		NA	NA		NA	NA		A	A	A	A	A
Ku_c1312_1194	1B	12.3793		1B	8.24518		NA	NA		NA	NA		NA	NA		C	T	C	C	C
AX-94759371	1B	14.9087		NA	NA		NA	NA		NA	NA		1B	138.568		G	C	C	C	C
AX-158540316	1B	15.7696		NA	NA		NA	NA		NA	NA		1B	138.456		C	T	T	T	C
BS00108058_51	1B	16.1614		1B	8.24518		NA	NA		NA	NA		NA	NA		T	T	T	C	T
TA003422-0757	1B	16.6001		NA	NA		NA	NA		NA	NA		1B	136.157		T	T	C	C	T
AX-94769850	1B	17.677		1B	8.24518		NA	NA		NA	NA		1B	136.157		C	C	T	T	T
TGWA25K-TG0215	1B	21.3841		1B	8.24518		NA	NA		NA	NA		1B	129.553		T	T	C	C	C
Tdurum_contig50667_306	1B	21.3841		1B	8.24518		NA	NA		NA	NA		NA	NA		T	T	C	C	C
AX-111603368	1B	22.2901		1B	7.33234		NA	NA		NA	NA		NA	NA		G	G	G	C	C
BS00110121_51	1B	22.8903		1B	13.2037		NA	NA		1B.1	180.291		1B	127.487		G	G	A	A	A
AX-95234532	1B	23.1777		1B	13.2037		NA	NA		1B.1	180.291		NA	NA		G	G	C	C	C
AX-158570920	1B	28.1627		1B	22.2915		1B	11.8178		1B.1	174.752		NA	NA		T	T	T	C	C
IACX9354	1B	30.4132		1D.2	9.18313		1D.1	21.7844		NA	NA		NA	NA		C	T	C	C	T
AX-158532167	1B	36.4736		2B	18.0816		NA	NA		NA	NA		NA	NA		T	T	T	G	G
BS00065053_51	1B	43.206		1B	31.7086		1B	28.2598		NA	NA		NA	NA		C	C	C	T	T
AX-158570941	1B	43.2753		NA	NA		1B	28.2598		NA	NA		NA	NA		T	T	T	C	C
AX-158561105	1B	43.767		1B	33.7747		1B	28.2598		1B.1	163.237		NA	NA		G	G	G	A	A
BS00067003_51	1B	43.9151		1B	33.7747		1B	32.4458		1B.1	162.816		NA	NA		C	C	C	T	T
Kukri_rep_c100936_449	1B	44.5659		NA	NA		1B	31.0078		NA	NA		1B	119.741		T	T	C	C	C
Tdurum_contig55639_241	1B	46.0889		1B	35.1628		1B	31.0078		1B.1	150.349		1B	117.574		G	G	A	A	A
IAAV2838	1B	46.0889		1B	35.1628		NA	NA		NA	NA		1B	112.603		T	T	C	C	C
BS00065005_51	1B	46.5807		NA	NA		1A	195.945		1A.1	152.805		NA	NA		G	G	A	A	A
Tdurum_contig9762_314	1B	46.915		1B	35.1628		1B	33.6174		1B.1	149.919		1B	114.866		G	G	A	A	A
Excalibur_c95656_129	1B	50.0835		NA	NA		NA	NA		NA	NA		1B	114.866		T	T	C	T	T
wsnp_Ra_c19335_28504388	1B	52.0754		NA	NA		NA	NA		NA	NA		1B	114.866		T	T	G	T	T
RFL_Contig2160_617	1B	52.1312		NA	NA		NA	NA		NA	NA		1B	114.866		G	G	A	G	G
BS00087784_51	1B	56.069		1B	42.783		1B	43.8971		1B.1	144.04		1B	105.627		C	C	T	T	T
AX-94413562	1B	58.4054		1B	44.7813		NA	NA		NA	NA		NA	NA		C	C	T	T	C
wsnp_Ex_c28287_37424983	1B	60.386		1B	45.7538		1B	43.5223		1B.1	142.706		1B	104.687		G	G	A	A	A
RAC875_c8271_1352	1B	61.8042		1B	45.7538		NA	NA		1B.1	142.706		NA	NA		T	T	C	C	C
wsnp_Ex_c6417_11155739	1B	61.8069		NA	NA		NA	NA		NA	NA		1B	105.627		C	C	T	T	T
AX-109946561	1B	63.1122		NA	NA		NA	NA		1B.1	140.955		NA	NA		C	C	C	C	T
RAC875_rep_c109416_191	1B	63.893		NA	NA		NA	NA		NA	NA		1B	105.627		T	T	C	C	C
CAP8_rep_c9642_82	1B	63.8934		NA	NA		1B	43.5223		1B.1	139.88		1B	105.627		G	G	A	A	A
Excalibur_c17202_1833	1B	63.8939		1B	45.7538		NA	NA		NA	NA		1B	105.627		G	G	A	A	A
RAC875_c89908_105	1B	64.5216		NA	NA		NA	NA		NA	NA		1A	62.5771		G	G	A	G	G
AX-158570978	1B	64.7465		NA	NA		NA	NA		NA	NA		1B	105.627		T	T	C	C	C
AX-94990715	1B	65.8969		1B	45.7538		1B	38.9096		1B.1	139.88		1B	105.627		G	G	A	A	A
AX-158521565	1B	72.8261		NA	NA		1B	47.4186		NA	NA		NA	NA		G	G	G	A	G
AX-158521551	1B	73.8478		1B	46.9905		NA	NA		NA	NA		NA	NA		G	G	G	A	G
Kukri_rep_c107771_588	1B	74.0168		NA	NA		NA	NA		1A.1	124.861		NA	NA		T	T	G	G	G
AX-158521482	1B	79.5224		1B	46.9905		NA	NA		NA	NA		NA	NA		C	C	C	T	C
AX-158557026	1B	83.0431		1B	46.9905		NA	NA		NA	NA		NA	NA		G	G	G	A	G
AX-94839474	1B	99.1321		NA	NA		1D.1	48.9206		NA	NA		NA	NA		T	T	T	T	T
AX-158521473	1B	100.171		1B	48.6463		1B	48.3937		NA	NA		NA	NA		T	T	T	G	T
wsnp_Ra_c8506_14401408	1B	149.159		1B	55.0397		1B	60.7553		1B.1	131.04		1B	94.1055		C	C	T	T	T
wsnp_Ku_c230_460618	1B	150.717		NA	NA		NA	NA		NA	NA		1B	94.1055		C	C	T	T	T
RAC875_rep_c72356_51	1B	184.58		NA	NA		NA	NA		1B.1	132.485		1B	94.1055		C	C	T	C	T
wsnp_BE637864B_Ta_1_1	1B	206.018		NA	NA		1B	60.7553		NA	NA		NA	NA		T	T	T	G	T
AX-158540267	1B	216.032		NA	NA		NA	NA		1B.1	128.536		NA	NA		C	C	T	C	T
AX-95108394	1B	233.882		2B	92.6861		NA	NA		NA	NA		NA	NA		T	T	C	C	T
AX-158520903	1B	244.694		NA	NA		1B	60.7553		NA	NA		NA	NA		G	G	G	A	G
AX-109447012	1B	246.569		NA	NA		1B	63.0739		NA	NA		NA	NA		T	T	T	C	T
AX-109342634	1B	265.109		NA	NA		1B	60.7553		NA	NA		NA	NA		G	G	G	A	G
AX-158545094	1B	283.93		NA	NA		1B	63.0739		NA	NA		NA	NA		T	T	T	C	T
Excalibur_c3801_814	1B	292.036		NA	NA		NA	NA		1B.1	127.335		1B	94.1055		C	C	T	C	T
AX-95194781	1B	293.132		NA	NA		NA	NA		1B.1	127.335		NA	NA		C	C	T	C	T
AX-109371985	1B	297.289		NA	NA		NA	NA		1B.1	127.335		NA	NA		G	G	A	A	A
TA015141-0717	1B	298.738		NA	NA		1B	65.159		1B.1	127.335		NA	NA		T	T	C	C	C
AX-95143224	1B	327.527		1B	35.1628		1B	31.0078		1B.1	150.349		1B	117.574		G	G	A	A	A
AX-95166038	1B	342.998		1A	67.0528		1A	170.472		1A.1	118.111		NA	NA		G	G	C	C	C
GENE-0405_237	1B	348.845		NA	NA		1A	168.283		NA	NA		NA	NA		C	C	T	T	T
IAAV1158	1B	370.523		1B	60.6041		1B	68.6723		1B.1	124.124		1B	87.9693		G	G	A	A	A
AX-95149116	1B	394.009		NA	NA		1A	163.705		1A.1	115.168		NA	NA		G	G	A	A	A
TA013367-0455	1B	399.522		NA	NA		NA	NA		NA	NA		1A	71.4654		C	C	T	T	T
AX-95174732	1B	402.376		NA	NA		NA	NA		1A.1	115.168		NA	NA		C	C	T	T	T
AX-94551344	1B	433.405		NA	NA		NA	NA		NA	NA		3B	120.977		C	C	T	C	C
AX-94977845	1B	435.454		NA	NA		1B	99.6316		NA	NA		NA	NA		T	T	C	C	C
AX-158531994	1B	435.569		1B	60.2945		NA	NA		1B.1	122.301		NA	NA		G	G	A	A	A
AX-158544874	1B	436.027		NA	NA		1B	73.9722		1B.1	122.301		NA	NA		T	T	C	C	C
AX-94404955	1B	439.486		1A	71.0708		1A	158.648		1A.1	112.329		NA	NA		G	G	C	C	C
AX-89417494	1B	443.426		NA	NA		NA	NA		1B.1	122.301		NA	NA		G	G	A	A	A
tplb0023b14_704	1B	451.143		1B	61.3994		NA	NA		1B.1	119.945		NA	NA		G	G	T	T	T
wsnp_Ex_rep_c67036_65492436	1B	451.396		NA	NA		1B	94.0462		NA	NA		NA	NA		G	G	A	A	A
wsnp_Ra_c8484_14372772	1B	451.397		NA	NA		1B	94.0462		NA	NA		NA	NA		G	G	A	A	A
wsnp_Ex_c17452_26163465	1B	451.397		NA	NA		1B	94.0462		NA	NA		NA	NA		T	T	C	C	C
RFL_Contig5706_1294	1B	454.693		NA	NA		1B	94.0462		1B.1	119.945		1B	90.8903		T	T	C	C	C
wsnp_Ex_c22006_31181239	1B	457.019		NA	NA		NA	NA		1B.1	119.945		NA	NA		C	C	T	T	T
AX-110030455	1B	460.796		NA	NA		NA	NA		1B.1	117.922		NA	NA		T	T	C	C	C
AX-94806190	1B	461.115		1B	62.3937		NA	NA		1B.1	117.922		1B	90.8903		C	C	G	G	G
wsnp_Ra_c2027_3943938	1B	462.872		NA	NA		NA	NA		1B.1	117.922		NA	NA		C	C	T	T	T
RAC875_c865_1936	1B	462.904		1B	62.7541		1B	94.0462		1B.1	117.922		1B	90.8903		G	G	A	A	A
AX-158570361	1B	475.457		NA	NA		NA	NA		1B.1	116.227		NA	NA		T	T	C	C	C
Kukri_rep_c69810_502	1B	475.826		NA	NA		1B	94.0462		1B.1	116.227		NA	NA		T	T	C	C	C
BS00095568_51	1B	475.85		NA	NA		NA	NA		1B.1	116.227		NA	NA		C	C	T	T	T
AX-110418815	1B	477.41		NA	NA		1B	92.2764		NA	NA		NA	NA		C	C	A	A	A
AX-158570336	1B	477.97		NA	NA		1B	92.2764		NA	NA		NA	NA		G	G	T	T	T
Tdurum_contig60052_184	1B	479.733		NA	NA		1B	103.58		1B.1	114.511		NA	NA		C	C	T	T	T
wsnp_Ku_c24323_34285350	1B	480.32		NA	NA		NA	NA		1B.1	114.511		NA	NA		C	C	T	T	T
TA004407-0898	1B	484.248		NA	NA		1B	91.7121		1B.1	114.511		NA	NA		C	C	T	T	T
AX-94597094	1B	486.504		NA	NA		1B	104.915		1B.1	112.791		NA	NA		C	C	T	T	T
Ra_c68984_1882	1B	487.147		NA	NA		NA	NA		1B.1	111.082		NA	NA		G	G	A	A	A
RFL_Contig2270_2610	1B	493.115		1A	76.749		NA	NA		1A.1	108.657		NA	NA		G	G	G	T	T
Tdurum_contig59449_400	1B	493.55		NA	NA		1B	104.915		NA	NA		NA	NA		T	T	T	G	G
Tdurum_contig59449_249	1B	493.55		NA	NA		1B	104.915		1B.1	109.457		NA	NA		T	T	T	C	C
Excalibur_c90096_77	1B	493.631		1B	65.3433		NA	NA		NA	NA		NA	NA		C	C	C	A	A
GENE-0107_807	1B	494.353		1B	64.5266		1B	106.893		NA	NA		NA	NA		C	C	C	T	T
RAC875_c5556_328	1B	496.027		NA	NA		1B	106.893		1B.1	107.792		NA	NA		C	C	C	T	T
BS00041355_51	1B	496.12		NA	NA		NA	NA		NA	NA		1B	82.3639		T	T	C	T	T
RAC875_c31261_367	1B	498.984		NA	NA		5B	90.1709		NA	NA		NA	NA		T	T	T	T	T
wsnp_JD_c5659_6814240	1B	515.92		NA	NA		NA	NA		1B.1	105.93		NA	NA		T	T	C	C	C
AX-110008202	1B	516.229		1B	68.6015		NA	NA		1B.1	105.93		NA	NA		G	G	C	C	C
AX-110475885	1B	516.817		NA	NA		1B	76.5955		NA	NA		NA	NA		G	G	A	A	A
Kukri_c13188_256	1B	517.231		NA	NA		NA	NA		1B.1	105.93		1B	82.3639		C	C	T	T	T
wsnp_Ra_c11232_18256748	1B	527.027		NA	NA		NA	NA		1B.1	104.557		NA	NA		C	C	A	A	A
wsnp_Ra_c5088_9081927	1B	527.033		1B	69.0609		NA	NA		NA	NA		1B	82.3639		C	C	T	T	T
RAC875_c6701_291	1B	527.29		1B	69.0609		NA	NA		1B.1	104.557		1B	82.3639		G	G	A	A	A
AX-89490304	1B	528.555		NA	NA		1B	76.2501		1B.1	105.095		NA	NA		G	G	A	A	A
AX-158560938	1B	528.56		NA	NA		NA	NA		NA	NA		1B	81.6923		C	C	A	A	A
IACX11338	1B	536.69		NA	NA		1A	136.826		NA	NA		NA	NA		T	T	T	C	C
GENE-0410_71	1B	537.1		1A	82.3392		1A	136.826		NA	NA		NA	NA		C	C	C	A	A
RAC875_s110519_303	1B	537.582		1B	70.9508		1B	78.8574		NA	NA		NA	NA		G	G	failed	A	A
wsnp_JD_c11014_11565501	1B	537.583		NA	NA		1B	78.8574		NA	NA		NA	NA		G	G	G	A	A
AX-158521182	1B	537.583		NA	NA		1B	78.8574		NA	NA		NA	NA		T	T	T	G	G
Excalibur_c48379_461	1B	538.781		1B	73.2922		1B	81.6467		1B.1	103.802		1B	79.5422		C	T	T	C	C
Tdurum_contig32437_257	1B	546.131		NA	NA		1A	128.038		NA	NA		NA	NA		C	C	T	C	C
wsnp_BF485168B_Ta_2_1	1B	547.322		NA	NA		NA	NA		NA	NA		1B	77.4751		G	G	A	G	G
AX-94620208	1B	548.753		1B	74.5555		NA	NA		NA	NA		NA	NA		C	C	T	T	T
AX-94744409	1B	549.241		NA	NA		1B	80.7618		1B.1	97.746		1B	77.3342		G	G	R	A	A
AX-109333618	1B	549.339		NA	NA		NA	NA		1B.1	97.746		NA	NA		C	C	T	T	T
AX-94665744	1B	549.54		NA	NA		NA	NA		1B.1	97.746		NA	NA		T	T	C	C	C
wsnp_BG274294B_Ta_2_3	1B	549.633		1B	73.9363		1B	110.713		1B.1	96.559		NA	NA		T	T	C	C	C
wsnp_Ex_c7447_12752449	1B	549.702		NA	NA		NA	NA		1B.1	96.559		NA	NA		T	T	G	G	G
AX-158560899	1B	549.704		NA	NA		NA	NA		NA	NA		1B	77.3342		G	G	A	A	A
Tdurum_contig83770_218	1B	550.09		NA	NA		NA	NA		1B.1	95.4103		NA	NA		C	C	T	T	T
Ku_c3647_2429	1B	551.948		NA	NA		NA	NA		1B.1	93.7902		NA	NA		T	T	C	C	C
TA004081-0677	1B	551.952		1B	76.1793		1B	87.2008		1B.1	93.7902		NA	NA		T	T	C	C	C
AX-94526541	1B	556.422		NA	NA		NA	NA		3A.1	71.0454		NA	NA		T	G	T	G	T
AX-158521390	1B	557.128		NA	NA		1B	112.1		1B.1	92.5098		1B	76.7571		T	T	C	C	C
AX-158521045	1B	558.563		1B	78.0068		1B	86.2143		1B.1	92.5098		1B	76.7571		T	T	G	G	G
AX-94533970	1B	559.842		1B	78.4345		NA	NA		NA	NA		NA	NA		C	C	T	T	T
AX-89339073	1B	560.254		NA	NA		1B	85.1911		1B.1	92.5098		1B	76.7571		T	T	C	C	C
CAP8_c818_370	1B	564.63		1B	80.474		NA	NA		NA	NA		1B	76.7571		G	G	T	T	T
AX-110606361	1B	565.586		1B	80.474		NA	NA		NA	NA		NA	NA		G	G	A	A	A
AX-95152246	1B	566.247		NA	NA		1B	115.841		NA	NA		NA	NA		G	G	A	A	A
BS00089563_51	1B	566.92		1B	82.0292		NA	NA		NA	NA		NA	NA		C	C	A	A	A
Tdurum_contig48523_1605	1B	567.161		1B	82.0292		NA	NA		NA	NA		NA	NA		T	T	C	C	C
wsnp_Ex_rep_c66389_64588992	1B	568.4		1B	84.0042		1B	116.715		1B.1	89.6917		NA	NA		G	G	A	A	A
AX-158570533	1B	569.13		1B	84.6319		1B	115.417		1B.1	90.5685		1B	76.7571		C	C	T	T	T
AX-94488007	1B	569.564		NA	NA		NA	NA		1B.1	89.6917		NA	NA		G	G	C	C	C
BS00001835_51	1B	569.698		1B	85.6262		NA	NA		1B.1	88.6126		NA	NA		T	T	C	C	C
AX-109339712	1B	570.209		1B	85.6262		1B	118.135		NA	NA		NA	NA		G	G	T	T	T
Ku_c106533_550	1B	570.336		NA	NA		1B	118.135		1B.1	88.6126		NA	NA		G	G	A	A	A
AX-158556811	1B	572.517		NA	NA		NA	NA		NA	NA		1B	74.6325		C	C	T	C	C
Tdurum_contig47550_699	1B	573.404		1B	89.3656		1B	122.902		1B.1	86.3547		NA	NA		T	T	T	C	C
BobWhite_c11044_322	1B	573.488		NA	NA		1B	122.902		NA	NA		NA	NA		T	T	T	C	T
Tdurum_contig604_356	1B	573.562		NA	NA		1B	122.902		NA	NA		NA	NA		T	T	T	C	T
Tdurum_contig30517_310	1B	573.638		1B	90.0697		1B	122.902		NA	NA		NA	NA		C	C	C	T	C
Tdurum_contig30517_174	1B	573.638		NA	NA		NA	NA		NA	NA		1B	73.9324		T	T	G	T	T
AX-89615400	1B	573.822		1B	90.0697		1B	122.902		1B.1	85.7834		NA	NA		G	G	G	A	A
Kukri_rep_c103359_233	1B	575.35		NA	NA		1B	129.187		NA	NA		NA	NA		C	C	C	T	C
Excalibur_c10496_651	1B	575.792		1B	91.2828		1B	129.187		NA	NA		NA	NA		C	C	C	A	A
wsnp_Ex_rep_c107911_91350866	1B	577.1		1B	91.2828		1B	126.478		NA	NA		NA	NA		C	C	C	T	C
wsnp_Ex_rep_c107911_91350930	1B	577.1		NA	NA		1B	129.187		NA	NA		NA	NA		C	C	C	T	C
wsnp_Ku_rep_c89089_82009060	1B	577.118		NA	NA		1B	127.717		NA	NA		NA	NA		T	T	T	C	T
AX-109392359	1B	580.37		NA	NA		NA	NA		NA	NA		1B	73.9324		T	T	C	T	C
Tdurum_contig13117_1316	1B	580.375		NA	NA		NA	NA		1B.1	85.7834		NA	NA		C	C	T	T	T
RAC875_rep_c106876_558	1B	580.375		1B	94.3646		1B	129.187		NA	NA		NA	NA		C	C	T	T	T
AX-95254907	1B	583.222		NA	NA		NA	NA		NA	NA		1B	73.9324		C	C	T	C	T
AX-158544792	1B	587.184		NA	NA		NA	NA		NA	NA		1B	72.8894		T	T	C	T	T
Jagger_c7242_85	1B	588.458		NA	NA		1B	126.478		NA	NA		NA	NA		C	C	T	T	C
BS00022551_51	1B	590.48		1B	93.6806		1B	129.187		NA	NA		NA	NA		C	C	C	T	C
AX-94488258	1B	591.169		NA	NA		1A	99.7648		1A.1	80.2304		1A	111.342		T	T	C	C	C
Excalibur_c29592_519	1B	593.313		NA	NA		NA	NA		NA	NA		5B.1	64.9813		T	T	G	T	T
AX-95257656	1B	593.559		1B	95.6841		1B	133.398		1B.1	83.3312		NA	NA		G	G	G	A	A
BS00066944_51	1B	594.043		NA	NA		1B	133.398		1B.1	83.3312		NA	NA		C	C	C	T	T
BS00066855_51	1B	595.397		NA	NA		NA	NA		NA	NA		1D.1	28.0851		T	C	C	C	failed
RAC875_c62171_386	1B	595.538		NA	NA		1B	132.279		NA	NA		NA	NA		C	C	A	A	A
wsnp_Ex_c32284_40970312	1B	595.538		NA	NA		NA	NA		NA	NA		1B	71.5171		G	G	A	G	G
BS00073257_51	1B	596.468		NA	NA		NA	NA		1D.1	0		NA	NA		C	T	C	T	C
Excalibur_c94658_59	1B	600.919		1B	99.0063		1B	137.063		1B.1	82.7912		NA	NA		T	G	T	T	T
wsnp_BG606986B_Ta_2_1	1B	602.253		NA	NA		NA	NA		1B.1	82.6351		NA	NA		C	T	C	C	C
AX-110058495	1B	602.55		NA	NA		1B	138.738		NA	NA		NA	NA		A	C	A	A	A
AX-158532056	1B	604.609		NA	NA		1B	143.994		NA	NA		NA	NA		A	G	A	A	G
AX-95073183	1B	605.431		NA	NA		NA	NA		NA	NA		1B	67.4576		G	C	C	C	G
AX-158556824	1B	608.249		1B	101.309		NA	NA		1B.1	81.9788		NA	NA		A	G	A	A	A
AX-158560786	1B	609.573		NA	NA		1B	144.977		NA	NA		1B	67.4576		G	G	T	T	G
Excalibur_rep_c107047_469	1B	610.458		1B	101.309		NA	NA		NA	NA		NA	NA		T	T	C	C	T
Excalibur_rep_c107047_742	1B	610.458		NA	NA		1B	145.671		NA	NA		NA	NA		C	C	T	T	C
Tdurum_contig96049_200	1B	610.907		1B	101.309		1B	145.671		NA	NA		NA	NA		T	T	G	G	T
IACX886	1B	611.702		NA	NA		1B	146.628		1B.1	81.9788		NA	NA		A	G	A	A	A
Tdurum_contig10362_555	1B	621.422		NA	NA		NA	NA		1B.1	77.6224		NA	NA		T	T	C	C	C
IACX906	1B	621.542		NA	NA		NA	NA		1B.1	77.6224		NA	NA		G	G	T	T	T
Kukri_c19247_711	1B	621.545		NA	NA		NA	NA		1B.1	77.6224		NA	NA		G	G	A	A	A
wsnp_Ex_c194_381656	1B	626.746		NA	NA		1B	151.582		NA	NA		NA	NA		C	C	T	T	C
wsnp_Ex_c18384_27213023	1B	626.751		1B	106.352		1B	151.582		NA	NA		NA	NA		C	C	A	A	C
wsnp_Ku_c41261_49287074	1B	627.51		1B	106.352		1B	151.582		NA	NA		1B	66.3936		C	C	T	T	C
BS00063928_51	1B	628.688		NA	NA		NA	NA		NA	NA		1B	66.3936		C	C	A	A	C
RFL_Contig5937_1677	1B	630.765		NA	NA		1B	160.482		NA	NA		NA	NA		G	G	G	A	G
RAC875_c47427_75	1B	630.766		NA	NA		1B	160.482		NA	NA		NA	NA		G	G	G	A	G
Excalibur_c581_947	1B	631.535		1B	107.955		1B	163.872		NA	NA		NA	NA		C	T	C	C	T
Excalibur_c581_1220	1B	631.535		1B	107.955		1B	154.753		NA	NA		NA	NA		A	G	A	A	failed
AX-158521195	1B	633.763		NA	NA		NA	NA		NA	NA		1B	63.6488		G	T	T	T	T
AX-158570312	1B	634.968		1B	115.074		1B	176.746		NA	NA		NA	NA		T	C	C	T	C
wsnp_Ex_c5296_9365860	1B	634.989		NA	NA		1B	170.263		NA	NA		NA	NA		T	C	C	C	C
AX-94871042	1B	635.89		NA	NA		NA	NA		NA	NA		1B	61.7134		C	C	A	C	A
Tdurum_contig57927_171	1B	636.235		NA	NA		NA	NA		NA	NA		1B	61.7134		G	G	A	G	A
IACX4411	1B	637.893		NA	NA		1B	171.317		NA	NA		NA	NA		T	T	T	T	T
AX-158532050	1B	638.776		NA	NA		1B	179.606		NA	NA		NA	NA		T	C	C	T	C
tplb0043k02_463	1B	638.891		1B	122.348		1B	179.606		NA	NA		1B	59.2712		T	C	C	T	C
AX-94773580	1B	642.226		NA	NA		NA	NA		NA	NA		1B	55.8807		G	T	T	T	T
AX-158606849	1B	643.144		NA	NA		NA	NA		NA	NA		1B	55.8807		T	T	G	T	G
BobWhite_c2844_569	1B	643.985		NA	NA		NA	NA		1B.1	54.7159		NA	NA		C	C	A	C	A
AX-111478328	1B	644.033		NA	NA		NA	NA		1B.1	54.7159		NA	NA		G	G	A	G	A
BobWhite_c26569_190	1B	644.728		NA	NA		NA	NA		NA	NA		1B	55.8807		C	C	T	C	T
RAC875_c95993_265	1B	644.769		3B	124.455		3B.1	176.357		NA	NA		NA	NA		C	T	C	C	T
BS00084216_51	1B	645.055		1B	124.156		NA	NA		NA	NA		NA	NA		T	T	C	C	C
AX-158540213	1B	645.243		NA	NA		NA	NA		1B.1	52.7125		NA	NA		T	G	T	G	T
BS00094237_51	1B	645.243		NA	NA		NA	NA		1B.1	52.7125		NA	NA		C	T	C	T	C
Kukri_c4453_1248	1B	648.249		NA	NA		1B	195.509		1B.1	34.8097		NA	NA		C	T	C	C	C
RAC875_c17188_1696	1B	648.249		1B	128.062		NA	NA		1B.1	34.8097		NA	NA		T	C	T	T	T
Excalibur_c63885_115	1B	649.031		NA	NA		NA	NA		1B.1	47.6458		NA	NA		A	G	A	G	R
RAC875_c818_1185	1B	650.074		1B	129.919		1B	199.974		1B.1	33.8995		NA	NA		T	T	T	C	C
wsnp_Ku_c51703_56915288	1B	650.477		1B	129.919		1B	200.93		NA	NA		NA	NA		C	C	C	T	T
AX-158544973	1B	650.48		NA	NA		1B	199.974		NA	NA		NA	NA		T	T	T	C	Y
Tdurum_contig50988_500	1B	652.861		1B	131.748		1B	210.393		1B.1	28.9673		NA	NA		G	G	G	A	A
Excalibur_c8585_701	1B	652.922		NA	NA		1B	210.393		1B.1	28.9673		NA	NA		T	T	T	C	C
RFL_Contig1823_1044	1B	653.057		1B	131.748		1B	210.393		1B.1	28.9673		NA	NA		C	C	C	T	T
wsnp_CAP11_c1902_1022408	1B	653.521		NA	NA		1B	205.31		1B.1	28.9673		NA	NA		G	G	A	A	A
Kukri_c57725_146	1B	653.521		NA	NA		1B	212.32		1B.1	28.9673		NA	NA		T	T	C	C	C
IAAV565	1B	659.789		1B	137.781		1B	221.102		1B.1	24.4851		NA	NA		C	C	T	T	T
BS00035267_51	1B	659.907		1B	137.781		1B	221.102		1B.1	24.4851		NA	NA		T	T	C	C	C
AX-158606326	1B	660.591		NA	NA		NA	NA		1B.1	23.8751		1B	37.979		T	T	C	C	C
AX-158540195	1B	661.213		NA	NA		NA	NA		1B.2	1.16975		NA	NA		A	A	G	A	A
AX-94900228	1B	661.35		NA	NA		NA	NA		1B.2	1.16975		NA	NA		T	T	T	T	T
AX-158561023	1B	662.567		NA	NA		NA	NA		NA	NA		1B	37.1734		T	T	C	T	T
AX-158556878	1B	662.775		1B	143.043		1B	227.874		NA	NA		1B	37.1734		C	C	T	T	T
Tdurum_contig75731_537	1B	663.091		1B	143.043		1B	227.874		NA	NA		NA	NA		G	G	A	A	A
BS00045568_51	1B	663.107		NA	NA		1B	227.874		NA	NA		NA	NA		G	G	G	A	A
tplb0034p10_1134	1B	663.539		1B	142.381		1B	229.265		NA	NA		NA	NA		C	C	C	T	T
AX-158521393	1B	663.54		NA	NA		1B	229.265		NA	NA		NA	NA		T	T	T	C	C
AX-94524314	1B	664.153		NA	NA		NA	NA		1B.2	0		NA	NA		A	A	A	A	A
AX-95660051	1B	664.476		NA	NA		NA	NA		1B.2	0		NA	NA		C	C	C	C	C
RAC875_rep_c111494_195	1B	665.826		1B	144.394		NA	NA		NA	NA		NA	NA		T	T	T	C	C
AX-109511115	1B	666.273		1B	145.527		1B	231.838		1B.1	20.2507		NA	NA		C	C	C	T	T
AX-158570498	1B	666.657		NA	NA		1B	233.558		NA	NA		NA	NA		G	G	G	A	A
AX-158537634	1B	668.511		1B	146.878		1B	229.265		1B.1	19.7657		1B	29.1925		C	C	T	T	T
AX-94780679	1B	668.526		1B	146.878		NA	NA		1B.1	19.7657		1B	29.1925		G	G	C	C	C
AX-158570149	1B	668.534		1B	148.008		NA	NA		NA	NA		NA	NA		G	G	A	A	A
GENE-0063_68	1B	670.019		1B	149.729		NA	NA		NA	NA		1B	29.7333		G	G	A	A	A
IACX8074	1B	671.107		1B	156.842		1B	238.18		1B.1	17.788		NA	NA		C	C	C	T	T
BS00078414_51	1B	671.267		1B	156.842		1B	235.325		1B.1	17.788		NA	NA		G	G	G	T	T
AX-158544997	1B	672.853		NA	NA		1B	239.706		NA	NA		NA	NA		G	G	A	A	A
wsnp_CAP12_c1337_682282	1B	673.327		NA	NA		1B	239.706		NA	NA		NA	NA		C	C	T	T	T
Excalibur_c88292_81	1B	674.39		NA	NA		NA	NA		NA	NA		1B	22.3039		C	C	T	C	C
AX-158560947	1B	675.522		NA	NA		1B	252.558		NA	NA		1B	21.2346		C	C	T	T	T
RAC875_c4047_115	1B	675.524		NA	NA		1B	243.013		1B.1	16.653		NA	NA		C	C	A	A	A
Tdurum_contig61914_169	1B	676.3		1B	164.113		1B	243.013		1B.1	13.4835		NA	NA		T	T	G	G	G
AX-108797365	1B	676.706		NA	NA		1B	245.908		1B.1	12.594		NA	NA		G	G	A	A	A
AX-94855067	1B	676.711		1B	165.031		1B	248.215		NA	NA		NA	NA		C	C	C	G	C
AX-158540222	1B	676.721		NA	NA		NA	NA		1B.1	12.594		NA	NA		T	T	C	T	C
AX-94527502	1B	678.993		NA	NA		1B	263.378		1B.1	8.25708		NA	NA		T	T	C	C	C
AX-94522424	1B	679.342		NA	NA		1B	263.378		NA	NA		1B	11.9262		G	G	C	C	C
AX-158540096	1B	679.754		NA	NA		1B	260.343		NA	NA		NA	NA		G	G	A	A	A
Kukri_c50351_53	1B	679.757		1B	168.119		NA	NA		NA	NA		NA	NA		failed	T	C	C	C
AX-158521058	1B	680.546		1B	168.119		1B	260.343		1B.1	7.54146		1B	11.9262		T	T	C	C	C
Tdurum_contig93330_263	1B	681.737		1B	168.119		1B	266.908		1B.1	7.54146		NA	NA		G	G	A	A	A
AX-158561054	1B	682.159		NA	NA		1B	266.908		1B.1	7.54146		NA	NA		C	C	T	T	T
AX-94514569	1B	682.301		NA	NA		NA	NA		1B.1	5.806		NA	NA		G	G	G	G	T
AX-158532078	1B	682.632		NA	NA		NA	NA		1B.1	6.40708		NA	NA		T	T	T	T	G
BobWhite_c34125_183	1B	684.808		NA	NA		NA	NA		NA	NA		1B	6.80065		C	C	T	C	C
AX-158545078	1B	687.597		NA	NA		1B	276.091		NA	NA		NA	NA		T	T	C	C	T
AX-158521163	1B	687.786		NA	NA		1B	272.691		NA	NA		NA	NA		G	G	T	T	G
Excalibur_c35289_64	1B	688.183		NA	NA		1B	276.091		NA	NA		NA	NA		C	C	T	T	C
Tdurum_contig13879_352	1B	689.079		1B	174.317		NA	NA		NA	NA		NA	NA		A	G	A	A	A
wsnp_Ex_c649_1279852	1B	690.326		1B	176.319		1B	280.73		1B.1	3.49779		NA	NA		A	G	A	A	A
AX-110530170	1B	690.69		1B	177.56		1B	280.73		NA	NA		1B	1.66427		T	T	C	C	T
Tdurum_contig42108_958	1B	694.81		1B	180.783		1B	287.183		1B.1	0		NA	NA		C	T	C	C	C
wsnp_BE446672B_Ta_2_1	1B	697.669		1B	184.065		NA	NA		NA	NA		NA	NA		T	C	C	T	C
Tdurum_contig9144_222	1B	697.67		1B	184.065		1B	289.221		NA	NA		1B	0		G	T	T	G	T
wsnp_Ex_c17990_26770800	1B	697.748		NA	NA		NA	NA		1B.3	0		NA	NA		C	C	T	C	T
wsnp_RFL_Contig2550_2175772	1B	698.175		NA	NA		NA	NA		1B.3	7.70227		NA	NA		C	C	A	A	A
BS00104270_51	1B	698.175		NA	NA		NA	NA		1B.3	7.70227		NA	NA		failed	G	A	G	A
AX-94519856	1D	0.671297		1D.1	23.0501		NA	NA		1D.1	105.718		NA	NA		A	G	A	A	A
Kukri_c20775_56	1D	2.65457		1D.1	22.2284		1D.2	4.65824		1D.1	118.526		NA	NA		C	T	C	C	C
AX-94607341	1D	2.72093		NA	NA		NA	NA		1A.1	196.881		NA	NA		A	G	A	A	A
CAP12_c3074_192	1D	3.15699		NA	NA		1A	251.618		NA	NA		NA	NA		G	G	A	A	A
Kukri_c37738_417	1D	3.18336		NA	NA		1B	1.85576		NA	NA		1B	152.812		C	failed	T	C	C
AX-94518190	1D	4.1647		NA	NA		NA	NA		NA	NA		1A	12.4862		T	T	C	T	T
BS00021723_51	1D	4.17424		1D.1	20.231		1D.2	0		1D.1	117.946		NA	NA		C	C	C	T	T
AX-94772107	1D	4.17627		1D.1	20.231		1D.2	0		1D.1	117.946		NA	NA		T	T	T	G	G
Kukri_c8390_1515	1D	5.2758		NA	NA		1B	1.85576		NA	NA		NA	NA		C	T	C	C	C
AX-158557202	1D	5.58157		NA	NA		1D.2	0		1D.1	117.946		NA	NA		G	G	G	T	T
BS00096470_51	1D	5.80129		NA	NA		1D.2	0		1D.1	117.946		NA	NA		T	T	T	C	C
RAC875_c38756_141	1D	6.70447		NA	NA		NA	NA		NA	NA		1A	14.5175		T	C	C	C	C
AX-94633096	1D	7.63948		NA	NA		NA	NA		NA	NA		1A	18.146		T	T	G	T	T
Excalibur_c9676_163	1D	7.93408		NA	NA		NA	NA		1A.1	179.978		NA	NA		G	G	G	A	A
Kukri_c29655_194	1D	8.3326		NA	NA		NA	NA		1B.1	196.618		NA	NA		C	T	T	T	C
Tdurum_contig46413_680	1D	9.01704		NA	NA		NA	NA		NA	NA		1A	20.0543		C	C	T	C	C
wsnp_Ex_c50340_54659660	1D	9.13675		1B	8.24518		NA	NA		1B.1	195.382		NA	NA		T	C	T	T	T
BobWhite_c33756_74	1D	10.7917		1D.1	0		NA	NA		1D.1	92.6016		NA	NA		G	T	G	G	G
Excalibur_c15692_532	1D	10.8072		1D.1	0		NA	NA		NA	NA		1D.1	95.5127		T	G	G	T	T
AX-94815880	1D	10.8412		NA	NA		NA	NA		NA	NA		1D.1	98.5539		T	C	C	T	T
AX-111023752	1D	10.9988		1D.1	0		NA	NA		NA	NA		1D.1	95.5127		C	T	T	C	C
Excalibur_c5892_1129	1D	11.0821		NA	NA		NA	NA		1D.1	93.6111		1D.1	96.9937		T	C	C	T	T
Kukri_c2121_2345	1D	11.0824		NA	NA		NA	NA		NA	NA		1A	27.8751		C	T	T	C	C
Excalibur_c4876_832	1D	11.0839		1D.1	0		NA	NA		NA	NA		NA	NA		C	T	T	C	C
AX-95245523	1D	11.1403		1B	8.78582		NA	NA		NA	NA		1B	136.157		G	G	A	A	G
AX-95094547	1D	11.16		NA	NA		NA	NA		NA	NA		1B	136.157		C	T	T	T	T
tplb0043h23_1346	1D	11.2282		1A	11.6747		1A	223.201		1A.1	171.044		NA	NA		C	T	C	C	C
AX-94392216	1D	11.8993		NA	NA		NA	NA		NA	NA		1A	50.5225		G	T	T	T	T
AX-94994812	1D	12.0237		1A	14.7987		NA	NA		NA	NA		NA	NA		G	G	G	C	C
AX-158561468	1D	12.1541		NA	NA		1D.1	0		NA	NA		NA	NA		A	A	C	A	A
CAP8_c2401_433	1D	12.2787		NA	NA		NA	NA		NA	NA		1D.1	87.548		G	G	A	G	G
CAP7_c973_156	1D	12.7263		NA	NA		1D.1	1.62924		NA	NA		1D.1	86.1843		C	T	T	T	T
RAC875_c7752_2913	1D	12.939		NA	NA		1D.1	3.73505		NA	NA		NA	NA		A	A	A	A	A
AX-94569385	1D	13.4733		NA	NA		1B	7.60729		NA	NA		1B	129.607		T	T	C	T	T
Tdurum_contig29484_628	1D	15.054		NA	NA		1A	237.351		1A.1	168.29		NA	NA		T	T	C	C	C
AX-94458652	1D	15.283		NA	NA		1D.1	3.73505		NA	NA		NA	NA		G	G	G	G	G
AX-94418622	1D	17.3295		NA	NA		1D.1	5.8186		NA	NA		1D.1	77.7115		G	G	C	G	G
BS00022178_51	1D	17.5336		1D.2	0		1D.1	7.8217		NA	NA		1D.1	76.999		T	C	C	T	T
BS00023049_51	1D	17.7096		NA	NA		1D.1	7.8217		NA	NA		NA	NA		A	C	C	A	A
Kukri_c19257_78	1D	17.7097		1D.2	0		NA	NA		NA	NA		NA	NA		T	C	C	T	T
AX-158571890	1D	17.8818		1D.2	0.572208		NA	NA		1D.1	72.497		NA	NA		C	T	T	C	C
AX-94874878	1D	17.8861		NA	NA		NA	NA		NA	NA		1D.1	76.999		G	C	C	G	G
AX-158571847	1D	18.9988		1D.2	0.572208		NA	NA		NA	NA		NA	NA		A	G	G	A	A
TA017181-1031	1D	19.0105		NA	NA		NA	NA		NA	NA		1D.1	76.999		G	A	A	G	G
CAP8_c1305_148	1D	19.0231		1D.2	1.11129		NA	NA		1D.1	72.497		NA	NA		A	G	G	A	A
AX-110529197	1D	19.0868		NA	NA		NA	NA		1D.1	72.497		NA	NA		C	T	T	C	C
Excalibur_c48750_124	1D	19.4541		1D.2	1.59218		NA	NA		1D.1	72.497		NA	NA		A	G	G	A	A
AX-94531706	1D	19.5509		NA	NA		NA	NA		NA	NA		1D.1	75.6019		G	G	A	G	G
AX-111531189	1D	20.076		NA	NA		NA	NA		NA	NA		1D.1	74.0389		C	C	T	C	C
AX-111036521	1D	20.5362		NA	NA		NA	NA		NA	NA		1D.1	74.0389		G	G	A	G	G
AX-158540458	1D	20.7293		1D.2	10.6466		NA	NA		NA	NA		NA	NA		C	T	C	C	T
D_contig13475_402	1D	21.6823		1D.2	9.89684		1D.1	20.0503		NA	NA		NA	NA		G	G	G	A	G
Kukri_c33670_506	1D	21.6935		1D.2	11.9696		1D.1	20.0503		NA	NA		NA	NA		C	C	C	A	C
AX-110932468	1D	23.1065		1D.2	11.9696		1D.1	25.1201		NA	NA		NA	NA		C	C	C	T	C
AX-94836884	1D	24.1076		1A	29.2359		1A	206.344		1A.1	159.817		NA	NA		G	G	G	A	A
Excalibur_c11941_675	1D	25.154		1A	34.5604		1A	199.272		1A.1	154.954		NA	NA		G	G	T	T	T
BS00025736_51	1D	26.7957		NA	NA		NA	NA		NA	NA		1B	119.741		G	G	failed	A	A
BS00107250_51	1D	29.9766		NA	NA		NA	NA		NA	NA		1D.1	66.7933		C	C	T	T	T
AX-158571816	1D	30.1593		NA	NA		NA	NA		1D.1	38.9088		NA	NA		G	G	T	T	T
wsnp_Ex_c12012_19240904	1D	30.1818		NA	NA		1D.1	41.4033		NA	NA		NA	NA		T	T	C	C	C
RAC875_c9594_1289	1D	30.4872		NA	NA		1D.1	41.4033		1D.1	29.7115		NA	NA		G	G	A	A	A
Kukri_c19622_131	1D	30.7752		1D.2	19.121		1D.1	41.4033		1D.1	29.7115		NA	NA		C	C	T	T	T
BS00049071_51	1D	30.8636		NA	NA		NA	NA		NA	NA		1D.1	66.7933		G	G	A	A	A
AX-158557199	1D	32.9181		NA	NA		1D.1	38.405		NA	NA		NA	NA		A	A	G	A	G
AX-158557200	1D	33.0574		NA	NA		NA	NA		NA	NA		1D.1	62.0317		G	G	A	G	A
BS00065844_51	1D	34.9993		1B	42.783		1B	38.6262		1B.1	144.04		1B	105.627		C	C	T	T	T
BobWhite_c4499_153	1D	35.0158		1A	43.9591		NA	NA		1A.1	143.146		NA	NA		T	T	C	C	C
IACX11290	1D	35.9318		NA	NA		NA	NA		NA	NA		1D.1	57.64		C	C	T	C	C
BS00087783_51	1D	35.9324		NA	NA		NA	NA		NA	NA		1D.1	57.64		T	T	C	T	T
AX-94724858	1D	36.1703		NA	NA		NA	NA		NA	NA		1D.1	57.64		C	C	A	C	C
Excalibur_c12703_766	1D	37.0734		NA	NA		1D.1	43.813		NA	NA		NA	NA		G	G	A	A	G
BS00087086_51	1D	37.0736		1D.2	23.9331		NA	NA		NA	NA		NA	NA		T	T	C	C	T
wsnp_CAP12_c633_339740	1D	39.1415		1D.2	23.9331		NA	NA		NA	NA		NA	NA		C	C	A	A	C
RAC875_rep_c96733_369	1D	39.3537		1B	45.7538		1B	43.6585		1B.1	142.706		1B	107.845		T	T	C	C	C
AX-158561452	1D	39.9269		1D.2	23.9331		1D.1	43.813		NA	NA		NA	NA		T	T	C	C	T
BS00073871_51	1D	41.1928		1D.2	25.5876		NA	NA		NA	NA		1D.1	57.64		C	C	T	T	C
Excalibur_c4058_1121	1D	41.2047		NA	NA		NA	NA		NA	NA		1D.1	59.7637		C	C	T	T	C
Kukri_c22870_91	1D	41.2048		NA	NA		NA	NA		NA	NA		1D.1	59.7637		T	T	C	C	T
BS00011451_51	1D	41.6967		NA	NA		1D.1	46.3619		NA	NA		NA	NA		G	G	A	A	G
tplb0044p22_2257	1D	41.7778		1D.2	27.4311		1D.1	46.3619		NA	NA		NA	NA		G	G	A	A	G
AX-110909131	1D	41.7801		1D.2	27.4311		NA	NA		NA	NA		NA	NA		G	G	A	A	G
AX-95152103	1D	41.8201		1B	45.7538		NA	NA		1B.1	139.88		1B	105.627		C	C	T	T	T
AX-158540449	1D	44.8982		1A	52.3182		NA	NA		1A.1	130.019		NA	NA		T	T	G	G	G
BS00011205_51	1D	55.6084		1B	46.9905		1B	47.5028		NA	NA		NA	NA		T	T	T	C	T
RAC875_c17951_108	1D	59.9818		NA	NA		NA	NA		NA	NA		1D.1	56.0786		C	C	T	T	T
BS00094471_51	1D	60.7039		NA	NA		1D.1	48.9206		NA	NA		NA	NA		A	A	A	A	A
Tdurum_contig4864_148	1D	63.6428		5B	133.708		NA	NA		5B.1	217.095		NA	NA		T	T	T	C	C
AX-110392337	1D	76.8721		1D.2	31.9201		1D.1	51.2039		NA	NA		NA	NA		C	C	T	T	T
wsnp_Ku_rep_c71900_71624324	1D	98.7372		NA	NA		1B	63.0739		1B.1	132.485		NA	NA		G	G	A	A	A
AX-94417784	1D	164.943		NA	NA		NA	NA		1B.1	127.335		1B	93.5445		T	T	C	T	C
BobWhite_rep_c65565_359	1D	173.498		1D.2	34.3442		1D.1	52.9413		NA	NA		1D.1	52.1077		T	T	C	C	C
AX-95234839	1D	202.413		NA	NA		NA	NA		1B.1	127.335		NA	NA		T	T	G	T	G
AX-158540355	1D	228.068		NA	NA		NA	NA		NA	NA		1D.1	50.7869		T	T	C	T	T
BS00010352_51	1D	230.508		1B	55.0397		1B	65.9899		1B.1	126.258		NA	NA		G	G	T	T	T
wsnp_BE424100D_Ta_1_1	1D	231.701		1D.2	35.5627		1D.1	57.836		1D.1	25.212		NA	NA		T	T	T	C	C
Excalibur_rep_c110450_286	1D	234.969		1A	68.2272		NA	NA		1A.1	118.111		NA	NA		G	G	A	A	A
IACX10924	1D	241.301		NA	NA		NA	NA		1A.1	119.187		NA	NA		C	C	T	T	T
TA001299-0711	1D	243.191		NA	NA		NA	NA		4B	103.811		4B	67.0769		G	G	A	G	A
AX-158571319	1D	246.308		NA	NA		NA	NA		NA	NA		1D.1	50.7869		C	C	T	C	C
Ra_c272_1632	1D	265.249		NA	NA		NA	NA		1A.1	113.324		NA	NA		G	G	A	A	A
BobWhite_c8428_346	1D	276.463		NA	NA		NA	NA		1A.1	114.204		NA	NA		T	T	G	G	G
TA003135-0494	1D	278.264		NA	NA		NA	NA		NA	NA		1D.1	49.1501		G	G	T	G	G
IACX11283	1D	288.085		1D.2	38.5605		1D.1	61.114		NA	NA		NA	NA		T	T	T	C	C
Kukri_rep_c101316_375	1D	294.715		NA	NA		NA	NA		1A.1	115.168		NA	NA		T	T	C	C	C
CAP11_c6014_160	1D	296.15		NA	NA		NA	NA		1A.1	115.168		NA	NA		G	G	A	A	A
AX-158540353	1D	305.302		NA	NA		NA	NA		NA	NA		1D.1	49.1501		T	T	C	T	T
AX-158540356	1D	316.204		NA	NA		NA	NA		NA	NA		1D.1	48.4106		T	T	C	T	T
AX-95220187	1D	317.88		NA	NA		1B	99.6316		NA	NA		1B	85.8419		G	G	T	T	T
BS00012051_51	1D	322.894		NA	NA		1B	99.6316		NA	NA		1B	89.5626		C	C	T	T	T
AX-94540527	1D	324.465		NA	NA		1B	97.7129		NA	NA		NA	NA		G	G	A	A	A
AX-94430584	1D	330.742		NA	NA		NA	NA		7B.1.2	15.9325		NA	NA		T	T	G	T	G
GENE-3626_308	1D	340.147		NA	NA		1B	94.0462		NA	NA		NA	NA		T	T	C	C	C
wsnp_Ex_c34966_43196962	1D	343.738		NA	NA		NA	NA		1B.1	116.227		NA	NA		C	C	A	A	A
wsnp_BE443332B_Ta_2_2	1D	346.784		1B	62.3937		NA	NA		NA	NA		NA	NA		C	C	T	T	T
BobWhite_rep_c66032_270	1D	346.784		NA	NA		NA	NA		1B.1	116.227		NA	NA		G	G	A	A	A
wsnp_Ku_c53270_57959459	1D	353.729		NA	NA		NA	NA		NA	NA		1D.1	47.5395		T	C	C	C	C
BobWhite_c33506_732	1D	359.699		1B	63.8107		NA	NA		1B.1	112.791		1B	89.5626		C	C	T	T	T
IACX18883	1D	367.774		NA	NA		NA	NA		NA	NA		1A	77.3697		G	G	A	G	G
AX-94893744	1D	368.43		1D.2	44.9655		1D.1	80.8851		NA	NA		NA	NA		C	C	C	T	C
AX-95225890	1D	384.822		NA	NA		1A	136.826		1A.2	0		1A	81.9075		T	T	G	T	T
AX-94474486	1D	384.927		NA	NA		NA	NA		NA	NA		1A	81.3626		G	G	A	G	G
RAC875_c31419_80	1D	391.187		NA	NA		NA	NA		NA	NA		1A	84.9567		G	G	A	G	G
AX-94675848	1D	391.718		NA	NA		1A	214.404		1A.1	162.623		NA	NA		A	G	G	A	A
AX-94556277	1D	391.718		1D.2	53.1385		1D.1	86.2472		NA	NA		NA	NA		C	C	C	A	C
RAC875_c8888_802	1D	398.167		1B	70.9508		NA	NA		NA	NA		NA	NA		T	T	T	G	G
CAP12_c1906_217	1D	405.364		NA	NA		1A	126.061		NA	NA		NA	NA		C	C	T	C	C
Excalibur_c30955_479	1D	406.188		NA	NA		1B	110.713		1B.1	95.4103		1B	77.3342		T	T	C	C	C
AX-89665485	1D	407.123		NA	NA		NA	NA		1D.1	12.9307		NA	NA		C	C	C	C	T
RAC875_c54260_127	1D	410.275		1D.2	62.5224		NA	NA		NA	NA		1D.1	41.1879		C	T	T	C	C
BobWhite_c3283_54	1D	410.326		1D.2	66.0987		1D.1	97.716		1D.1	12.272		NA	NA		T	T	T	C	C
RAC875_c3604_1527	1D	410.364		NA	NA		NA	NA		1D.1	12.272		NA	NA		T	T	T	C	C
wsnp_Ex_c57601_59245380	1D	410.367		1D.2	61.8946		NA	NA		NA	NA		NA	NA		C	C	C	T	T
IAAV2840	1D	410.656		1D.2	62.5224		1D.1	95.1977		1D.1	12.272		NA	NA		C	C	C	T	T
IAAV868	1D	411.791		NA	NA		1D.1	97.0638		NA	NA		NA	NA		C	C	C	A	A
wsnp_Ex_c18462_27305612	1D	412.082		NA	NA		NA	NA		1B.1	92.5098		NA	NA		G	G	A	A	A
Excalibur_c8188_243	1D	412.739		1D.2	64.7646		1D.1	97.0638		NA	NA		NA	NA		T	T	T	C	C
AX-158571546	1D	412.769		NA	NA		1D.1	97.0638		1D.1	11.1723		NA	NA		T	T	T	C	C
AX-94462858	1D	412.772		NA	NA		1B	86.2143		NA	NA		NA	NA		G	G	A	A	A
AX-158561303	1D	413.676		NA	NA		1D.1	98.5662		NA	NA		NA	NA		G	G	G	A	A
TA004476-0719	1D	413.827		1D.2	65.5525		1D.1	98.5662		1D.1	11.1723		NA	NA		C	C	C	T	T
wsnp_Ex_c15396_23659859	1D	414.462		NA	NA		1D.1	102.269		NA	NA		NA	NA		T	T	T	C	C
wsnp_Ex_rep_c69024_67924125	1D	414.528		NA	NA		1D.1	102.269		NA	NA		NA	NA		C	C	C	T	T
Kukri_c6051_640	1D	414.596		1D.2	65.5525		NA	NA		NA	NA		NA	NA		T	T	T	C	C
AX-158571547	1D	415.744		1D.2	65.5525		1D.1	100.6		1D.1	11.1723		NA	NA		T	T	T	C	C
GENE-0511_484	1D	416.728		1D.2	65.5525		1D.1	102.269		NA	NA		NA	NA		T	T	T	G	G
AX-94548062	1D	417.714		1A	89.6905		NA	NA		NA	NA		1A	99.8059		T	T	C	C	C
wsnp_Ex_rep_c66423_64641680	1D	417.831		NA	NA		NA	NA		1D.1	11.1723		NA	NA		G	G	G	A	A
wsnp_Ex_rep_c66423_64641115	1D	417.833		1D.2	66.9299		NA	NA		NA	NA		NA	NA		C	C	C	T	T
RAC875_c87321_108	1D	418.516		1D.2	70.059		1D.1	103.48		1D.1	11.4998		NA	NA		T	T	T	C	C
wsnp_Ex_c12447_19847242	1D	418.868		1D.2	70.059		NA	NA		1D.1	10.3497		NA	NA		G	G	G	A	A
TA012861-0741	1D	418.885		NA	NA		1D.1	107.93		NA	NA		NA	NA		T	T	T	C	T
Ra_c1211_1656	1D	419.031		NA	NA		1D.1	107.93		NA	NA		NA	NA		T	T	T	C	T
RAC875_c1211_3475	1D	419.035		1D.2	71.2313		1D.1	107.93		NA	NA		NA	NA		G	G	G	T	G
AX-95098685	1D	419.25		NA	NA		1B	118.135		NA	NA		NA	NA		T	T	C	C	C
RAC875_c32452_55	1D	419.253		NA	NA		1D.1	107.93		NA	NA		NA	NA		C	C	C	T	C
AX-94488247	1D	420.447		1D.2	71.2313		1D.1	110.045		NA	NA		NA	NA		G	G	G	C	G
Ra_c3045_1739	1D	422.124		1D.2	71.2313		1D.1	110.045		NA	NA		NA	NA		T	T	T	G	T
AX-95239187	1D	422.128		NA	NA		1A	111.471		NA	NA		NA	NA		A	A	G	A	A
Kukri_c12183_262	1D	422.924		NA	NA		1D.1	110.045		NA	NA		NA	NA		T	T	T	C	T
IAAV6648	1D	422.94		NA	NA		1D.1	110.045		NA	NA		NA	NA		T	T	T	C	T
wsnp_Ex_c9577_15855968	1D	425.054		1D.2	71.2313		NA	NA		NA	NA		NA	NA		T	T	T	C	T
Excalibur_c23473_451	1D	425.623		NA	NA		1D.1	110.045		NA	NA		NA	NA		C	C	C	T	C
AX-94629074	1D	425.641		1A	99.6114		1A	110.133		1A.1	85.7307		1A	108.664		C	C	T	T	T
GENE-0487_795	1D	428.807		1B	94.3646		1B	125.072		NA	NA		NA	NA		G	G	G	A	G
Kukri_c67383_102	1D	434.189		1A	102.739		1A	104.457		1A.1	79.571		1A	110.633		C	C	T	T	T
RAC875_c8482_160	1D	434.2		1A	102.739		1A	104.457		NA	NA		1A	110.633		G	G	A	A	A
D_GDS7LZN02GSCOW_131	1D	435.712		1D.2	74.8273		1D.1	118.911		1D.1	2.4477		NA	NA		T	G	T	T	T
Excalibur_c8231_398	1D	435.713		1D.2	74.8273		1D.1	118.911		1D.1	2.4477		NA	NA		G	T	G	G	G
AX-94919955	1D	436.384		NA	NA		1A	101.014		NA	NA		NA	NA		T	T	T	T	T
IAAV9177	1D	436.387		1D.2	76.5228		1D.1	118.911		1D.1	2.4477		NA	NA		C	T	C	C	C
IACX223	1D	436.396		1D.2	76.5228		NA	NA		NA	NA		NA	NA		T	C	T	T	T
TA005251-0278	1D	436.397		NA	NA		1B	133.398		1B.1	83.3312		NA	NA		C	C	C	T	T
AX-109917033	1D	437.739		NA	NA		NA	NA		NA	NA		1D.1	28.0851		G	A	A	A	G
AX-158537826	1D	437.941		NA	NA		NA	NA		1D.1	1.24362		NA	NA		C	T	T	T	C
BS00003816_51	1D	438.28		NA	NA		NA	NA		1D.1	0		NA	NA		T	C	T	C	T
BS00040568_51	1D	438.405		NA	NA		NA	NA		1D.1	0		NA	NA		C	T	C	T	C
Kukri_c49463_154	1D	440.701		1A	108.882		1A	93.0448		1A.1	70.378		1A	124.252		T	T	C	C	C
GENE-0559_171	1D	440.702		NA	NA		NA	NA		2B.2	91.9446		NA	NA		T	T	T	T	C
Excalibur_c45861_189	1D	441.056		NA	NA		NA	NA		1A.1	70.378		1A	125.449		T	T	C	C	C
AX-95219263	1D	441.604		NA	NA		NA	NA		NA	NA		1D.1	23.4943		C	C	G	C	C
AX-95247332	1D	442.358		1D.2	77.8122		NA	NA		NA	NA		NA	NA		C	T	C	C	C
Excalibur_rep_c107047_679	1D	446.353		NA	NA		1B	145.671		NA	NA		NA	NA		C	C	T	T	C
RAC875_c21411_162	1D	446.862		1A	113.692		NA	NA		NA	NA		NA	NA		C	C	T	T	T
AX-95108137	1D	447.713		NA	NA		NA	NA		NA	NA		1D.1	22.8248		T	T	C	T	C
IAAV7172	1D	449.22		1A	119.449		NA	NA		NA	NA		1A	154.996		C	C	T	T	T
TA005289-1104	1D	450.95		NA	NA		NA	NA		NA	NA		1A	139.367		G	G	A	G	R
RAC875_c41993_582	1D	451.159		NA	NA		NA	NA		1A.3	2.30621		NA	NA		A	A	G	A	R
RAC875_c67771_805	1D	451.173		NA	NA		NA	NA		NA	NA		1A	152.305		C	C	T	C	Y
BS00085821_51	1D	451.974		1A	122.411		1A	74.5287		NA	NA		NA	NA		G	G	G	T	T
AX-158545574	1D	455.784		NA	NA		NA	NA		NA	NA		1B	66.3936		T	T	C	T	T
wsnp_JD_c100_159424	1D	456.678		1B	109.249		1B	163.872		NA	NA		NA	NA		T	C	C	T	C
RAC875_c291_696	1D	456.68		1B	109.249		1B	163.872		NA	NA		1B	64.7818		T	C	C	T	C
wsnp_Ku_c18227_27490539	1D	459.63		NA	NA		NA	NA		NA	NA		1B	63.6488		T	C	C	C	C
AX-94446956	1D	459.735		1B	115.074		NA	NA		NA	NA		NA	NA		G	T	T	G	T
AX-95201086	1D	463.324		NA	NA		NA	NA		NA	NA		1B	58.7659		G	A	A	A	A
TA001769-0538	1D	463.715		NA	NA		NA	NA		1B.1	54.7159		NA	NA		A	G	A	G	A
Excalibur_rep_c70674_83	1D	465.074		1B	124.156		NA	NA		NA	NA		1B	55.8807		T	T	C	C	C
RAC875_c38646_985	1D	467.227		1B	128.062		NA	NA		NA	NA		NA	NA		A	G	A	A	A
AX-94690045	1D	467.557		NA	NA		NA	NA		NA	NA		1A	166.149		G	G	T	G	K
AX-95182813	1D	468.033		NA	NA		NA	NA		1B.1	47.6458		NA	NA		A	G	A	G	R
Tdurum_contig56662_54	1D	468.141		NA	NA		1A	46.7069		NA	NA		NA	NA		G	G	G	A	R
AX-94528040	1D	472.442		NA	NA		NA	NA		1B.2	1.16975		NA	NA		A	A	A	C	A
D_contig12192_450	1D	473.167		NA	NA		NA	NA		1B.1	23.8751		1B	37.979		T	T	C	C	C
AX-94590703	1D	473.242		NA	NA		NA	NA		NA	NA		1D.1	2.49787		G	G	A	A	G
Tdurum_contig68980_317	1D	477.464		1B	146.878		NA	NA		1B.1	19.7657		NA	NA		C	C	A	A	A
Excalibur_c22205_573	1D	477.464		1B	146.878		1B	229.265		NA	NA		NA	NA		G	G	A	A	A
GENE-0416_480	1D	478.887		1B	156.842		NA	NA		1B.1	17.788		NA	NA		G	G	G	T	T
AX-94452444	1D	480.379		NA	NA		NA	NA		1A.1	36.2034		1A	143.597		C	C	T	C	T
AX-108729217	1D	480.68		NA	NA		NA	NA		NA	NA		1D.1	0		T	T	G	T	T
AX-95257543	1D	480.765		NA	NA		NA	NA		NA	NA		1B	23.4176		C	C	T	C	C
AX-94817502	1D	480.96		NA	NA		NA	NA		1B.1	16.653		NA	NA		G	G	A	G	A
Kukri_c30490_328	1D	481.431		NA	NA		NA	NA		1B.1	16.653		NA	NA		T	T	T	T	C
Excalibur_c15389_501	1D	482.963		NA	NA		1B	256.076		1B.1	12.594		1B	21.2346		G	G	A	A	A
BS00021877_51	1D	486.199		NA	NA		NA	NA		1B.1	5.806		NA	NA		G	G	G	G	A
RAC875_c9770_123	1D	486.2		NA	NA		NA	NA		NA	NA		1B	11.9262		G	G	A	A	A
BobWhite_c11756_79	1D	488.739		NA	NA		NA	NA		NA	NA		1B	6.80065		C	C	A	C	C
IAAV1930	1D	488.739		1A	178.325		1A	4.42977		1A.1	12.63		NA	NA		C	T	T	C	C
AX-94385756	1D	489.828		NA	NA		NA	NA		NA	NA		1A	204.499		C	C	T	C	C
D_contig03023_692	1D	490.283		1B	175.318		1B	276.091		NA	NA		1B	6.14161		T	T	C	C	T
Tdurum_contig45965_563	1D	490.494		NA	NA		NA	NA		NA	NA		1B	3.53099		C	C	T	C	C
wsnp_Ku_c13952_22097856	1D	497.336		1B	184.065		1B	288.248		NA	NA		1B	0		T	C	C	T	C
wsnp_Ku_c13952_22097895	1D	497.336		1B	184.065		1B	289.221		NA	NA		1B	0		C	T	T	C	T
BS00094421_51	1D	498.3		NA	NA		NA	NA		1B.3	7.70227		NA	NA		T	T	C	C	C
Tdurum_contig29983_490	2A	0.259819		NA	NA		2A	0.561035		NA	NA		2A	2.06559		T	T	C	C	C
AX-158609092	2A	1.28208		2A	0		NA	NA		2A	0		NA	NA		T	T	C	C	C
RFL_Contig174_406	2A	5.07185		NA	NA		2A	0.561035		NA	NA		NA	NA		G	G	A	A	A
AX-94820378	2A	6.06278		2A	1.20169		NA	NA		NA	NA		NA	NA		failed	failed	T	T	T
IAAV8501	2A	15.2994		2A	1.20169		2A	0.561035		2A	1.62237		NA	NA		C	C	T	T	T
BS00093111_51	2A	17.8827		2A	1.20169		NA	NA		2A	1.62237		NA	NA		T	T	failed	C	C
Excalibur_rep_c112367_293	2A	19.2298		NA	NA		NA	NA		NA	NA		2B.1	67.6483		T	T	C	T	T
RAC875_c829_355	2A	20.1129		2D.1	12.3438		NA	NA		NA	NA		NA	NA		Y	C	T	T	T
TA001263-0453	2A	21.1295		NA	NA		2B.2	3.40578		NA	NA		NA	NA		failed	T	T	T	T
AX-95177447	2A	21.2752		NA	NA		2A	0.561035		NA	NA		NA	NA		C	G	G	G	G
AX-94684111	2A	31.7789		2A	0.80709		NA	NA		NA	NA		2A	0.367313		G	G	T	T	T
RAC875_c62936_139	2A	33.785		NA	NA		2A	1.05273		NA	NA		NA	NA		A	A	A	A	A
AX-94381641	2A	35.0856		NA	NA		NA	NA		NA	NA		2A	12.0506		G	A	A	A	A
AX-158538029	2A	36.1147		NA	NA		2A	5.86991		NA	NA		2A	12.0506		C	T	T	T	T
RAC875_rep_c78744_228	2A	36.4567		2A	7.87384		NA	NA		NA	NA		2A	16.8027		T	G	G	T	G
Excalibur_c92241_336	2A	36.6375		2A	7.87384		NA	NA		NA	NA		NA	NA		G	T	T	G	T
AX-158562072	2A	36.8304		NA	NA		NA	NA		NA	NA		2A	15.1425		T	C	C	T	C
Ku_c23118_149	2A	39.0569		2A	9.65547		NA	NA		NA	NA		NA	NA		A	G	A	A	A
AX-158540841	2A	40.703		2A	14.0098		2A	9.15137		2A	16.2022		NA	NA		T	C	T	T	T
AX-158546338	2A	40.7034		2A	14.0098		NA	NA		2A	16.2022		NA	NA		A	G	A	failed	A
AX-158561966	2A	41.4875		NA	NA		NA	NA		2A	14.7628		NA	NA		T	T	C	T	C
Kukri_c5497_312	2A	43.4876		2B	72.961		2B.2	38.3017		2B.2	148.117		NA	NA		G	G	G	A	A
AX-158573134	2A	48.115		2A	28.3616		2A	28.9115		NA	NA		2A	34.8311		C	C	T	T	C
AX-109893695	2A	49.3954		2A	29.7983		2A	21.1413		NA	NA		2A	34.6894		C	C	T	T	C
IAAV2654	2A	49.5743		2A	29.7983		2A	21.1413		NA	NA		2A	34.9276		G	G	A	A	G
wsnp_Ku_c1292_2572053	2A	49.8558		2A	29.7983		2A	29.3129		2A	33.5488		NA	NA		G	G	A	A	A
AX-109390022	2A	49.8566		NA	NA		NA	NA		2A	33.5488		NA	NA		C	C	T	T	T
AX-110490249	2A	51.0468		2A	31.8839		NA	NA		NA	NA		NA	NA		T	T	G	G	G
AX-158540869	2A	52.5422		2A	31.8839		NA	NA		NA	NA		2A	34.2724		G	G	A	A	G
AX-110579052	2A	53.0546		2A	33.2835		2A	27.9841		2A	35.396		2A	38.2736		G	G	A	A	A
AX-94413813	2A	53.1269		2A	33.2835		2A	27.9841		NA	NA		NA	NA		G	G	A	A	A
Kukri_c56203_965	2A	53.5873		NA	NA		2A	26.9602		NA	NA		NA	NA		A	A	A	A	A
wsnp_Ex_c59373_60260876	2A	53.8948		NA	NA		2A	26.9602		NA	NA		NA	NA		A	A	A	A	A
BS00066186_51	2A	54.5669		2A	33.6083		2A	24.3924		NA	NA		NA	NA		T	T	C	C	T
AX-94662379	2A	54.8712		NA	NA		2B.2	55.7659		NA	NA		NA	NA		T	T	T	C	T
AX-111031988	2A	55.6682		NA	NA		2A	24.3924		NA	NA		NA	NA		C	C	C	C	T
wsnp_JD_rep_c48914_33168544	2A	56.2916		2A	34.343		2A	23.3188		NA	NA		2A	38.5338		C	C	A	A	C
AX-94905029	2A	57.2901		NA	NA		NA	NA		7A	237.665		NA	NA		G	G	G	A	A
AX-94521851	2A	62.6807		2A	43.0282		NA	NA		NA	NA		NA	NA		C	G	C	C	G
AX-158555683	2A	63.1464		2A	44.6527		NA	NA		NA	NA		NA	NA		A	G	A	A	G
AX-158573311	2A	63.2873		NA	NA		2A	43.6755		NA	NA		NA	NA		C	T	Y	T	T
AX-158562058	2A	63.3178		NA	NA		2A	43.6755		NA	NA		2A	47.4117		G	A	A	A	A
AX-108874073	2A	63.7631		NA	NA		2A	43.6755		NA	NA		2A	47.4117		C	C	T	T	T
AX-108870310	2A	63.8972		NA	NA		2A	42.4435		NA	NA		NA	NA		C	C	T	T	T
wsnp_Ex_c15822_24204224	2A	64.1013		2A	44.2387		NA	NA		NA	NA		NA	NA		G	G	T	T	T
BS00083146_51	2A	64.102		NA	NA		2A	42.4435		NA	NA		NA	NA		G	G	A	A	A
AX-158562011	2A	64.1327		NA	NA		2A	42.4435		NA	NA		NA	NA		C	C	T	T	T
AX-111475029	2A	64.3314		NA	NA		2A	42.4435		NA	NA		2A	47.4117		C	C	A	A	A
wsnp_Ku_c15567_24224486	2A	66.0547		NA	NA		2A	40.769		NA	NA		NA	NA		C	A	A	A	A
BobWhite_c1611_1685	2A	66.2357		NA	NA		2A	46.6942		NA	NA		NA	NA		C	T	T	T	C
AX-158573306	2A	66.9942		NA	NA		NA	NA		2A	50.0461		NA	NA		A	G	G	G	A
AX-158596534	2A	67.0555		NA	NA		NA	NA		2A	51.957		2A	47.4117		G	T	T	T	G
AX-158540822	2A	68.1125		NA	NA		2B.2	73.0184		NA	NA		NA	NA		T	T	C	C	T
Tdurum_contig32621_437	2A	74.0894		NA	NA		NA	NA		2D.2	0		NA	NA		C	C	T	C	T
RAC875_c34757_180	2A	75.6298		NA	NA		2A	49.7444		NA	NA		NA	NA		C	T	T	T	C
JG_c936_115	2A	76.1691		NA	NA		2A	51.9952		NA	NA		NA	NA		C	T	C	C	C
AX-111158035	2A	76.3671		NA	NA		NA	NA		2A	100.118		NA	NA		A	G	A	A	A
AX-158536929	2A	77.904		NA	NA		NA	NA		2A	100.118		NA	NA		C	C	T	T	T
Kukri_rep_c83485_398	2A	78.8617		NA	NA		NA	NA		NA	NA		2A	56.4259		T	T	C	C	C
wsnp_CAP12_c901_472535	2A	83.0268		NA	NA		NA	NA		NA	NA		2A	56.4259		G	A	A	A	A
Kukri_c40035_258	2A	83.2599		NA	NA		2A	58.5714		NA	NA		2A	56.4259		T	T	C	C	T
Kukri_c24852_466	2A	83.5327		NA	NA		2A	58.5714		NA	NA		NA	NA		T	T	C	C	T
AX-158573615	2A	85.113		2A	50.69		NA	NA		NA	NA		NA	NA		T	T	C	C	T
AX-158555686	2A	92.5677		2A	56.6589		2A	68.6188		NA	NA		NA	NA		T	T	C	C	C
GENE-1196_146	2A	97.0415		2B	108.898		NA	NA		NA	NA		NA	NA		G	G	G	A	A
AX-111103921	2A	98.6922		2A	57.7516		NA	NA		NA	NA		NA	NA		T	T	C	C	T
BobWhite_rep_c64680_305	2A	98.7572		NA	NA		2A	64.2582		NA	NA		NA	NA		T	T	C	C	T
AX-95120495	2A	103.607		NA	NA		2A	64.2582		NA	NA		2A	58.0323		G	G	T	T	G
AX-158540772	2A	106.09		NA	NA		2A	62.2172		NA	NA		NA	NA		T	T	C	C	T
BobWhite_rep_c62964_873	2A	109.637		2A	57.7516		NA	NA		NA	NA		NA	NA		G	G	A	A	A
wsnp_Ex_rep_c101866_87158671	2A	109.637		NA	NA		NA	NA		NA	NA		2A	59.1706		C	C	T	T	T
wsnp_Ex_c12219_19526749	2A	122.032		2A	57.7516		NA	NA		NA	NA		NA	NA		T	T	C	C	T
AX-94457129	2A	123.946		NA	NA		NA	NA		NA	NA		2A	59.1706		T	C	C	C	T
TA001322-1176	2A	139.428		NA	NA		NA	NA		2B.2	169.761		NA	NA		G	G	A	G	A
AX-158546222	2A	140.884		2A	57.8549		2A	78.68		NA	NA		2A	59.8423		T	T	C	C	T
AX-158540811	2A	151.598		NA	NA		2A	79.8326		2A	108.57		NA	NA		C	C	C	C	T
AX-94729084	2A	153.482		NA	NA		2A	80.837		NA	NA		NA	NA		A	A	A	A	C
AX-158573216	2A	170.621		NA	NA		2A	84.4193		NA	NA		NA	NA		A	G	A	A	G
AX-95192394	2A	180.577		2B	133.184		2B.2	115.77		2B.2	172.504		NA	NA		G	G	G	A	A
wsnp_Ex_rep_c67264_65795361	2A	181.387		NA	NA		2A	87.7797		NA	NA		NA	NA		T	T	T	T	T
AX-94402160	2A	196.551		3A	131.428		3A.1	40.2451		NA	NA		NA	NA		G	T	T	G	G
Excalibur_c18417_285	2A	199.039		NA	NA		2B.2	136.316		NA	NA		NA	NA		T	T	T	C	C
BS00091670_51	2A	204.597		NA	NA		NA	NA		2A	81.5969		NA	NA		T	T	T	T	C
RAC875_c11956_477	2A	209.604		NA	NA		NA	NA		2A	83.2268		NA	NA		T	T	T	T	C
AX-158573077	2A	276.34		NA	NA		2A	103.65		NA	NA		NA	NA		A	G	A	A	G
AX-158561890	2A	284.578		NA	NA		NA	NA		NA	NA		2A	62.7095		T	T	G	G	T
TA001421-0474	2A	333.776		NA	NA		NA	NA		6D	322.496		6D	412.981		T	C	C	C	T
RAC875_c18698_550	2A	345.704		NA	NA		2A	100.778		NA	NA		NA	NA		A	A	A	A	A
IAAV5457	2A	352.33		NA	NA		NA	NA		2A	83.2268		NA	NA		G	G	G	G	A
Ku_c36017_329	2A	366.774		NA	NA		NA	NA		2A	83.2268		NA	NA		G	G	G	failed	A
RAC875_c102123_187	2A	376.482		NA	NA		NA	NA		2A	83.2268		NA	NA		G	G	G	G	A
AX-158561641	2A	414.743		2A	61.1444		NA	NA		NA	NA		NA	NA		A	G	A	A	G
AX-109905830	2A	434.779		NA	NA		2A	103.65		NA	NA		NA	NA		T	C	T	T	C
AX-94551829	2A	469.441		2B	139.26		2B.2	138.724		NA	NA		NA	NA		G	G	G	C	C
AX-95009984	2A	482.615		NA	NA		NA	NA		2A	83.2268		NA	NA		G	G	G	G	T
AX-94612485	2A	490.298		NA	NA		2A	103.65		NA	NA		NA	NA		A	T	A	A	T
IAAV444	2A	508.43		2A	61.8622		NA	NA		NA	NA		NA	NA		C	T	C	C	C
AX-158540703	2A	508.804		NA	NA		NA	NA		2A	66.9808		NA	NA		G	T	G	G	G
wsnp_Ex_c25057_34318425	2A	508.805		NA	NA		NA	NA		2A	66.9808		NA	NA		C	T	C	C	C
AX-110434028	2A	510.88		NA	NA		NA	NA		2A	68.7634		NA	NA		A	G	A	A	A
BS00032606_51	2A	511.198		NA	NA		2A	99.5798		2A	68.7634		NA	NA		G	T	G	G	G
AX-95213897	2A	514.601		NA	NA		NA	NA		NA	NA		4B	75.59		C	A	A	A	A
AX-89324010	2A	518.545		NA	NA		NA	NA		NA	NA		2A	66.566		G	T	T	T	T
AX-158572310	2A	523.159		NA	NA		NA	NA		2A	83.2268		NA	NA		G	G	G	G	A
AX-95153321	2A	525.072		2A	10.8718		NA	NA		NA	NA		2A	14.1898		T	T	C	C	C
AX-94896508	2A	531.977		NA	NA		NA	NA		NA	NA		3B	120.977		T	T	C	T	T
AX-158561839	2A	532.037		NA	NA		NA	NA		NA	NA		2A	67.4918		T	C	C	C	C
AX-158537897	2A	546.496		NA	NA		NA	NA		NA	NA		2A	67.4918		G	A	A	A	G
Kukri_c77188_798	2A	547.024		NA	NA		2A	106.411		NA	NA		2A	68.9234		G	G	A	A	G
BS00055514_51	2A	547.465		NA	NA		NA	NA		NA	NA		2A	68.9234		C	T	T	T	T
AX-94564440	2A	551.081		NA	NA		NA	NA		2B.2	228.098		NA	NA		C	failed	T	T	T
AX-111462571	2A	553.402		2A	63.8035		NA	NA		2A	117.025		NA	NA		C	C	A	A	A
wsnp_Ex_rep_c102538_87682273	2A	559.71		NA	NA		2A	91.4486		NA	NA		NA	NA		C	C	C	C	C
Excalibur_c5346_2716	2A	563.207		NA	NA		NA	NA		NA	NA		2A	70.2668		failed	A	A	A	A
RAC875_c7137_1922	2A	572.699		2A	64.4352		NA	NA		2A	117.025		2A	71.7599		T	T	C	C	C
AX-158561857	2A	574.018		NA	NA		NA	NA		2A	115.22		NA	NA		G	G	A	A	A
wsnp_Ex_c28204_37349164	2A	577.311		NA	NA		NA	NA		2A	132.034		2A	72.6267		G	G	A	A	A
BobWhite_c28819_733	2A	578.839		2A	63.8035		NA	NA		2A	118.805		NA	NA		T	T	C	C	C
BobWhite_c28819_517	2A	578.84		NA	NA		NA	NA		2A	118.805		2A	72.6267		C	C	T	T	T
BobWhite_c1049_338	2A	579.936		NA	NA		2A	95.6901		NA	NA		NA	NA		C	C	C	C	C
BS00078116_51	2A	580.477		NA	NA		2A	95.6901		NA	NA		NA	NA		G	G	G	G	G
Tdurum_contig10579_790	2A	580.486		NA	NA		NA	NA		2A	119.257		2A	72.6267		G	G	T	T	T
RAC875_c8721_212	2A	585.258		NA	NA		NA	NA		6A.2	21.0275		NA	NA		C	C	C	A	failed
AX-158537976	2A	585.829		NA	NA		2A	108.973		NA	NA		NA	NA		T	G	T	T	G
wsnp_Ex_c2337_4379619	2A	589.431		NA	NA		NA	NA		2A	122.448		NA	NA		G	G	G	G	A
AX-158561784	2A	596.222		2A	65.9687		2A	110.505		NA	NA		NA	NA		A	G	A	A	G
AX-158572309	2A	598.955		NA	NA		NA	NA		2A	133.074		NA	NA		C	C	C	C	T
BS00022301_51	2A	601.227		NA	NA		NA	NA		2A	121.028		NA	NA		C	C	C	C	A
AX-158537963	2A	606.509		NA	NA		2A	110.505		NA	NA		NA	NA		T	C	T	T	C
wsnp_BF475068A_Ta_2_1	2A	606.51		NA	NA		2A	110.505		NA	NA		NA	NA		C	T	C	C	T
Tdurum_contig30451_88	2A	607.386		NA	NA		2A	110.505		NA	NA		NA	NA		T	C	T	T	C
Kukri_c24064_2095	2A	610.619		NA	NA		2A	94.3674		NA	NA		NA	NA		G	G	G	G	G
BS00041816_51	2A	615.093		2A	68.5969		NA	NA		NA	NA		NA	NA		C	T	C	C	T
AX-158536894	2A	615.718		2A	69.0235		NA	NA		NA	NA		NA	NA		C	T	C	C	T
AX-94538855	2A	619.51		NA	NA		2B.2	164.949		NA	NA		2B.1	2.84615		G	G	A	A	G
Excalibur_c34913_743	2A	628.215		2A	78.9715		NA	NA		NA	NA		NA	NA		C	T	C	C	T
AX-158555632	2A	632.434		1A	0.733827		NA	NA		1A.1	195.795		NA	NA		T	T	T	C	C
AX-158545799	2A	636.342		2A	78.0962		NA	NA		NA	NA		NA	NA		G	G	A	A	G
Ku_c3202_1646	2A	640.639		2A	78.0962		2A	120.847		NA	NA		NA	NA		C	C	T	T	C
BobWhite_c6356_87	2A	650.298		NA	NA		NA	NA		2A	143.648		2A	79.8467		C	T	T	T	C
BS00090569_51	2A	657.323		NA	NA		2A	123.498		NA	NA		2A	80.6266		C	T	T	T	C
AX-94860603	2A	666.962		NA	NA		2A	125.103		NA	NA		NA	NA		A	A	A	A	A
AX-158537889	2A	673.828		NA	NA		NA	NA		2A	144.934		NA	NA		T	T	T	T	C
AX-95094317	2A	678.025		NA	NA		NA	NA		NA	NA		2A	84.9465		G	G	T	T	G
Excalibur_rep_c69799_1999	2A	679.489		2A	92.4029		NA	NA		NA	NA		NA	NA		C	C	T	T	C
RAC875_rep_c69987_930	2A	679.822		2A	92.4029		NA	NA		NA	NA		2A	84.9465		T	T	C	C	T
RAC875_c35521_185	2A	679.822		2A	92.4029		NA	NA		NA	NA		2A	84.9465		T	T	C	C	T
BS00039406_51	2A	679.972		2A	92.4029		NA	NA		NA	NA		NA	NA		T	T	C	C	T
AX-158572585	2A	680.043		NA	NA		2A	134.827		NA	NA		NA	NA		C	C	T	C	C
Excalibur_rep_c69014_112	2A	680.305		NA	NA		2A	134.827		NA	NA		NA	NA		T	T	C	T	T
wsnp_JD_c514_781859	2A	680.308		NA	NA		2A	134.827		NA	NA		NA	NA		A	A	G	A	A
IAAV2718	2A	684.696		2A	96.6088		2A	142.077		NA	NA		2A	88.3937		T	T	C	C	T
AX-94716801	2A	688.034		NA	NA		NA	NA		NA	NA		2D.1	0.647959		G	G	C	G	C
BS00010696_51	2A	692.163		NA	NA		NA	NA		2A	202.183		NA	NA		G	G	G	G	A
AX-94786451	2A	694.26		2A	105.185		2A	150.994		NA	NA		NA	NA		C	C	T	T	C
AX-158557324	2A	694.478		NA	NA		2A	150.994		NA	NA		NA	NA		T	T	C	C	T
GENE-1381_132	2A	694.493		NA	NA		2A	153.454		NA	NA		NA	NA		C	C	T	T	C
GENE-1381_110	2A	694.493		NA	NA		2A	153.454		NA	NA		NA	NA		T	T	G	G	T
Ku_c8927_2075	2A	694.777		2A	104.721		NA	NA		NA	NA		NA	NA		T	T	C	C	T
wsnp_Ku_c8927_15048149	2A	694.778		2A	104.721		2A	155.21		NA	NA		2A	94.913		C	C	A	A	C
TGWA25K-TG0297	2A	694.778		2A	104.721		2A	155.21		NA	NA		NA	NA		C	C	A	A	C
AX-158545856	2A	694.795		NA	NA		NA	NA		2A	200.55		NA	NA		G	G	G	G	A
AX-158537934	2A	695.601		NA	NA		2A	155.21		NA	NA		NA	NA		C	C	T	T	C
AX-95114316	2A	696.086		2A	104.721		2A	155.21		NA	NA		2A	90.5007		T	T	C	C	T
RAC875_c52458_454	2A	696.306		NA	NA		2A	157.989		2A	205.088		2A	91.3101		T	T	C	C	C
BobWhite_c3833_815	2A	696.401		NA	NA		NA	NA		2A	205.088		NA	NA		T	T	T	T	G
wsnp_Ex_c10084_16572374	2A	696.485		2A	103.621		NA	NA		NA	NA		2A	92.9758		T	T	C	C	C
BobWhite_c17403_635	2A	696.789		NA	NA		2A	157.989		NA	NA		2A	94.6317		C	C	T	T	T
BS00039422_51	2A	696.839		NA	NA		NA	NA		2A	207.035		NA	NA		C	C	C	C	T
RAC875_c8093_605	2A	698.011		NA	NA		NA	NA		2A	207.035		NA	NA		T	T	T	T	C
AX-158540661	2A	698.292		NA	NA		NA	NA		2A	208.042		NA	NA		C	C	C	C	T
AX-110030077	2A	698.512		NA	NA		2A	156.336		NA	NA		2A	94.6317		C	C	T	T	C
AX-109350017	2A	698.691		2A	106.711		2A	159.575		NA	NA		NA	NA		T	T	C	C	T
RAC875_rep_c73777_485	2A	700.443		NA	NA		NA	NA		NA	NA		2A	92.9758		C	C	T	T	C
CAP12_rep_c6956_169	2A	700.811		NA	NA		NA	NA		NA	NA		2A	94.1876		C	C	T	T	C
BobWhite_c41676_137	2A	706.883		NA	NA		2B.2	183.167		NA	NA		NA	NA		T	T	T	T	T
AX-110517750	2A	707.642		NA	NA		NA	NA		2A	211.666		NA	NA		G	G	G	G	T
AX-158557321	2A	709.557		2A	113.817		NA	NA		NA	NA		NA	NA		T	T	T	G	T
AX-158557322	2A	709.575		NA	NA		2A	164.364		NA	NA		NA	NA		T	T	T	C	T
Excalibur_rep_c102052_721	2A	709.592		NA	NA		2A	166.856		NA	NA		2A	98.3216		C	C	T	C	T
Excalibur_c14536_1129	2A	709.595		NA	NA		2A	166.856		NA	NA		2A	99.2101		C	C	T	C	C
AX-158572604	2A	710.34		NA	NA		2A	171.669		NA	NA		NA	NA		T	T	T	C	C
BS00107804_51	2A	710.803		2A	114.863		2A	171.669		2A	213.688		NA	NA		T	T	T	C	C
AX-158537909	2A	711.941		2A	114.863		NA	NA		NA	NA		NA	NA		T	T	T	G	G
AX-109968021	2A	712.774		NA	NA		2A	169.201		NA	NA		NA	NA		C	C	T	C	C
Ra_c70418_147	2A	712.789		2A	111.224		NA	NA		NA	NA		NA	NA		C	C	A	A	A
Excalibur_c3171_416	2A	713.593		NA	NA		NA	NA		NA	NA		2A	100.508		C	C	T	T	T
AX-94564840	2A	713.958		2D.2	46.1451		NA	NA		NA	NA		NA	NA		C	C	T	T	T
IAAV6408	2A	715.726		NA	NA		NA	NA		2A	158.689		NA	NA		G	G	G	G	A
RAC875_c17696_225	2A	716.467		NA	NA		NA	NA		NA	NA		2A	101.09		G	G	A	G	G
RAC875_c81899_216	2A	718.108		NA	NA		2A	185.559		NA	NA		NA	NA		T	T	T	T	T
TA005062-0529	2A	718.524		2D.2	43.3042		NA	NA		2D.2	68.5722		NA	NA		G	G	A	A	A
wsnp_Ku_c16358_25225060	2A	719.197		NA	NA		2A	185.559		NA	NA		NA	NA		T	T	T	T	T
Kukri_c4027_151	2A	719.229		NA	NA		2A	185.559		NA	NA		NA	NA		C	C	C	C	C
AX-94732891	2A	719.309		NA	NA		NA	NA		2A	158.845		NA	NA		T	T	T	T	A
AX-158540693	2A	719.31		NA	NA		NA	NA		2A	158.845		NA	NA		T	T	T	T	C
AX-94671612	2A	720.117		NA	NA		NA	NA		2B.2	234.909		2B.1	15.1755		T	T	C	C	C
GENE-2352_964	2A	720.14		NA	NA		2A	178.838		2A	216.13		NA	NA		G	G	G	A	A
wsnp_Ex_c16627_25162391	2A	720.781		2A	116.493		2A	178.838		2A	216.13		NA	NA		C	C	C	T	T
wsnp_Ex_c10751_17505459	2A	720.788		2A	116.493		NA	NA		NA	NA		2A	104.466		T	T	C	C	C
AX-158572247	2A	720.883		NA	NA		NA	NA		NA	NA		2A	104.466		C	C	A	C	C
Jagger_c4026_328	2A	721.054		2A	116.493		2A	178.838		2A	216.899		NA	NA		T	T	T	C	C
AX-158557238	2A	721.3		NA	NA		NA	NA		NA	NA		2A	105.742		T	T	C	T	T
AX-158608713	2A	722.234		NA	NA		NA	NA		NA	NA		2A	105.742		C	C	T	C	C
AX-94661746	2A	722.711		NA	NA		2A	190.075		NA	NA		NA	NA		A	A	G	A	G
AX-94461119	2A	723.432		NA	NA		2A	198.685		NA	NA		NA	NA		A	A	A	A	T
tplb0050m09_1890	2A	726.684		NA	NA		NA	NA		2D.2	68.5722		NA	NA		T	T	C	T	C
RAC875_rep_c107961_348	2A	731.585		NA	NA		2A	207.195		NA	NA		NA	NA		C	C	C	C	T
GENE-0638_1119	2A	732.069		NA	NA		NA	NA		2D.2	68.5722		NA	NA		C	C	A	C	A
AX-94482613	2A	733.165		2A	133.917		2A	204.81		NA	NA		NA	NA		T	C	T	T	C
AX-158608869	2A	733.355		NA	NA		NA	NA		2A	219.425		NA	NA		G	G	G	G	A
AX-158561694	2A	733.983		2A	136.399		2A	212.521		NA	NA		NA	NA		C	T	C	C	T
AX-158561830	2A	737.641		NA	NA		NA	NA		NA	NA		2A	124.309		G	A	A	G	G
wsnp_Ex_c11827_18986376	2A	737.883		NA	NA		2A	217.509		NA	NA		NA	NA		A	C	C	A	C
AX-94674675	2A	738.482		2A	137.247		2A	215.591		NA	NA		NA	NA		A	G	G	A	G
AX-94903329	2A	738.485		NA	NA		NA	NA		NA	NA		2A	124.309		C	T	T	C	T
RAC875_c19904_308	2A	739.036		NA	NA		NA	NA		NA	NA		2A	122.625		G	A	A	G	A
AX-111098480	2A	739.04		NA	NA		2A	220.792		NA	NA		NA	NA		C	T	T	C	T
AX-108804304	2A	739.072		2A	138.228		2A	220.792		NA	NA		NA	NA		A	G	failed	A	A
AX-95214448	2A	739.409		2A	138.228		2A	220.792		NA	NA		NA	NA		A	G	G	A	A
AX-158572225	2A	740.068		2A	141.78		NA	NA		NA	NA		NA	NA		C	C	C	T	C
AX-95215439	2A	740.517		NA	NA		7B.1	70.3727		NA	NA		NA	NA		T	T	T	C	T
AX-158608753	2A	742.082		2A	142.561		2A	225.292		2A	229.506		2A	129.32		C	C	T	T	T
Tdurum_contig93508_295	2A	743.035		NA	NA		NA	NA		NA	NA		2A	132.175		G	A	A	G	A
AX-94602066	2A	743.035		2A	144.706		2A	226.877		NA	NA		2A	132.546		G	C	C	G	C
BS00077768_51	2A	743.969		2A	143.405		2A	231.389		NA	NA		2A	134.242		G	G	A	A	A
BS00077769_51	2A	743.969		NA	NA		2A	231.389		NA	NA		2A	134.242		T	T	C	C	C
Tdurum_contig10262_324	2A	744.111		NA	NA		2B.2	198.64		NA	NA		NA	NA		G	G	A	A	G
AX-94910420	2A	744.113		NA	NA		NA	NA		NA	NA		2A	135.537		C	T	T	T	T
TA003231-0629	2A	744.405		2B	181.792		NA	NA		NA	NA		NA	NA		C	C	A	A	C
wsnp_Ex_c5740_10081171	2A	744.884		NA	NA		NA	NA		NA	NA		2A	135.537		T	C	C	C	C
TA021271-0482	2A	744.91		2D.2	61.0072		NA	NA		NA	NA		NA	NA		G	G	G	A	G
IAAV2861	2A	746.163		2A	147.032		2A	233.173		NA	NA		NA	NA		G	G	A	A	G
IACX5800	2A	747.121		NA	NA		2A	234.079		NA	NA		NA	NA		A	G	A	A	G
Tdurum_contig31185_456	2A	748.649		NA	NA		NA	NA		2A	238.161		2A	136.321		T	T	C	T	C
AX-158545965	2A	749.033		NA	NA		2A	234.079		NA	NA		NA	NA		T	T	T	C	T
Tdurum_contig84245_154	2A	750.763		NA	NA		NA	NA		NA	NA		2A	141.228		T	T	C	T	T
AX-111559927	2A	751.087		2A	155.341		2A	236.868		NA	NA		NA	NA		G	G	G	A	G
BS00063236_51	2A	751.142		2B	187.878		NA	NA		2B.2	215.975		NA	NA		T	C	T	T	T
BS00000250_51	2A	751.248		2A	155.341		2A	236.868		NA	NA		NA	NA		T	T	T	G	T
Tdurum_contig63071_67	2A	751.624		NA	NA		2A	238.662		NA	NA		NA	NA		G	G	G	A	G
AX-94497666	2A	752.436		2A	154.16		2A	241.431		2A	248.267		NA	NA		G	G	G	A	A
Tdurum_contig8926_1118	2A	752.439		2A	154.16		2A	242.428		NA	NA		NA	NA		C	C	C	T	C
AX-94422071	2A	752.552		2A	157.731		NA	NA		NA	NA		NA	NA		G	G	G	T	T
RAC875_rep_c114621_464	2A	752.946		NA	NA		NA	NA		2D.2	71.5961		NA	NA		T	C	T	T	T
RAC875_c9523_328	2A	753.072		NA	NA		NA	NA		NA	NA		2A	145.124		G	G	A	G	G
AX-158572596	2A	753.409		2A	159.309		2A	241.431		2A	248.267		NA	NA		T	T	C	C	C
AX-158537893	2A	754.527		2A	160.981		2A	242.947		NA	NA		NA	NA		T	T	T	G	T
AX-94859349	2A	756.217		2A	163.803		NA	NA		NA	NA		NA	NA		C	C	C	G	C
AX-158540743	2A	757.113		2A	166.049		2A	249.491		NA	NA		NA	NA		A	G	A	A	A
AX-158572606	2A	757.347		NA	NA		NA	NA		NA	NA		2A	150.678		G	T	T	T	T
AX-109846777	2A	757.542		NA	NA		NA	NA		NA	NA		2A	150.678		G	G	T	G	T
AX-158572447	2A	757.828		2A	167.737		2A	252.267		NA	NA		2A	150.012		T	T	C	C	C
AX-158596100	2A	758.081		2A	167.737		2A	252.267		NA	NA		NA	NA		C	C	C	T	T
RAC875_c1706_1888	2A	759.891		2A	172.027		2A	258.802		2A	256.559		NA	NA		A	G	A	A	A
AX-158561675	2A	759.899		NA	NA		2A	260.412		2A	258.088		2A	153.648		T	C	C	T	T
Tdurum_contig61938_424	2A	759.903		2A	173.594		NA	NA		2A	257.211		2A	153.648		T	C	C	T	T
BS00096927_51	2A	759.904		2A	173.594		2A	260.412		NA	NA		NA	NA		C	T	T	C	T
AX-158561811	2A	760.908		NA	NA		NA	NA		2A	259.214		2A	155.845		G	G	A	G	A
AX-158561697	2A	761.973		NA	NA		NA	NA		2A	259.214		NA	NA		A	G	A	G	A
wsnp_Ku_c26323_36285601	2A	762.115		NA	NA		NA	NA		2A	260.137		NA	NA		A	G	A	G	A
Excalibur_c52319_257	2A	762.115		NA	NA		NA	NA		2A	260.137		NA	NA		C	T	C	T	C
AX-108918932	2A	762.429		NA	NA		NA	NA		NA	NA		2A	157.898		C	C	A	C	C
AX-94935613	2A	762.555		2B	210.761		NA	NA		NA	NA		NA	NA		T	T	T	C	T
Tdurum_contig56321_179	2A	762.673		NA	NA		NA	NA		NA	NA		2A	157.898		G	G	T	G	G
AX-158561792	2A	762.702		2A	180.507		NA	NA		NA	NA		NA	NA		C	C	C	A	C
AX-158540732	2A	763.111		2A	181.845		2A	266.29		NA	NA		NA	NA		C	C	C	T	T
AX-158540615	2A	765.432		NA	NA		NA	NA		2A	262.557		NA	NA		C	T	C	T	C
Tdurum_contig8350_350	2A	765.433		NA	NA		NA	NA		2A	262.557		NA	NA		A	G	A	G	A
AX-94907881	2A	766.958		NA	NA		NA	NA		NA	NA		2B.2	0		C	A	A	C	C
BS00049210_51	2A	767.567		NA	NA		NA	NA		NA	NA		2A	167.656		C	C	T	C	C
BS00065110_51	2A	770.621		2D.2	88.6528		NA	NA		NA	NA		2D.2	4.08749		C	C	A	A	C
wsnp_JD_c289_450995	2A	774.341		2A	195.875		2A	277.967		NA	NA		NA	NA		C	C	C	T	C
BS00091763_51	2A	774.56		2A	193.803		2A	277.967		NA	NA		NA	NA		G	G	G	A	A
AX-95173582	2A	775.584		2B	235.725		NA	NA		2B.2	41.2675		NA	NA		C	G	C	C	C
AX-158596059	2A	776.993		2A	194.732		2A	277.967		NA	NA		NA	NA		T	T	T	G	G
RAC875_c1757_530	2A	777.086		NA	NA		NA	NA		NA	NA		2A	182.366		C	A	A	A	C
AX-94681123	2A	779.949		NA	NA		2B.1	21.9212		NA	NA		NA	NA		C	C	C	C	C
TA001167-0831	2A	781.358		NA	NA		NA	NA		NA	NA		2A	177.985		T	C	C	C	C
IAAV2065	2A	781.36		NA	NA		2A	279.855		2A	269.894		NA	NA		C	T	C	C	C
AX-108852221	2A	784.34		2A	192.818		2A	279.855		NA	NA		NA	NA		T	C	C	T	T
AX-94600421	2A	784.741		2A	192.537		2A	277.967		NA	NA		2A	177.985		C	C	G	G	C
AX-108744710	2A	784.744		NA	NA		NA	NA		NA	NA		2A	177.985		C	T	T	T	T
wsnp_Ex_c63909_62932669	2A	784.747		NA	NA		NA	NA		NA	NA		2A	181.549		T	C	C	C	C
RFL_Contig2972_2285	2A	784.914		NA	NA		NA	NA		2A	282.923		NA	NA		T	C	T	C	T
AX-158540640	2A	785.891		2B	259.914		NA	NA		NA	NA		NA	NA		T	C	C	T	T
wsnp_JD_c30_49073	2A	785.891		NA	NA		NA	NA		2A	280.942		NA	NA		A	G	G	G	A
RAC875_c24364_307	2A	785.894		NA	NA		NA	NA		2A	280.942		NA	NA		C	T	C	T	C
BobWhite_c17047_268	2B	0.041486		NA	NA		NA	NA		2A	1.62237		NA	NA		C	C	T	T	T
BobWhite_c11397_231	2B	0.404366		2B	0		NA	NA		2B.2	91.9446		2B.1	83.3898		G	G	T	T	T
tplb0054d13_2445	2B	1.9679		NA	NA		2B.3	0		2B.2	91.9446		NA	NA		T	T	C	C	C
AX-94716447	2B	3.95944		NA	NA		NA	NA		NA	NA		2B.1	81.8285		C	T	T	T	T
AX-94427273	2B	5.86009		2B	9.36926		NA	NA		2B.2	67.5351		NA	NA		G	G	A	A	A
AX-95101265	2B	5.87287		2B	9.36926		NA	NA		2B.2	66.6378		2B.1	81.8285		C	C	T	T	T
Excalibur_c42248_663	2B	6.89891		2B	9.36926		NA	NA		2B.2	67.5351		NA	NA		T	T	C	C	C
AX-158575029	2B	7.48289		NA	NA		NA	NA		2B.2	66.6378		NA	NA		G	G	A	A	A
AX-158555757	2B	7.87189		NA	NA		NA	NA		2B.2	66.6378		NA	NA		T	T	C	C	C
Excalibur_c62893_629	2B	8.02505		2A	0		NA	NA		2A	1.62237		NA	NA		T	T	C	C	C
AX-94526671	2B	8.02583		2B	9.36926		NA	NA		NA	NA		NA	NA		G	G	C	C	C
AX-158562339	2B	8.16112		NA	NA		NA	NA		2B.2	86.8679		2B.1	81.8285		T	T	C	T	C
AX-158562387	2B	8.16168		NA	NA		NA	NA		2B.2	68.9475		2B.1	81.1966		G	G	A	G	A
Excalibur_c34937_710	2B	8.69921		NA	NA		2B.3	16.4411		2B.2	68.9475		NA	NA		T	T	G	T	G
AX-94831339	2B	9.59662		2B	10.915		2B.3	16.4411		NA	NA		NA	NA		C	C	C	A	C
BS00023068_51	2B	9.70166		NA	NA		2B.3	16.4411		2B.2	69.9647		NA	NA		C	C	T	C	T
AX-158562561	2B	10.7259		NA	NA		2B.3	10.2068		NA	NA		2B.1	80.9443		T	T	C	T	C
AX-110402011	2B	10.8664		NA	NA		2B.3	10.2068		NA	NA		NA	NA		C	C	T	C	T
AX-94571927	2B	11.2965		NA	NA		2B.3	12.742		2B.2	69.9647		NA	NA		G	G	C	G	C
AX-158562388	2B	11.4143		NA	NA		2B.3	12.742		NA	NA		NA	NA		C	C	T	C	T
RAC875_rep_c115433_378	2B	12.1291		NA	NA		2B.3	14.8661		NA	NA		2B.1	78.7686		T	T	C	T	C
RAC875_rep_c109471_154	2B	12.3981		NA	NA		NA	NA		2B.2	69.9647		2B.1	78.7686		G	G	A	G	A
AX-94505732	2B	12.8587		NA	NA		2B.3	14.8661		NA	NA		NA	NA		T	T	T	T	T
AX-158562537	2B	13.0918		NA	NA		NA	NA		2B.2	85.8098		NA	NA		G	G	A	G	A
BobWhite_c7145_355	2B	13.2863		NA	NA		NA	NA		2B.2	84.9609		2B.1	77.8624		C	C	T	C	T
BobWhite_c19945_341	2B	14.8838		NA	NA		NA	NA		2B.2	83.9685		NA	NA		G	G	G	G	T
TGWA25K-TG0193	2B	16.0228		NA	NA		NA	NA		2B.2	71.0552		NA	NA		G	G	G	A	A
AX-110494026	2B	16.4201		2B	18.0816		NA	NA		NA	NA		NA	NA		G	G	G	A	G
AX-94581569	2B	16.8042		2B	18.0816		NA	NA		2B.2	71.0552		NA	NA		G	G	G	C	C
AX-158575019	2B	17.1865		2B	18.0816		NA	NA		NA	NA		NA	NA		T	T	T	G	G
tplb0058m16_1152	2B	20.2413		NA	NA		NA	NA		2B.2	81.4789		NA	NA		C	C	T	C	T
AX-111509857	2B	20.3427		NA	NA		NA	NA		2B.2	82.5441		2B.1	73.9926		G	G	A	G	A
BobWhite_c1149_539	2B	20.4497		NA	NA		NA	NA		2B.2	81.4789		NA	NA		G	G	A	G	A
wsnp_Ra_c10712_17572884	2B	20.4501		2B	20.233		NA	NA		NA	NA		NA	NA		G	G	G	A	G
AX-110017263	2B	21.4607		2B	20.233		NA	NA		2B.2	72.1871		NA	NA		C	C	T	T	T
TGWA25K-TG0157	2B	21.4879		2B	20.233		NA	NA		NA	NA		NA	NA		C	C	G	G	G
AX-108757855	2B	21.6336		2B	20.9108		NA	NA		2B.2	72.1871		NA	NA		T	T	C	C	C
wsnp_Ex_rep_c66551_64836327	2B	27.8819		2B	25.4034		NA	NA		NA	NA		NA	NA		C	C	C	A	C
AX-158562569	2B	27.9473		2B	25.4034		NA	NA		NA	NA		NA	NA		G	G	G	A	G
BS00022059_51	2B	27.9497		NA	NA		NA	NA		NA	NA		2B.1	68.7658		T	T	C	T	T
AX-111470374	2B	28.05		2B	25.4034		NA	NA		NA	NA		NA	NA		G	G	A	A	G
tplb0058j01_762	2B	28.0999		NA	NA		NA	NA		NA	NA		2B.1	68.7658		G	G	A	G	G
AX-109934190	2B	28.2634		NA	NA		NA	NA		NA	NA		2B.1	67.6483		G	G	A	A	G
BS00038498_51	2B	28.2634		2B	27.2534		NA	NA		NA	NA		NA	NA		G	G	A	A	G
AX-89593789	2B	28.2848		2B	27.2534		NA	NA		NA	NA		2B.1	67.6483		G	G	A	A	G
RAC875_c47161_100	2B	29.3517		NA	NA		2A	0.561035		NA	NA		NA	NA		C	A	A	A	A
RFL_Contig1863_250	2B	29.5764		2B	29.7119		NA	NA		NA	NA		NA	NA		A	G	A	A	A
RAC875_c52926_871	2B	30.7325		NA	NA		NA	NA		2D.1	2.00895		NA	NA		C	T	C	T	C
AX-94462571	2B	30.7397		2B	34.6567		2B.2	0		NA	NA		NA	NA		G	G	G	C	G
AX-109290287	2B	31.3219		2B	36.4036		NA	NA		2B.2	108.3		NA	NA		C	T	C	C	C
Tdurum_contig29563_257	2B	31.3362		NA	NA		NA	NA		2D.1	2.00895		NA	NA		A	failed	A	G	A
wsnp_Ra_rep_c106119_89961852	2B	31.4129		NA	NA		NA	NA		NA	NA		2B.1	55.1313		T	G	G	G	G
Tdurum_contig64563_491	2B	31.413		NA	NA		NA	NA		2B.2	107.622		NA	NA		T	C	T	T	T
AX-158541093	2B	31.4136		NA	NA		2B.2	0		2B.2	107.622		NA	NA		C	T	C	C	C
AX-158557658	2B	31.6467		NA	NA		2B.2	3.40578		2B.2	109.614		NA	NA		failed	G	A	A	A
RAC875_rep_c88665_52	2B	32.5644		2A	1.20169		NA	NA		NA	NA		NA	NA		C	C	T	T	T
AX-108949103	2B	33.3599		NA	NA		2B.2	3.40578		NA	NA		NA	NA		T	T	T	C	C
GENE-1999_98	2B	33.3615		2B	35.5637		2B.2	3.40578		2B.2	111.487		NA	NA		T	T	T	C	C
AX-158555753	2B	38.0118		2B	40.3951		2B.2	8.81861		2B.2	116.913		2B.1	54.2244		T	T	G	G	G
BobWhite_c2988_493	2B	38.3398		2B	42.1857		2B.2	11.7512		2B.2	116.913		NA	NA		C	T	C	C	C
wsnp_Ra_c19083_28215239	2B	38.4399		NA	NA		2B.2	11.7512		2B.2	116.913		NA	NA		A	G	A	A	A
RAC875_rep_c113106_93	2B	40.1517		2A	1.20169		NA	NA		NA	NA		2A	0		G	G	A	A	A
AX-158562351	2B	47.3799		2B	55.1258		2B.2	23.4237		NA	NA		NA	NA		C	C	T	T	T
AX-109356085	2B	52.0158		2B	57.4382		2B.2	24.4086		2B.2	138.099		2B.1	38.9388		T	T	C	C	C
BS00041585_51	2B	54.4405		2B	61.3664		NA	NA		2B.2	138.988		NA	NA		T	T	G	G	G
IAAV4206	2B	54.4444		2B	61.3664		2B.2	27.2872		2B.2	138.988		2B.1	38.6726		C	C	T	T	T
BS00009807_51	2B	59.7756		NA	NA		NA	NA		2B.2	141.557		NA	NA		C	C	T	T	T
Kukri_c37311_136	2B	59.8065		2B	67.5583		2B.2	32.0189		2B.2	141.557		2B.1	38.4116		C	C	T	T	T
Tdurum_contig54704_176	2B	65.8595		NA	NA		NA	NA		NA	NA		2B.1	35.977		G	G	A	G	G
BobWhite_c41535_52	2B	66.5086		NA	NA		2B.2	38.3017		NA	NA		NA	NA		T	T	T	C	C
IACX5750	2B	71.7532		2B	35.5637		2B.2	3.40578		2B.2	109.614		2B.1	55.6843		G	G	A	A	A
BS00067962_51	2B	72.6477		2B	77.5605		2B.2	43.5048		2B.2	148.943		NA	NA		G	G	G	A	A
AX-158557650	2B	72.7734		NA	NA		2B.2	46.8955		NA	NA		NA	NA		G	G	G	A	G
RAC875_c34516_316	2B	72.9215		NA	NA		NA	NA		NA	NA		2B.1	34.113		C	C	T	C	T
AX-109375170	2B	72.9633		NA	NA		NA	NA		NA	NA		2B.1	34.113		T	T	C	T	C
AX-158562556	2B	75.3263		NA	NA		NA	NA		2B.2	149.457		2B.1	33.0508		G	G	T	G	T
Ku_c5725_892	2B	75.8909		NA	NA		2B.2	51.528		NA	NA		NA	NA		G	G	G	A	G
RAC875_rep_c109207_706	2B	76.5337		2B	82.228		2B.2	51.528		NA	NA		NA	NA		T	T	C	C	T
AX-158562436	2B	77.1637		NA	NA		2B.2	61.0532		NA	NA		NA	NA		T	T	C	C	C
AX-158541107	2B	78.7374		2B	82.228		2B.2	54.8472		NA	NA		NA	NA		C	C	T	T	C
AX-158562430	2B	81.3412		2B	84.3173		NA	NA		NA	NA		NA	NA		G	G	G	T	G
AX-158562494	2B	81.343		2B	84.3173		2B.2	59.9301		NA	NA		NA	NA		G	G	A	A	A
AX-158562549	2B	81.5242		NA	NA		NA	NA		NA	NA		2B.1	32.5247		C	C	T	T	T
AX-158575440	2B	81.9551		2B	83.4701		2B.2	55.7659		NA	NA		NA	NA		T	T	T	C	T
AX-158597443	2B	83.2316		NA	NA		2B.2	56.8221		NA	NA		NA	NA		C	C	C	T	C
AX-89646372	2B	84.8191		NA	NA		NA	NA		2B.2	155.118		NA	NA		C	C	T	C	T
Excalibur_c7136_1260	2B	85.3069		NA	NA		NA	NA		2B.2	155.118		NA	NA		C	C	T	C	T
AX-158538164	2B	98.0035		2B	92.6861		2B.2	70.0138		NA	NA		NA	NA		T	T	C	C	T
AX-158575391	2B	98.8857		2B	92.6861		2B.2	71.936		NA	NA		NA	NA		C	C	T	T	C
BS00030496_51	2B	99.1533		2B	90.8785		2B.2	68.1357		NA	NA		NA	NA		T	T	G	G	T
AX-109274362	2B	102.546		2B	95.8675		2B.2	73.0184		NA	NA		NA	NA		C	C	T	T	C
AX-94542146	2B	104.224		NA	NA		NA	NA		2A	50.0461		NA	NA		A	T	T	T	A
AX-158541105	2B	105.929		2B	95.8675		2B.2	73.8808		NA	NA		NA	NA		C	C	T	T	C
BS00043099_51	2B	107.344		NA	NA		2B.2	73.8808		NA	NA		NA	NA		C	C	A	A	C
Excalibur_c43482_141	2B	107.705		2B	98.6622		2B.2	73.8808		NA	NA		NA	NA		G	G	A	A	G
Excalibur_c4303_184	2B	108.845		NA	NA		NA	NA		NA	NA		2D.1	44.9884		C	C	T	C	T
Tdurum_contig36804_98	2B	109.138		2B	95.8675		NA	NA		NA	NA		NA	NA		G	G	T	T	G
AX-108838020	2B	111.16		2B	95.8675		NA	NA		NA	NA		NA	NA		T	T	G	G	T
Tdurum_contig7800_228	2B	112.993		NA	NA		2B.2	74.5893		NA	NA		NA	NA		T	T	C	C	T
AX-158555739	2B	113.029		2B	97.0596		2B.2	74.5893		NA	NA		NA	NA		G	G	T	T	G
RAC875_c46454_129	2B	113.314		NA	NA		2B.2	75.2068		NA	NA		NA	NA		T	T	G	G	G
Kukri_rep_c85389_715	2B	113.618		2B	97.0596		2B.2	74.5893		NA	NA		NA	NA		T	T	C	C	T
AX-158575096	2B	113.927		NA	NA		2B.2	74.5893		NA	NA		NA	NA		T	T	C	C	T
AX-94639168	2B	114.735		NA	NA		2A	49.7444		NA	NA		2A	54.0502		C	G	G	G	C
IAAV691	2B	114.992		NA	NA		NA	NA		2D.2	0		2D.1	44.9884		T	T	C	T	C
AX-111107111	2B	116.513		NA	NA		NA	NA		2B.2	157.905		NA	NA		T	T	T	T	C
wsnp_Ex_rep_c101526_86881496	2B	116.514		2A	49.91		2A	51.9952		NA	NA		NA	NA		T	C	T	T	T
TA008254-1297	2B	119.434		2D.2	7.88953		2D.3	18.2593		2D.2	10.9639		NA	NA		G	G	A	A	A
Excalibur_c37649_125	2B	122.004		NA	NA		NA	NA		2A	101.669		NA	NA		C	C	T	T	T
wsnp_Ku_c4042_7375053	2B	126.228		NA	NA		2B.2	77.9163		NA	NA		NA	NA		C	C	T	T	C
Ku_c4042_576	2B	126.229		NA	NA		2B.2	77.9163		NA	NA		NA	NA		T	T	C	C	T
wsnp_Ex_c269_517710	2B	126.632		NA	NA		NA	NA		2B.2	159.936		NA	NA		C	C	C	C	T
BS00082605_51	2B	129.299		NA	NA		2D.3	8.4872		NA	NA		NA	NA		C	C	failed	T	C
Kukri_c46621_143	2B	129.604		2B	102.828		2B.2	77.9163		NA	NA		NA	NA		C	C	T	T	C
IAAV6312	2B	130.617		NA	NA		2D.3	6.29988		NA	NA		NA	NA		C	C	C	A	C
Tdurum_contig42112_2432	2B	130.622		NA	NA		2B.2	178.226		NA	NA		NA	NA		T	T	T	T	T
BobWhite_c6166_319	2B	136.824		2B	104.471		2B.2	81.8849		NA	NA		NA	NA		T	T	C	C	C
wsnp_Ex_c7246_12443506	2B	140.897		2B	105.753		2B.2	84.3033		NA	NA		NA	NA		T	T	T	C	C
TA001366-0072	2B	140.914		2D.2	17.9882		2D.3	1.98294		NA	NA		2D.1	39.3356		G	G	A	A	G
GENE-0644_421	2B	142.879		NA	NA		2B.2	84.3033		NA	NA		NA	NA		G	G	G	T	T
AX-158610704	2B	145.065		2B	107.017		2B.2	85.5454		2B.2	163.154		NA	NA		G	G	G	A	A
AX-89770172	2B	146.923		NA	NA		2B.2	85.5454		NA	NA		NA	NA		T	T	T	G	G
AX-158541179	2B	152.463		NA	NA		2B.2	87.5396		NA	NA		NA	NA		C	C	C	T	T
wsnp_Ku_c4507_8157580	2B	152.463		NA	NA		NA	NA		2B.2	165.522		NA	NA		failed	G	failed	A	A
RAC875_c14105_66	2B	154.588		2B	108.898		NA	NA		NA	NA		NA	NA		T	T	T	C	C
AX-158575247	2B	155.292		NA	NA		2B.2	87.5396		NA	NA		NA	NA		C	C	C	T	T
wsnp_Ex_c27867_37030229	2B	156.244		NA	NA		2B.2	87.5396		NA	NA		NA	NA		C	C	C	T	T
AX-110047724	2B	156.876		NA	NA		NA	NA		2B.2	165.522		NA	NA		C	C	C	T	T
RAC875_rep_c105424_311	2B	157.852		NA	NA		2A	64.2582		NA	NA		NA	NA		G	G	T	T	G
wsnp_Ex_c13351_21042379	2B	158.714		2B	111.304		NA	NA		NA	NA		NA	NA		G	G	G	A	A
RFL_Contig1483_1765	2B	159.663		NA	NA		2B.2	87.5396		NA	NA		NA	NA		C	C	T	T	T
BS00031143_51	2B	161.616		NA	NA		2B.2	89.8286		NA	NA		NA	NA		C	C	M	A	C
GENE-2904_757	2B	162.252		NA	NA		2A	71.8565		NA	NA		NA	NA		T	T	T	T	T
GENE-2904_476	2B	162.252		NA	NA		2B.2	89.8286		NA	NA		NA	NA		T	T	C	C	T
AX-95022624	2B	162.254		2B	110.321		2B.2	89.8286		NA	NA		NA	NA		G	G	A	A	G
RAC875_c1226_652	2B	165.692		2B	115.69		NA	NA		NA	NA		NA	NA		G	G	A	A	A
AX-110926324	2B	165.754		NA	NA		2B.2	94.576		NA	NA		NA	NA		G	G	A	A	A
Excalibur_c45094_602	2B	166.638		NA	NA		2B.2	96.1926		NA	NA		NA	NA		C	C	T	T	T
AX-158575304	2B	167.878		NA	NA		2B.2	98.3313		NA	NA		NA	NA		G	G	A	A	A
wsnp_BE404601B_Ta_2_1	2B	172.051		2B	120.101		NA	NA		NA	NA		NA	NA		G	G	T	T	T
AX-158547341	2B	173.072		2B	118.592		2B.2	100.822		NA	NA		NA	NA		C	C	A	A	A
AX-95007105	2B	173.202		NA	NA		2B.2	100.822		NA	NA		NA	NA		T	T	C	C	C
AX-158575052	2B	173.997		2B	120.101		2B.2	100.822		NA	NA		NA	NA		T	T	C	C	C
AX-158610807	2B	176.158		2B	122.198		2B.2	102.782		NA	NA		NA	NA		T	T	C	C	T
wsnp_Ex_rep_c101906_87187119	2B	190.072		NA	NA		NA	NA		2B.2	169.761		NA	NA		G	G	T	G	T
AX-94402375	2B	190.638		2B	125.357		2B.2	105.577		2B.2	169.761		NA	NA		T	T	C	C	C
BS00043103_51	2B	191.265		2B	126.985		2B.2	107.979		2B.2	169.761		NA	NA		C	C	T	T	T
AX-109472730	2B	192.176		2B	126.985		NA	NA		2B.2	169.761		NA	NA		C	C	T	T	T
AX-158547331	2B	205.317		NA	NA		NA	NA		2B.2	171.645		NA	NA		T	T	C	C	C
AX-94690985	2B	207.628		NA	NA		2B.2	129.32		NA	NA		NA	NA		G	G	G	A	G
RAC875_c8045_231	2B	207.859		2B	130.181		2B.2	120.38		2B.2	172.504		NA	NA		C	C	T	T	T
Kukri_c32980_680	2B	211.001		2B	130.181		2B.2	123.296		2B.2	172.504		NA	NA		T	T	C	C	C
BobWhite_c8113_532	2B	218.313		2B	131.351		2B.2	121.814		NA	NA		NA	NA		G	G	A	A	A
AX-158597291	2B	219.259		NA	NA		2B.2	126.336		NA	NA		NA	NA		C	C	C	T	C
wsnp_Ex_c51352_55323092	2B	219.578		2B	133.184		NA	NA		NA	NA		NA	NA		C	C	A	A	A
BobWhite_c892_73	2B	219.584		NA	NA		2B.2	121.814		NA	NA		NA	NA		T	T	C	C	C
AX-158575250	2B	219.931		NA	NA		2B.2	121.814		2B.2	172.504		NA	NA		C	C	C	T	T
AX-158541205	2B	222.324		NA	NA		2B.2	121.814		NA	NA		NA	NA		G	G	G	A	A
AX-158562564	2B	222.329		2B	133.184		2B.2	121.814		NA	NA		NA	NA		C	C	C	T	T
Kukri_c8900_251	2B	222.625		2B	133.184		2B.2	118.323		NA	NA		NA	NA		C	C	C	T	T
wsnp_Ex_c15089_23270614	2B	223.228		NA	NA		2B.2	118.323		NA	NA		NA	NA		C	C	C	T	T
RAC875_rep_c109975_192	2B	244.711		2B	134.51		2B.2	136.316		NA	NA		NA	NA		T	T	T	C	C
BobWhite_rep_c61602_139	2B	245.939		2B	135.926		2B.2	138.724		2B.2	174.896		NA	NA		G	G	G	A	A
AX-158541079	2B	251.311		2B	135.926		NA	NA		NA	NA		NA	NA		G	G	G	A	A
CAP12_c2565_239	2B	251.732		2B	135.926		2B.2	113.447		NA	NA		NA	NA		G	G	G	A	A
RAC875_c63545_85	2B	252.51		NA	NA		2B.2	113.447		2B.2	174.896		NA	NA		C	C	C	T	T
Kukri_c26474_540	2B	253.725		2B	137.527		NA	NA		NA	NA		NA	NA		G	G	T	T	T
Excalibur_c584_726	2B	253.822		2B	137.527		2B.2	113.447		NA	NA		NA	NA		C	C	T	T	T
GENE-0875_620	2B	270.846		NA	NA		NA	NA		NA	NA		2D.1	31.9577		C	C	T	C	C
AX-94402263	2B	271.847		NA	NA		2A	103.65		NA	NA		NA	NA		C	G	C	C	G
TA011926-1391	2B	291.516		2D.2	38.2471		6D	171.708		NA	NA		NA	NA		C	C	C	T	C
AX-95009146	2B	328.985		2A	170.944		2A	255.716		NA	NA		2A	153.648		C	G	G	C	G
AX-94638845	2B	329.417		NA	NA		NA	NA		7A	3.45572		NA	NA		G	G	G	G	T
TA003703-0582	2B	343.955		2B	137.527		2B.2	138.724		2B.2	176.026		NA	NA		C	C	C	A	A
AX-94537161	2B	375.506		NA	NA		2B.2	186.442		NA	NA		NA	NA		G	G	A	A	G
BobWhite_c2423_99	2B	392.671		2B	137.527		NA	NA		2B.2	177.173		NA	NA		T	T	C	C	C
RAC875_c400_1363	2B	421.325		1B	0		1B	0		1B.1	204.821		NA	NA		T	T	C	C	C
AX-95202620	2B	437.703		6B.2	0		NA	NA		NA	NA		NA	NA		T	T	T	G	T
Jagger_c7212_85	2B	447.748		2B	139.26		NA	NA		2B.2	178.335		NA	NA		C	C	T	T	T
IAAV1743	2B	447.75		NA	NA		NA	NA		2B.2	178.335		NA	NA		G	G	T	T	T
AX-158574626	2B	460.726		2B	143.181		2B.2	140.409		NA	NA		NA	NA		C	C	T	T	C
wsnp_BG608232B_Ta_2_2	2B	461.723		NA	NA		2B.2	111.29		2B.2	180.531		NA	NA		G	G	A	A	A
BobWhite_c34233_205	2B	461.728		NA	NA		2B.2	111.29		NA	NA		NA	NA		C	C	T	T	T
wsnp_Ku_c58640_61287250	2B	464.431		NA	NA		2B.2	111.29		NA	NA		NA	NA		G	G	A	A	A
BobWhite_c31986_324	2B	465.931		NA	NA		2B.2	148.673		NA	NA		NA	NA		T	T	C	C	C
wsnp_JD_c29301_23358365	2B	469.052		2B	143.181		2B.2	148.673		2B.2	180.531		NA	NA		G	G	A	A	A
AX-95072131	2B	499.139		2A	64.4352		NA	NA		2A	117.025		2A	68.9234		T	T	C	C	C
AX-95180124	2B	500.254		NA	NA		NA	NA		2A	117.025		NA	NA		G	G	A	A	A
AX-94693685	2B	527.061		2B	148.065		2B.2	153.525		2B.2	183.975		NA	NA		G	G	A	A	A
Tdurum_contig27880_199	2B	538.102		NA	NA		2B.2	153.525		NA	NA		NA	NA		T	T	G	G	G
Kukri_c35153_145	2B	547.908		2B	150.222		2B.2	155.458		2B.2	187.088		NA	NA		G	G	A	A	A
wsnp_Ku_c3780_6950286	2B	548.372		NA	NA		NA	NA		NA	NA		2B.1	0		C	C	T	T	T
AX-94393508	2B	550.694		NA	NA		2B.2	157.126		NA	NA		NA	NA		G	G	A	A	G
Ra_c111671_555	2B	554.216		NA	NA		2B.2	160.842		NA	NA		NA	NA		G	G	A	A	A
IACX7505	2B	554.216		NA	NA		NA	NA		2B.2	187.799		NA	NA		T	T	C	C	C
AX-158574552	2B	554.418		NA	NA		2B.2	160.842		NA	NA		NA	NA		G	G	A	A	A
Jagger_c6853_60	2B	555.069		2B	151.782		NA	NA		NA	NA		NA	NA		G	G	A	A	A
Tdurum_contig92604_368	2B	555.106		NA	NA		2B.2	157.96		2B.2	191.249		NA	NA		T	T	G	G	G
wsnp_JD_rep_c67103_42432235	2B	586.512		NA	NA		NA	NA		2B.2	199.197		NA	NA		G	G	failed	T	T
AX-94408488	2B	588.788		2B	161.277		2B.2	172.014		2B.2	199.197		NA	NA		C	C	C	T	T
AX-94456169	2B	596.533		6A.1	2.543		6A.1	35.2085		NA	NA		NA	NA		T	T	T	C	T
BobWhite_rep_c48906_121	2B	601.481		NA	NA		NA	NA		2B.2	239.446		NA	NA		T	T	G	G	G
Tdurum_contig30930_184	2B	602.002		NA	NA		2B.2	170.678		NA	NA		NA	NA		T	T	C	T	T
AX-109880915	2B	602.647		NA	NA		2B.2	170.678		NA	NA		NA	NA		T	T	T	T	T
RAC875_c18195_741	2B	612.212		NA	NA		NA	NA		NA	NA		3A	193.581		T	T	C	C	C
AX-158546745	2B	624.225		2B	163.923		2B.2	173.705		NA	NA		NA	NA		G	G	T	T	G
AX-94922346	2B	640.253		2B	166.73		2B.2	175.365		2B.2	201.264		NA	NA		C	C	G	G	G
wsnp_Ex_c46576_52042185	2B	640.774		2B	168.482		NA	NA		2B.2	239.446		NA	NA		G	G	A	A	A
Tdurum_contig7144_602	2B	643.055		NA	NA		2B.2	178.226		NA	NA		NA	NA		T	T	T	T	T
AX-94986215	2B	643.956		NA	NA		2B.2	178.226		2B.2	253.514		NA	NA		C	C	C	C	T
AX-158597119	2B	644.053		NA	NA		2B.2	178.226		2B.2	253.514		NA	NA		G	G	G	G	T
AX-158546808	2B	646.472		2B	172.834		NA	NA		NA	NA		2B.1	8.92294		G	G	T	T	G
AX-95160129	2B	648.811		NA	NA		NA	NA		NA	NA		2A	88.3937		T	G	G	G	T
TA002269-1202	2B	655.177		NA	NA		2B.2	180.574		NA	NA		NA	NA		T	T	T	T	G
wsnp_BF473744B_Ta_2_2	2B	655.931		NA	NA		2B.2	180.574		NA	NA		NA	NA		G	G	G	G	T
Ra_c71978_532	2B	655.933		NA	NA		2B.2	180.574		2B.2	251.649		NA	NA		T	T	T	T	C
Kukri_c97631_275	2B	656.76		2B	176.027		NA	NA		2B.2	240.278		NA	NA		C	C	T	T	T
Excalibur_c3762_715	2B	663.477		NA	NA		2B.2	182.009		2B.2	255.306		NA	NA		T	T	T	T	C
AX-94609519	2B	663.48		NA	NA		2B.2	182.009		2B.2	255.306		NA	NA		G	G	G	G	C
BS00010567_51	2B	665.061		NA	NA		NA	NA		2B.2	255.306		NA	NA		C	C	C	C	T
BS00079013_51	2B	667.963		2B	178.736		NA	NA		NA	NA		NA	NA		C	C	T	T	C
BS00009247_51	2B	672.14		2B	180.183		NA	NA		NA	NA		NA	NA		C	C	T	T	C
Kukri_rep_c101529_1199	2B	672.14		2B	180.183		NA	NA		6B	234.405		NA	NA		T	T	C	C	T
AX-158541017	2B	677.196		NA	NA		2B.2	184.277		NA	NA		NA	NA		C	C	T	T	C
BobWhite_c3056_2737	2B	677.436		NA	NA		2B.2	183.167		NA	NA		NA	NA		T	T	T	T	T
Excalibur_c105074_293	2B	678.821		2B	183.089		2B.2	184.277		NA	NA		NA	NA		C	C	T	T	T
AX-94643003	2B	681.703		NA	NA		NA	NA		2B.2	258.778		NA	NA		G	G	G	G	A
Excalibur_c1353_1364	2B	684.101		NA	NA		2B.2	205.641		NA	NA		NA	NA		C	C	C	C	C
AX-95173053	2B	691.807		NA	NA		2A	185.559		NA	NA		NA	NA		A	A	G	A	G
AX-95073999	2B	694.089		NA	NA		2B.2	206.711		NA	NA		NA	NA		C	C	G	G	G
wsnp_Ra_c10658_17500498	2B	697.912		2A	114.863		2A	174.145		2A	213.688		NA	NA		G	G	G	A	A
wsnp_Ex_c12922_20472434	2B	698.07		NA	NA		NA	NA		2B.2	206.056		NA	NA		T	T	C	C	C
TA002307-2506	2B	698.073		NA	NA		NA	NA		2D.2	61.4536		NA	NA		T	T	T	T	C
AX-94833084	2B	698.251		NA	NA		2A	174.145		NA	NA		NA	NA		C	C	C	T	T
IAAV6424	2B	700.119		NA	NA		2B.2	206.711		NA	NA		NA	NA		T	T	C	C	T
Kukri_c31059_130	2B	700.899		NA	NA		NA	NA		2B.2	260.21		NA	NA		G	G	G	G	A
GENE-1316_218	2B	702.543		NA	NA		6D	197.964		2D.2	68.5722		NA	NA		G	G	T	T	T
AX-158574049	2B	703.085		NA	NA		NA	NA		2B.2	207.569		NA	NA		C	C	T	T	T
AX-94895021	2B	703.472		NA	NA		NA	NA		2A	158.845		2A	103.601		T	T	C	T	C
IACX2158	2B	704.46		NA	NA		NA	NA		2B.2	260.21		NA	NA		G	G	G	G	A
RAC875_c3257_729	2B	704.822		NA	NA		6D	198.76		NA	NA		NA	NA		C	C	A	A	A
BS00092869_51	2B	705.14		NA	NA		NA	NA		2B.2	234.909		NA	NA		C	C	T	T	T
wsnp_Ex_c11748_18884081	2B	706.669		NA	NA		2B.2	206.711		NA	NA		NA	NA		failed	G	A	A	G
Kukri_c834_259	2B	707.424		NA	NA		2B.2	206.711		NA	NA		NA	NA		T	T	C	C	T
TGWA25K-TG0240	2B	707.566		2B	183.089		NA	NA		NA	NA		NA	NA		T	T	C	C	T
RAC875_c4465_549	2B	707.566		NA	NA		2B.2	206.711		NA	NA		NA	NA		G	G	A	A	G
TGWA25K-TG0268	2B	708.669		NA	NA		2B.2	206.711		NA	NA		NA	NA		C	C	T	T	C
RFL_Contig2577_584	2B	708.918		NA	NA		2B.2	206.711		NA	NA		NA	NA		C	C	T	T	C
BS00037160_51	2B	712.63		NA	NA		NA	NA		NA	NA		2A	107.171		G	G	A	G	G
AX-94514221	2B	713.226		NA	NA		2A	190.075		2A	170.024		2A	108.46		G	G	C	G	C
BobWhite_c16923_64	2B	714.756		2A	121.324		2A	196.524		NA	NA		2A	109.97		T	T	C	C	T
AX-94659368	2B	714.782		2A	121.324		NA	NA		NA	NA		2A	109.97		G	G	A	A	A
AX-158596867	2B	716.692		NA	NA		2B.2	186.442		NA	NA		NA	NA		G	G	A	A	G
RAC875_c29937_325	2B	716.915		2B	181.792		NA	NA		NA	NA		NA	NA		T	T	C	C	T
wsnp_Ex_rep_c102127_87360034	2B	718.293		NA	NA		2B.2	205.641		2B.2	262.762		NA	NA		C	C	C	C	T
TGWA25K-TG0246	2B	718.75		NA	NA		NA	NA		2B.2	233.285		NA	NA		C	C	T	T	T
wsnp_Ex_c26818_36041748	2B	718.75		NA	NA		NA	NA		2B.2	233.285		NA	NA		C	C	T	T	T
AX-110050401	2B	721.299		NA	NA		2B.2	190.423		NA	NA		NA	NA		A	A	A	A	G
Excalibur_c80601_83	2B	722.126		NA	NA		2B.2	190.423		NA	NA		NA	NA		C	C	C	C	T
IAAV3100	2B	723.475		NA	NA		NA	NA		2B.2	263.702		NA	NA		G	G	G	G	A
BobWhite_c32938_177	2B	724.041		NA	NA		NA	NA		2B.2	263.702		NA	NA		C	C	C	C	T
BS00025650_51	2B	725.214		NA	NA		2B.2	199.715		NA	NA		NA	NA		T	T	C	C	T
Excalibur_c2484_2113	2B	725.906		NA	NA		NA	NA		2B.2	263.702		NA	NA		T	T	T	T	C
Tdurum_contig54784_485	2B	727.407		NA	NA		NA	NA		2B.2	264.835		NA	NA		G	G	G	G	A
TA001163-0861	2B	728.414		NA	NA		2B.2	203.27		NA	NA		NA	NA		G	G	T	T	T
AX-95134990	2B	729.006		NA	NA		2B.2	190.423		NA	NA		NA	NA		C	C	C	C	C
wsnp_RFL_Contig2763_2509104	2B	729.539		2A	133.153		NA	NA		NA	NA		NA	NA		T	C	T	T	T
AX-110939656	2B	730.756		NA	NA		2B.2	208.46		NA	NA		NA	NA		T	T	C	C	T
RAC875_c10218_944	2B	731.047		NA	NA		NA	NA		2D.2	68.5722		NA	NA		G	G	A	G	A
BS00022674_51	2B	734.908		NA	NA		2B.2	190.423		2B.2	264.835		NA	NA		C	C	C	C	T
Kukri_rep_c68903_708	2B	738.574		2B	181.792		NA	NA		NA	NA		NA	NA		T	T	C	C	T
GENE-3157_174	2B	738.998		NA	NA		NA	NA		2D.2	68.5722		NA	NA		G	G	T	G	T
AX-94760904	2B	739.731		NA	NA		2B.2	200.698		NA	NA		NA	NA		C	C	C	G	C
Tdurum_contig47_185	2B	746.682		NA	NA		2B.2	209.86		2B.2	211.88		NA	NA		T	T	C	C	C
IAAV3648	2B	748.638		NA	NA		2B.2	209.86		2B.2	211.88		NA	NA		T	T	C	C	C
AX-95102130	2B	749.124		NA	NA		NA	NA		NA	NA		2A	134.242		G	A	A	A	A
AX-110918350	2B	750.166		NA	NA		NA	NA		2B.2	229.754		NA	NA		C	C	A	A	A
BobWhite_c10539_201	2B	750.167		NA	NA		NA	NA		2B.2	229.754		NA	NA		G	G	A	A	A
Excalibur_c18165_395	2B	750.171		NA	NA		NA	NA		2B.2	229.754		NA	NA		T	T	C	C	C
wsnp_Ex_c4024_7278036	2B	750.847		NA	NA		2B.2	192.076		NA	NA		NA	NA		G	A	A	A	A
BobWhite_c9690_94	2B	752.045		NA	NA		NA	NA		NA	NA		2B.1	12.0983		T	T	C	C	C
RAC875_c25848_122	2B	752.48		2A	147.769		NA	NA		NA	NA		NA	NA		A	G	A	A	G
AX-95113483	2B	755.469		NA	NA		2B.2	211.239		NA	NA		NA	NA		A	G	A	A	G
AX-95165387	2B	756.098		2B	181.792		2B.2	197.564		NA	NA		NA	NA		A	C	A	A	C
BS00009060_51	2B	756.098		NA	NA		NA	NA		2B.2	214.399		NA	NA		A	C	A	A	A
Excalibur_c10637_515	2B	756.098		NA	NA		2B.2	197.564		2B.2	214.399		NA	NA		T	C	T	T	T
IAAV6288	2B	756.421		NA	NA		NA	NA		2B.2	214.399		NA	NA		G	T	G	G	G
AX-94945263	2B	757.372		NA	NA		2B.2	211.239		NA	NA		NA	NA		T	G	T	T	G
Jagger_c7991_95	2B	757.466		NA	NA		2B.2	193.76		NA	NA		NA	NA		C	C	C	C	C
Kukri_c44368_240	2B	757.895		2B	185.397		NA	NA		NA	NA		NA	NA		T	C	T	T	C
AX-158546788	2B	757.896		2B	187.878		NA	NA		NA	NA		NA	NA		C	T	C	C	T
BS00030364_51	2B	758.33		NA	NA		NA	NA		2B.2	272.059		2B.1	13.2518		T	C	C	C	T
AX-158574643	2B	759.968		2B	184.227		2B.2	195.623		NA	NA		NA	NA		T	T	C	C	T
Excalibur_c42146_338	2B	760.792		NA	NA		2B.2	212.565		2B.2	215.975		NA	NA		C	C	T	T	T
BS00026432_51	2B	760.793		2B	184.227		2B.2	212.565		2B.2	215.975		NA	NA		G	G	A	A	A
BS00070104_51	2B	763.213		NA	NA		NA	NA		2B.2	271.193		2B.1	14.1268		G	T	T	T	G
CAP7_c4056_108	2B	769.884		2A	163.803		2A	247.447		NA	NA		NA	NA		C	C	C	T	T
Tdurum_contig49532_368	2B	769.944		2A	163.803		2A	245.462		NA	NA		NA	NA		C	C	C	T	C
RAC875_c30797_179	2B	774.403		NA	NA		2B.2	222.28		NA	NA		NA	NA		G	G	G	A	G
AX-94712739	2B	775.731		2D.2	74.8868		NA	NA		NA	NA		NA	NA		C	C	C	A	A
CAP12_s9114_61	2B	776.298		2B	211.411		NA	NA		NA	NA		NA	NA		T	T	T	C	T
BS00106695_51	2B	776.338		2B	210.058		NA	NA		NA	NA		NA	NA		C	C	C	A	C
BobWhite_c33464_133	2B	776.343		2B	210.761		NA	NA		NA	NA		NA	NA		G	G	G	A	G
IACX5726	2B	778.595		2B	210.761		NA	NA		NA	NA		NA	NA		T	T	T	C	T
AX-158536957	2B	779.849		NA	NA		NA	NA		2A	261.72		2A	159.043		T	T	C	T	C
AX-95135435	2B	781.944		2B	212.964		NA	NA		NA	NA		NA	NA		G	G	G	T	G
Ex_c52711_584	2B	782.293		2B	212.964		NA	NA		NA	NA		NA	NA		C	C	C	T	C
Kukri_c7146_870	2B	782.498		NA	NA		NA	NA		NA	NA		6A	0		T	T	C	T	T
AX-94872426	2B	783.929		2B	213.591		NA	NA		NA	NA		NA	NA		G	G	G	A	G
AX-158536950	2B	785.493		2B	219.195		2B.1	1.18721		2B.2	24.5651		NA	NA		C	C	C	A	A
AX-158555710	2B	786.096		2B	222.279		2B.1	0		2B.2	23.1372		NA	NA		C	C	C	T	T
IACX11305	2B	786.249		NA	NA		NA	NA		2B.2	26.0741		NA	NA		C	C	C	T	T
Tdurum_contig14482_1013	2B	786.387		NA	NA		NA	NA		2B.2	26.0741		NA	NA		C	C	C	T	T
AX-158536949	2B	786.441		2B	222.279		2B.1	0		2B.2	26.0741		NA	NA		G	G	G	A	A
AX-158555367	2B	786.578		2B	223.982		2B.1	0		2B.2	26.0741		NA	NA		A	G	G	A	A
CAP7_c16_483	2B	786.654		2B	223.982		NA	NA		2B.2	36.5216		NA	NA		A	G	G	A	A
wsnp_Ex_c34303_42642389	2B	786.782		NA	NA		NA	NA		2B.2	36.5216		NA	NA		T	G	G	T	T
AX-94383052	2B	788.778		NA	NA		NA	NA		NA	NA		2A	167.656		C	C	T	C	C
wsnp_CAP11_c3226_1588070	2B	789.701		2B	229.028		NA	NA		2B.2	41.2039		NA	NA		C	T	T	C	C
AX-95175956	2B	789.707		2D.2	88.3472		NA	NA		NA	NA		2D.2	4.72574		G	G	T	T	T
BS00083329_51	2B	791.891		NA	NA		2B.1	10.7249		NA	NA		NA	NA		G	G	G	A	A
Ex_c67202_741	2B	792.587		2B	229.852		2B.1	10.7249		2B.2	14.7933		NA	NA		T	T	T	G	G
RAC875_rep_c119322_54	2B	792.587		NA	NA		NA	NA		2B.2	14.7933		NA	NA		C	C	C	T	T
wsnp_Ex_c298_580660	2B	795.161		NA	NA		NA	NA		NA	NA		2B.2	4.28652		failed	A	A	G	G
BS00022185_51	2B	795.25		2B	230.718		2B.1	18.2346		2B.2	11.8187		NA	NA		T	G	T	T	T
Kukri_c94792_127	2B	795.908		2B	231.716		2B.1	18.2346		2B.2	10.7313		NA	NA		A	G	G	A	A
AX-158546523	2B	796.046		2B	231.716		2B.1	14.1809		2B.2	10.7313		2B.2	4.28652		T	T	G	G	G
BS00097147_51	2B	796.047		NA	NA		2B.1	14.1809		2B.2	10.7313		NA	NA		T	T	T	C	C
Jagger_c10188_98	2B	796.12		NA	NA		NA	NA		NA	NA		2B.2	4.28652		T	T	C	C	C
RAC875_c16993_444	2B	796.12		2B	231.716		2B.1	18.2346		NA	NA		NA	NA		C	T	C	C	C
wsnp_Ex_c41300_48154348	2B	796.241		NA	NA		2B.1	18.2346		2B.2	6.08554		NA	NA		C	T	C	C	C
Excalibur_c5193_64	2B	796.242		2B	231.716		NA	NA		2B.2	6.08554		NA	NA		G	G	G	A	A
AX-158610259	2B	796.489		NA	NA		NA	NA		2B.2	8.62696		NA	NA		T	T	T	C	C
AX-94399573	2B	797.838		2D.2	89.5261		NA	NA		NA	NA		NA	NA		G	G	G	C	G
Excalibur_c33525_279	2B	797.897		2B	232.962		NA	NA		2B.2	4.17539		NA	NA		C	C	C	T	T
AX-94434989	2B	798.643		NA	NA		2B.1	19.8905		NA	NA		NA	NA		G	T	G	T	T
wsnp_Ex_c12675_20144479	2B	798.773		NA	NA		2B.1	19.8905		NA	NA		NA	NA		C	T	C	T	T
Kukri_c3501_1175	2B	799.549		2B	234.272		NA	NA		2B.2	2.16387		NA	NA		C	T	T	C	C
Excalibur_c8919_345	2B	799.55		NA	NA		NA	NA		NA	NA		2B.2	5.56698		G	A	A	G	G
Excalibur_c94383_157	2B	799.551		2B	234.272		2B.1	19.8905		2B.2	2.16387		NA	NA		G	G	G	A	A
BS00072839_51	2B	799.729		2B	235.725		NA	NA		NA	NA		NA	NA		G	G	A	A	A
wsnp_Ex_c31064_39902843	2B	799.99		2B	235.725		NA	NA		NA	NA		NA	NA		T	T	T	C	C
wsnp_Ex_c15646_23969140	2B	799.992		NA	NA		2B.1	19.8905		NA	NA		NA	NA		A	A	A	A	A
AX-94890379	2B	800.409		2B	237.383		NA	NA		2B.2	2.16387		2B.2	5.56698		G	T	T	G	G
RFL_Contig5495_563	2B	800.88		2B	241.76		NA	NA		2B.2	0		NA	NA		A	G	G	A	A
Ra_c105904_187	2B	800.881		2B	241.76		NA	NA		2B.2	0		NA	NA		C	T	T	C	C
AX-95087261	2B	803.14		2B	240.945		2B.1	21.0162		2B.2	0.886814		NA	NA		T	T	T	G	G
Kukri_c49784_86	2B	804.811		2B	242.884		NA	NA		NA	NA		NA	NA		A	G	G	A	A
Excalibur_c7366_1475	2B	806.014		2D.2	94.6291		NA	NA		NA	NA		NA	NA		C	T	C	C	C
Kukri_c52608_142	2B	808.129		2A	192.818		NA	NA		2A	282.923		NA	NA		C	T	T	C	C
Excalibur_c6937_1065	2B	809.61		NA	NA		2B.1	21.0162		NA	NA		NA	NA		C	T	T	T	T
AX-95017900	2B	811.026		NA	NA		NA	NA		NA	NA		2B.2	5.72165		G	G	C	G	C
TA017943-0495	2B	811.784		NA	NA		2D.1	8.80704		NA	NA		NA	NA		G	A	A	A	A
Tdurum_contig10208_447	2D	0.091373		NA	NA		2B.3	0		NA	NA		2B.1	83.3898		T	T	C	C	T
Kukri_c19266_779	2D	2.58179		NA	NA		2B.3	0		NA	NA		NA	NA		C	A	A	A	A
BS00067382_51	2D	4.46776		2A	1.88522		2A	1.3922		2A	1.62237		NA	NA		T	T	C	C	C
AX-94815994	2D	5.30653		2B	6.44463		NA	NA		2B.2	66.6378		2B.1	81.8285		C	C	T	T	T
Excalibur_c15379_1305	2D	5.38169		2A	0		NA	NA		2A	1.62237		NA	NA		T	T	C	C	C
RAC875_c34512_685	2D	5.45319		NA	NA		NA	NA		2B.2	66.6378		NA	NA		C	C	A	A	A
RAC875_rep_c112807_403	2D	6.63533		2B	8.50783		2B.3	10.2068		NA	NA		NA	NA		C	C	C	T	C
AX-94524136	2D	6.87342		NA	NA		2B.3	10.2068		NA	NA		NA	NA		A	A	G	A	G
Excalibur_c25599_358	2D	8.48415		2A	0		NA	NA		NA	NA		NA	NA		G	G	A	A	A
AX-158522676	2D	9.4483		2D.1	0		2D.2	30.8403		NA	NA		NA	NA		C	C	T	T	C
Excalibur_c10442_1911	2D	10.5591		2A	0		NA	NA		NA	NA		NA	NA		C	C	A	A	A
AX-94960795	2D	10.7431		2B	18.0816		NA	NA		NA	NA		NA	NA		T	T	T	C	C
AX-158562648	2D	11.4245		2D.1	0		2D.2	28.3361		NA	NA		NA	NA		A	G	A	A	G
AX-94722807	2D	11.4355		2D.1	0		2D.2	28.3361		NA	NA		NA	NA		C	T	C	C	T
AX-94866977	2D	11.628		2B	19.2647		NA	NA		NA	NA		2B.1	73.9926		C	C	T	T	C
AX-158611853	2D	14.1726		2D.1	13.0058		NA	NA		NA	NA		NA	NA		T	T	T	G	G
Jagger_c5341_126	2D	14.4618		2D.1	12.3438		NA	NA		2D.1	5.41638		NA	NA		A	G	A	A	A
wsnp_Ex_c7669_13090850	2D	14.4619		2D.1	12.3438		2D.2	8.29308		2D.1	5.41638		NA	NA		T	C	T	T	T
Kukri_c102346_668	2D	14.622		NA	NA		2D.2	14.1181		NA	NA		NA	NA		C	C	C	T	C
wsnp_Ku_c2486_4751695	2D	14.8299		2B	29.7119		NA	NA		NA	NA		NA	NA		C	T	C	C	C
D_F1BEJMU01A0OMY_356	2D	14.8436		NA	NA		2D.2	13.0263		NA	NA		NA	NA		G	G	G	A	G
wsnp_Ex_c58019_59494143	2D	14.9793		NA	NA		2D.2	13.0263		NA	NA		NA	NA		T	T	T	C	T
BS00029208_51	2D	15.1037		NA	NA		2D.2	13.0263		NA	NA		NA	NA		G	G	G	A	G
TA006853-0521	2D	15.1847		2D.1	12.3438		2D.2	16.4063		NA	NA		NA	NA		C	C	C	T	C
D_F1BEJMU02GB94Z_188	2D	15.4		NA	NA		NA	NA		2D.1	2.82101		NA	NA		A	G	A	G	A
RAC875_c22368_641	2D	16.0582		2D.1	12.3438		2D.2	7.61192		NA	NA		NA	NA		C	T	C	C	C
AX-94908406	2D	16.2941		2D.1	12.3438		2D.2	6.65933		2D.1	2.41543		NA	NA		T	C	T	T	T
Excalibur_rep_c101288_130	2D	17.6349		2D.1	14.6448		2D.2	11.0585		NA	NA		NA	NA		G	G	G	A	G
RAC875_c16897_367	2D	18.2732		NA	NA		NA	NA		2D.1	2.00895		NA	NA		T	C	T	C	T
Kukri_c12648_434	2D	18.4132		NA	NA		NA	NA		2A	0		2A	0		C	C	T	T	T
BS00022234_51	2D	18.8247		2D.1	12.3438		NA	NA		NA	NA		NA	NA		T	T	T	C	T
AX-158532774	2D	20.4191		2D.1	18.113		2D.2	1.32681		NA	NA		NA	NA		A	C	A	A	C
AX-158611906	2D	21.2949		NA	NA		2D.2	3.64766		2D.1	0		NA	NA		A	G	A	A	A
JD_c63957_1176	2D	21.7059		2D.1	20.1831		2D.2	0		NA	NA		NA	NA		C	T	C	C	T
Ex_c14755_1362	2D	21.7061		2B	42.1857		2B.2	11.7512		2B.2	116.913		NA	NA		T	G	T	T	T
Kukri_c11318_591	2D	33.8697		2B	67.5583		NA	NA		2B.2	141.557		NA	NA		G	G	A	A	A
BobWhite_c11059_169	2D	34.1148		NA	NA		2B.2	32.0189		2B.2	141.557		2B.1	38.6726		C	C	A	A	A
TA005292-0114	2D	34.246		2B	67.5583		2B.2	30.1897		2B.2	141.557		NA	NA		C	C	C	T	T
AX-95228764	2D	45.0872		2D.2	17.9882		2D.3	1.98294		NA	NA		NA	NA		T	T	C	C	T
GENE-0581_156	2D	52.3407		NA	NA		NA	NA		2B.2	155.118		NA	NA		G	G	A	G	A
Kukri_c62277_80	2D	58.7299		2B	92.6861		2B.2	70.7609		NA	NA		NA	NA		G	G	A	A	G
AX-94502831	2D	59.0608		NA	NA		2B.2	64.6211		2B.2	155.538		NA	NA		T	T	G	G	G
GENE-1741_103	2D	61.1601		NA	NA		2B.2	70.0138		NA	NA		NA	NA		G	G	A	A	G
wsnp_Ku_c15567_24223777	2D	63.2358		NA	NA		2A	40.769		NA	NA		NA	NA		C	T	T	T	T
TA004602-1630	2D	63.2358		NA	NA		2A	40.769		NA	NA		NA	NA		G	A	A	A	A
D_contig73920_552	2D	64.287		2D.2	0		2D.3	23.1022		2D.2	13.7825		NA	NA		T	T	T	C	C
AX-158522580	2D	64.4506		NA	NA		2D.3	23.1022		NA	NA		NA	NA		C	C	C	A	A
AX-95194597	2D	64.4987		NA	NA		NA	NA		2D.2	14.5159		NA	NA		C	C	C	C	T
wsnp_Ku_c12022_19520410	2D	64.5003		NA	NA		NA	NA		NA	NA		2D.1	48.1857		G	G	A	G	G
IAAV2958	2D	64.7601		2B	95.8675		NA	NA		NA	NA		NA	NA		C	C	T	T	C
wsnp_Ku_c7229_12491877	2D	64.7627		NA	NA		NA	NA		NA	NA		2D.1	48.1857		C	C	T	C	C
BobWhite_c16439_1102	2D	64.8756		NA	NA		NA	NA		NA	NA		2D.1	46.7527		C	C	T	C	C
AX-158532764	2D	65.0699		NA	NA		2D.3	28.5328		NA	NA		NA	NA		C	C	A	A	C
AX-158532642	2D	65.0893		NA	NA		2D.3	28.5328		NA	NA		NA	NA		G	G	G	T	G
AX-95110488	2D	66.6532		2D.2	2.52166		2D.3	32.1024		NA	NA		NA	NA		C	C	C	T	C
BS00073230_51	2D	67.4351		NA	NA		NA	NA		NA	NA		2D.1	44.9884		C	C	T	C	failed
BS00009540_51	2D	68.0143		2B	97.0596		NA	NA		NA	NA		NA	NA		T	T	G	G	G
BS00067975_51	2D	73.2257		2B	99.4897		2B.2	74.5893		NA	NA		NA	NA		T	T	C	C	T
Excalibur_c11947_746	2D	73.3815		NA	NA		2A	49.7444		NA	NA		2A	54.0502		C	T	T	T	C
GENE-1075_265	2D	75.4427		2A	49.91		NA	NA		NA	NA		NA	NA		T	C	T	T	T
AX-95081347	2D	75.8401		2D.2	7.88953		NA	NA		2D.2	10.9639		NA	NA		C	C	T	T	T
Kukri_c60627_74	2D	76.6917		2D.2	5.0125		NA	NA		2D.2	8.46962		NA	NA		T	T	T	G	G
AX-94662189	2D	77.3398		2D.2	5.0125		NA	NA		2D.2	9.50832		NA	NA		G	G	G	C	C
AX-158547817	2D	77.3475		NA	NA		2D.3	16.5146		NA	NA		NA	NA		T	T	T	C	C
BS00063517_51	2D	77.3483		2D.2	11.3116		2D.3	16.5146		2D.2	8.46962		NA	NA		G	G	A	A	A
AX-158547785	2D	77.4117		NA	NA		NA	NA		2D.2	8.46962		NA	NA		T	T	T	G	G
AX-94582505	2D	77.6592		NA	NA		2D.3	16.5146		2D.2	8.46962		NA	NA		C	C	C	T	T
RAC875_c13116_541	2D	77.6596		2A	50.69		NA	NA		NA	NA		NA	NA		G	G	A	A	A
Excalibur_c17456_428	2D	77.6658		NA	NA		2D.3	16.5146		NA	NA		NA	NA		C	C	C	T	T
RAC875_rep_c108908_72	2D	77.6665		NA	NA		2D.3	16.5146		NA	NA		NA	NA		C	C	C	T	T
IACX1444	2D	77.7978		2D.2	11.3116		NA	NA		NA	NA		NA	NA		G	G	G	A	A
BS00010131_51	2D	77.9122		NA	NA		NA	NA		NA	NA		2D.1	43.5252		G	G	A	G	G
AX-158541245	2D	77.9585		NA	NA		NA	NA		NA	NA		2D.1	43.5252		T	T	C	T	T
TA001821-0411	2D	79.2724		2B	101.083		NA	NA		NA	NA		NA	NA		C	C	A	A	C
Kukri_c11935_65	2D	80.763		NA	NA		2D.3	8.4872		NA	NA		NA	NA		T	T	T	C	T
BS00063225_51	2D	80.7659		NA	NA		2D.3	8.4872		NA	NA		NA	NA		T	T	T	C	T
AX-158597754	2D	81.4343		NA	NA		2D.3	6.29988		NA	NA		NA	NA		T	T	T	G	T
BobWhite_c10238_127	2D	81.4468		NA	NA		NA	NA		2B.2	160.746		NA	NA		C	C	C	C	T
BS00079440_51	2D	81.7981		2D.2	16.1766		2D.3	4.1031		NA	NA		NA	NA		C	C	T	T	C
BS00083080_51	2D	81.9156		2D.2	16.1766		2D.3	1.98294		NA	NA		NA	NA		G	G	A	A	G
Excalibur_c2127_863	2D	82.0654		2D.2	16.1766		NA	NA		NA	NA		2D.1	39.6117		C	C	T	T	C
BS00021940_51	2D	83.1817		2D.2	19.4695		2D.3	0		NA	NA		NA	NA		G	G	A	A	G
GENE-1409_76	2D	83.6725		2D.2	17.9882		NA	NA		NA	NA		NA	NA		G	G	A	A	G
IAAV4282	2D	84.4659		2D.2	21.5822		NA	NA		NA	NA		NA	NA		T	T	C	C	T
BS00080239_51	2D	84.5435		NA	NA		2D.3	0		NA	NA		NA	NA		T	T	C	C	T
Kukri_c58577_269	2D	85.4892		2D.2	21.5822		NA	NA		NA	NA		NA	NA		G	G	A	A	G
RFL_Contig5917_2433	2D	85.519		NA	NA		NA	NA		NA	NA		2D.1	39.3356		G	G	A	G	G
Excalibur_c13339_561	2D	86.8762		2B	107.017		NA	NA		NA	NA		NA	NA		T	T	C	C	C
BobWhite_c45336_130	2D	86.8787		2B	107.017		2B.2	85.5454		NA	NA		NA	NA		C	C	T	T	T
Excalibur_c8009_325	2D	91.5216		2A	150.761		2A	234.079		NA	NA		NA	NA		C	C	C	T	C
BS00021912_51	2D	93.1539		2D.2	23.5856		2D.3	1.98294		NA	NA		NA	NA		C	C	C	T	C
AX-94636903	2D	99.176		NA	NA		2A	64.2582		NA	NA		2A	58.0323		T	T	C	C	T
AX-95189509	2D	105.228		NA	NA		2B.2	89.8286		NA	NA		NA	NA		G	G	G	A	G
AX-94476292	2D	105.533		NA	NA		2A	71.8565		NA	NA		NA	NA		T	T	T	T	T
wsnp_Ex_c1782_3365844	2D	112.014		NA	NA		NA	NA		NA	NA		2A	59.1706		T	T	C	C	C
GENE-1389_59	2D	112.015		NA	NA		2B.2	96.1926		NA	NA		NA	NA		T	T	C	C	C
GENE-1389_396	2D	112.015		2B	116.628		2B.2	96.1926		NA	NA		NA	NA		G	G	T	T	T
AX-158522671	2D	118.944		NA	NA		NA	NA		NA	NA		2D.1	35.7635		G	G	A	G	G
AX-158522711	2D	124.12		2D.2	31.8247		6D	158.527		2D.2	29.6204		NA	NA		C	C	C	T	T
BS00065455_51	2D	125.435		NA	NA		NA	NA		2D.2	30.9217		NA	NA		G	G	G	G	A
TA012840-0369	2D	125.547		NA	NA		6D	158.527		NA	NA		NA	NA		G	G	G	T	T
AX-158522710	2D	127.845		NA	NA		6D	156.833		NA	NA		NA	NA		T	T	T	C	C
AX-94436624	2D	135.567		2B	129.694		2B.2	132.563		NA	NA		NA	NA		C	C	C	T	C
AX-108816843	2D	136.733		NA	NA		NA	NA		2D.2	30.3019		NA	NA		C	C	C	C	G
TA009010-0422	2D	141.455		2D.2	36.2555		6D	168.391		NA	NA		NA	NA		C	C	C	T	C
Excalibur_rep_c107523_281	2D	158.982		2A	60.4107		NA	NA		NA	NA		NA	NA		A	C	A	A	A
AX-94860457	2D	159.211		NA	NA		NA	NA		NA	NA		2D.1	33.5625		T	T	C	T	T
RAC875_s120635_196	2D	175.296		NA	NA		3B.1	298.194		NA	NA		NA	NA		G	A	G	A	A
AX-94438643	2D	176.732		2A	60.4744		2A	84.4193		NA	NA		NA	NA		T	C	T	T	C
AX-158562171	2D	187.629		NA	NA		NA	NA		NA	NA		2D.1	32.9961		G	G	A	G	G
AX-158522714	2D	216.181		2D.2	38.2471		NA	NA		NA	NA		NA	NA		G	G	T	T	T
AX-94936410	2D	245.215		4A.1	49.4017		4A	262.406		4A.2.1	34.931		NA	NA		G	G	G	C	C
GENE-0689_776	2D	262.869		NA	NA		4A	46.339		4A.1	44.5838		NA	NA		C	T	C	C	C
wsnp_RFL_Contig3960_4401914	2D	280.594		NA	NA		6D	171.708		NA	NA		NA	NA		C	C	C	T	C
AX-95249962	2D	298.445		6B.1	111.155		6B	166.184		NA	NA		NA	NA		A	G	A	A	G
AX-94691648	2D	308.485		1A	28.5312		NA	NA		NA	NA		1A	51.0487		T	C	C	T	T
wsnp_Ex_rep_c68555_67394261	2D	346.843		NA	NA		6D	172.461		NA	NA		NA	NA		A	A	A	A	A
AX-95256011	2D	391.07		2A	62.5878		2A	103.951		NA	NA		NA	NA		T	C	T	T	C
Kukri_c26676_225	2D	397.058		2D.2	38.2471		6D	176.561		NA	NA		NA	NA		C	C	C	T	C
AX-94917137	2D	397.912		NA	NA		2B.2	145.28		NA	NA		NA	NA		C	C	T	T	C
RAC875_c15213_1942	2D	406.266		NA	NA		2A	89.6157		NA	NA		NA	NA		C	C	C	C	C
AX-158522029	2D	411.549		NA	NA		NA	NA		NA	NA		2D.1	31.5901		C	C	G	C	C
AX-158521911	2D	434.92		NA	NA		NA	NA		2D.2	40.283		NA	NA		T	T	T	T	C
wsnp_Ex_rep_c105129_89641882	2D	447.101		2B	148.065		2B.2	153.525		2B.2	186.253		NA	NA		G	G	A	A	A
BS00026262_51	2D	448.38		NA	NA		NA	NA		NA	NA		2D.1	29.9247		G	G	A	G	G
AX-94446663	2D	450.445		7A	0		7A.1	0		NA	NA		7A	188.721		T	T	C	C	C
Excalibur_c24307_739	2D	457.639		2D.2	40.6771		6D	195.769		NA	NA		NA	NA		G	G	G	A	G
GENE-4086_115	2D	457.642		6A.1	126.462		NA	NA		6A.1	0		NA	NA		C	T	C	C	C
wsnp_JD_c758_1132463	2D	461.218		2B	150.222		NA	NA		2B.2	187.088		2B.1	0		C	C	A	A	A
AX-158521882	2D	461.798		2A	66.4891		2A	110.505		NA	NA		NA	NA		T	G	T	T	G
Ku_c19185_1569	2D	463.598		NA	NA		NA	NA		2D.2	41.2626		2D.1	27.1289		C	C	T	C	T
D_contig09015_259	2D	471.432		2B	154.132		NA	NA		2B.2	191.249		2B.1	1.0455		failed	G	T	T	T
AX-94388138	2D	474.723		NA	NA		NA	NA		2A	141.489		NA	NA		C	C	C	C	T
AX-94774424	2D	486.994		NA	NA		5B	322.858		NA	NA		NA	NA		T	T	C	C	C
AX-95216527	2D	496.804		2A	80.2397		2A	120.847		NA	NA		NA	NA		G	G	A	A	G
Kukri_rep_c116323_79	2D	502.626		NA	NA		NA	NA		NA	NA		6B	44.2829		G	A	A	A	A
AX-94872625	2D	508.626		NA	NA		2B.2	170.678		NA	NA		NA	NA		A	A	A	A	A
AX-94666092	2D	530.924		2A	90.9152		NA	NA		NA	NA		NA	NA		T	C	T	T	T
AX-109471778	2D	535.599		2B	168.482		NA	NA		NA	NA		2B.1	8.92294		T	T	A	A	A
RAC875_rep_c72879_435	2D	544.757		NA	NA		NA	NA		2B.2	251.649		NA	NA		G	G	G	G	A
TA002217-0946	2D	548.275		NA	NA		3A.1	84.3818		NA	NA		NA	NA		C	T	C	C	T
AX-94401150	2D	552.637		NA	NA		NA	NA		NA	NA		2D.1	6.67705		T	C	C	T	T
Kukri_c3024_1268	2D	555.033		2B	177.191		NA	NA		2B.2	237.386		NA	NA		G	G	T	T	T
AX-158573975	2D	555.076		2B	177.191		NA	NA		NA	NA		NA	NA		T	T	C	C	C
wsnp_Ex_rep_c66522_64795143	2D	555.085		NA	NA		NA	NA		NA	NA		2D.1	7.79686		T	C	C	C	C
wsnp_RFL_Contig3522_3685860	2D	557.193		NA	NA		NA	NA		2B.2	255.306		NA	NA		T	T	T	T	C
RAC875_c1781_1137	2D	560.007		2A	106.711		2A	160.52		NA	NA		2A	94.6317		T	T	C	C	T
AX-94576974	2D	567.111		NA	NA		NA	NA		2B.2	206.056		NA	NA		T	T	C	C	C
AX-94679692	2D	572.93		4A.2	1.17216		4A	5.95402		4A.1	64.139		NA	NA		C	C	G	G	G
RAC875_c18309_605	2D	574.034		2D.2	43.3042		NA	NA		NA	NA		NA	NA		C	C	T	T	T
AX-158614912	2D	574.051		NA	NA		2B.2	206.711		NA	NA		NA	NA		C	C	T	T	T
BS00077131_51	2D	575.005		NA	NA		2B.2	184.277		NA	NA		NA	NA		T	T	C	C	T
BS00010012_51	2D	575.306		NA	NA		2B.2	206.711		2B.2	206.056		NA	NA		C	C	T	T	T
BobWhite_c45183_144	2D	575.757		NA	NA		6D	197.964		NA	NA		NA	NA		G	G	T	T	T
CAP12_c2521_103	2D	575.76		NA	NA		2A	185.559		NA	NA		NA	NA		A	A	C	A	A
Ku_c68792_310	2D	577.065		NA	NA		2B.2	184.277		NA	NA		NA	NA		T	T	C	C	T
Tdurum_contig14707_251	2D	579.827		NA	NA		NA	NA		2B.2	234.909		NA	NA		T	T	C	C	C
Kukri_c52356_96	2D	580.052		NA	NA		NA	NA		2B.2	207.569		NA	NA		C	C	T	T	T
RAC875_c3397_1492	2D	580.127		2B	183.089		2B.2	184.277		NA	NA		NA	NA		C	C	T	T	C
RFL_Contig3172_444	2D	580.133		NA	NA		NA	NA		NA	NA		2D.1	2.73531		T	T	C	C	C
AX-95240055	2D	580.29		2A	114.863		NA	NA		NA	NA		NA	NA		T	T	T	G	T
AX-94494401	2D	580.662		NA	NA		NA	NA		2D.2	59.963		NA	NA		T	T	T	T	C
RAC875_c7201_229	2D	583.203		NA	NA		6D	198.76		2D.2	67.3073		NA	NA		T	T	G	G	G
RAC875_c14797_658	2D	587.594		NA	NA		NA	NA		2D.2	68.5722		NA	NA		T	T	C	C	C
AX-95100323	2D	587.782		NA	NA		2A	192.187		2A	170.024		2A	108.46		T	T	G	T	G
D_contig80448_280	2D	588.721		NA	NA		NA	NA		2D.2	67.3073		NA	NA		C	C	A	C	A
GENE-0664_64	2D	590.148		NA	NA		NA	NA		2D.2	59.963		NA	NA		G	G	G	G	T
AX-94721968	2D	591.768		2B	183.089		NA	NA		NA	NA		NA	NA		T	T	C	C	T
BobWhite_c38001_528	2D	592.47		NA	NA		NA	NA		2B.2	232.414		NA	NA		G	G	A	A	A
RAC875_c39124_319	2D	592.944		NA	NA		2B.2	200.698		NA	NA		NA	NA		T	T	C	C	T
Excalibur_c1027_927	2D	593.638		NA	NA		NA	NA		2D.2	67.3073		NA	NA		C	C	failed	C	T
TA002338-0901	2D	596.215		2B	181.792		NA	NA		NA	NA		NA	NA		G	G	A	A	G
Kukri_c26015_510	2D	597.481		NA	NA		NA	NA		2D.2	68.5722		NA	NA		T	T	C	T	C
TA001249-1083	2D	598.128		NA	NA		NA	NA		2D.2	67.3073		NA	NA		C	C	T	C	T
tplb0021c10_951	2D	603.068		2D.2	53.4376		NA	NA		NA	NA		NA	NA		T	T	C	C	C
D_contig13626_260	2D	604.201		2D.2	53.4376		NA	NA		NA	NA		NA	NA		C	C	C	T	C
RFL_Contig1892_2214	2D	604.544		2D.2	53.4376		NA	NA		NA	NA		NA	NA		C	C	T	T	T
BS00065366_51	2D	605.444		NA	NA		NA	NA		NA	NA		2A	122.625		G	A	A	failed	A
Excalibur_c23239_961	2D	605.45		2D.2	53.4376		6D	200.314		NA	NA		NA	NA		G	G	A	A	A
RAC875_c29913_139	2D	605.452		NA	NA		2B.2	199.715		NA	NA		NA	NA		G	G	A	A	G
AX-95075852	2D	607.215		NA	NA		NA	NA		2B.2	267.854		NA	NA		G	G	G	G	A
AX-94477489	2D	608.026		2D.2	55.8723		NA	NA		NA	NA		NA	NA		C	C	A	A	A
Kukri_c65380_490	2D	608.295		2D.2	55.8723		NA	NA		NA	NA		NA	NA		T	T	G	G	G
BobWhite_c32336_198	2D	608.634		NA	NA		NA	NA		NA	NA		2D.1	0.647959		T	T	G	T	G
BS00011478_51	2D	610.373		2A	142.561		2A	226.41		NA	NA		2A	132.175		G	T	T	G	T
wsnp_RFL_Contig2914_2757372	2D	610.62		NA	NA		2B.2	209.86		2B.2	211.88		NA	NA		G	G	A	A	A
RAC875_c54391_236	2D	610.88		NA	NA		NA	NA		2D.2	67.3073		2D.1	3.38834		G	G	A	G	A
Tdurum_contig28980_211	2D	611.141		NA	NA		NA	NA		2B.2	266.765		NA	NA		G	G	G	G	T
Excalibur_c44325_638	2D	611.141		2D.2	61.0072		NA	NA		NA	NA		NA	NA		C	C	T	T	T
AX-95128406	2D	611.48		2B	189.154		2B.2	198.64		NA	NA		2B.1	15.1755		T	T	C	C	T
Excalibur_rep_c104620_183	2D	611.695		2D.2	61.0072		NA	NA		NA	NA		NA	NA		G	G	G	A	G
RAC875_c20076_907	2D	611.856		2D.2	61.0072		NA	NA		NA	NA		NA	NA		G	G	G	A	G
Excalibur_c37753_655	2D	612.424		NA	NA		2B.2	198.64		2B.2	214.399		NA	NA		T	T	C	C	C
AX-94944028	2D	616.022		NA	NA		NA	NA		NA	NA		2D.1	0		T	T	C	T	C
Kukri_c29052_75	2D	616.244		2B	189.154		NA	NA		2B.2	228.098		NA	NA		A	G	A	A	A
AX-158532384	2D	618.937		NA	NA		NA	NA		NA	NA		2A	150.678		C	C	T	C	T
TA006409-1296	2D	620.319		2D.2	67.1263		6D	215.043		NA	NA		NA	NA		A	G	A	A	A
BS00100106_51	2D	620.336		NA	NA		NA	NA		2D.2	71.5961		NA	NA		T	C	C	C	T
RAC875_c30919_311	2D	621.068		2D.2	67.3802		NA	NA		2D.2	71.5961		NA	NA		A	G	A	A	A
AX-95085281	2D	621.608		2B	186.963		2B.2	197.055		NA	NA		NA	NA		C	C	T	T	C
Ex_c10068_1509	2D	622.404		2D.2	67.3802		6D	215.305		NA	NA		NA	NA		C	T	C	C	C
RAC875_c29079_177	2D	622.56		2D.2	67.3802		6D	215.305		2D.2	72.1188		NA	NA		A	G	A	A	A
GENE-1355_130	2D	624.83		NA	NA		2B.2	222.28		NA	NA		NA	NA		T	T	T	C	T
Excalibur_c224_1383	2D	624.95		NA	NA		2B.2	220.621		NA	NA		NA	NA		C	C	C	T	C
AX-95140910	2D	624.952		2B	210.761		NA	NA		NA	NA		NA	NA		G	G	G	C	G
Kukri_c18754_67	2D	625.897		NA	NA		2B.2	222.28		NA	NA		NA	NA		T	T	T	C	T
RAC875_c57353_245	2D	625.898		NA	NA		2B.2	222.28		NA	NA		NA	NA		G	G	G	A	G
AX-94618441	2D	626.324		NA	NA		NA	NA		NA	NA		2A	153.648		C	C	A	C	A
wsnp_Ra_c6586_11477949	2D	627.625		NA	NA		2A	261.383		NA	NA		NA	NA		C	T	T	C	T
RAC875_c1043_258	2D	630.859		NA	NA		NA	NA		NA	NA		2A	157.898		G	G	A	G	G
IACX8828	2D	630.862		2B	210.761		NA	NA		NA	NA		NA	NA		T	T	T	C	T
AX-94522134	2D	631.982		2B	210.761		NA	NA		NA	NA		NA	NA		G	G	G	A	G
BS00010477_51	2D	632.188		2A	181.845		2A	266.29		NA	NA		NA	NA		T	T	T	C	C
AX-94732009	2D	632.383		2A	181.845		2A	264.891		2A	261.72		NA	NA		A	T	A	A	A
BS00009692_51	2D	638.318		NA	NA		NA	NA		NA	NA		2A	167.656		G	G	A	G	G
BobWhite_c12911_788	2D	639.664		2B	229.028		NA	NA		NA	NA		2B.2	1.62097		C	T	T	C	C
tplb0030f06_593	2D	639.801		NA	NA		2B.1	11.9789		NA	NA		NA	NA		A	C	C	A	A
RAC875_c25513_403	2D	640.002		NA	NA		NA	NA		2B.2	41.2039		NA	NA		C	C	C	T	T
AX-111036153	2D	640.576		2B	229.852		2B.1	10.7249		NA	NA		NA	NA		G	G	G	A	A
AX-158576024	2D	642.379		2D.2	89.5261		2D.1	11.3894		NA	NA		NA	NA		G	G	G	T	G
Excalibur_rep_c67599_2154	2D	642.665		2D.2	89.5261		2D.1	11.3894		NA	NA		NA	NA		G	G	G	T	G
Excalibur_rep_c67599_242	2D	642.667		NA	NA		2D.1	11.3894		NA	NA		NA	NA		C	C	C	T	C
Excalibur_c12675_1395	2D	643.875		NA	NA		NA	NA		NA	NA		2B.2	5.49348		T	T	G	T	T
AX-158522235	2D	643.88		NA	NA		2D.1	1.30527		NA	NA		NA	NA		A	G	G	A	G
AX-94472288	2D	643.882		2D.2	90.5785		2D.1	1.30527		NA	NA		2D.2	0		T	C	C	T	C
IAAV8779	2D	643.883		2D.2	90.7214		2D.1	0		NA	NA		2D.2	0		C	T	T	C	T
RFL_Contig5277_1141	2D	645.34		2A	195.875		2A	277.967		NA	NA		NA	NA		T	T	T	C	T
Excalibur_c24959_182	2D	645.34		2A	193.803		2A	277.967		NA	NA		NA	NA		T	T	T	G	T
D_contig03185_174	2D	646.118		2D.2	94.2062		NA	NA		NA	NA		NA	NA		A	G	A	A	A
GENE-0762_631	2D	646.118		NA	NA		NA	NA		2A	282.463		NA	NA		C	C	C	C	T
Excalibur_c14639_684	2D	646.442		2D.2	94.6291		NA	NA		NA	NA		NA	NA		T	G	T	T	T
tplb0042o21_419	2D	648.16		NA	NA		2B.1	21.0162		NA	NA		NA	NA		C	T	T	T	T
RAC875_c15171_858	2D	650.032		2D.2	94.6291		NA	NA		NA	NA		NA	NA		C	T	C	C	C
BS00012014_51	2D	652.946		2D.2	92.7415		2D.1	9.56048		NA	NA		2D.2	12.0264		C	C	A	A	A
TA015761-0703	2D	652.954		2D.2	92.7415		2D.1	9.56048		NA	NA		2D.2	12.0264		T	T	C	C	C
AX-111002718	2D	652.96		NA	NA		NA	NA		NA	NA		2D.2	13.1558		T	C	C	C	C
TA001453-0801	2D	653.713		NA	NA		NA	NA		NA	NA		2A	177.985		G	G	T	G	G
Excalibur_c42413_442	2D	656.028		NA	NA		2D.1	8.80704		NA	NA		NA	NA		C	C	T	T	T
AX-95168570	2D	656.316		2D.2	92.7415		2D.1	8.80704		NA	NA		2D.2	12.0264		C	C	G	G	C
AX-158533223	3A	1.08235		NA	NA		NA	NA		3A.2	42.9058		3A	202.32		T	T	C	C	C
AX-94764538	3A	1.24199		3A	1.06372		3A.2	30.1099		3A.2	42.9058		NA	NA		C	G	C	C	C
AX-94853669	3A	7.34843		3B	252.225		3B.1	303.952		3B.1	175.396		3B	158.161		G	G	A	A	A
Kukri_c28650_111	3A	7.97362		NA	NA		NA	NA		3A.2	42.9058		NA	NA		T	G	T	T	T
BS00081981_51	3A	7.97974		3A	1.06372		NA	NA		3A.2	25.4148		NA	NA		C	T	C	C	C
AX-111101357	3A	8.2188		NA	NA		3A.2	33.7602		3A.2	42.9058		NA	NA		A	G	A	A	A
tplb0053a24_2232	3A	8.67366		NA	NA		3A.2	33.7602		NA	NA		NA	NA		A	A	A	A	A
AX-111150471	3A	8.76385		3A	0		NA	NA		3A.2	26.247		NA	NA		G	G	A	A	A
RAC875_c7060_67	3A	8.76526		NA	NA		3A.2	33.7602		NA	NA		NA	NA		A	A	A	A	A
CAP12_c1860_280	3A	8.76557		3A	1.06372		NA	NA		3A.2	39.0837		3A	200.48		G	G	T	T	T
AX-158524009	3A	8.93891		3D.2	0		NA	NA		NA	NA		NA	NA		C	C	C	T	T
RFL_Contig1488_671	3A	8.94226		3A	2.16383		NA	NA		3A.2	39.0837		NA	NA		C	C	T	T	T
AX-158524099	3A	9.51132		NA	NA		3A.2	30.1099		NA	NA		NA	NA		G	failed	A	A	A
TA001247-1081	3A	9.91369		3D.2	2.19231		NA	NA		NA	NA		NA	NA		T	T	T	G	G
RAC875_c36922_829	3A	9.92062		3A	2.16383		NA	NA		3A.2	40.1186		NA	NA		C	C	T	T	T
AX-94561715	3A	9.95609		3A	2.16383		NA	NA		3A.2	27.0529		NA	NA		T	T	C	C	C
AX-95157724	3A	11.0347		3A	2.16383		NA	NA		NA	NA		NA	NA		A	G	A	A	A
Kukri_c2123_1254	3A	11.6528		3A	2.16383		3A.2	33.7602		NA	NA		NA	NA		A	G	A	A	A
AX-158577622	3A	11.9571		3A	2.16383		NA	NA		3A.2	41.2186		NA	NA		A	G	A	A	A
wsnp_Ku_c10362_17156084	3A	12.9591		3A	9.16097		NA	NA		NA	NA		NA	NA		G	G	G	A	A
BS00055211_51	3A	13.1754		3A	10.3861		NA	NA		NA	NA		NA	NA		C	T	T	C	C
Jagger_c8039_67	3A	13.2121		3A	10.3861		NA	NA		NA	NA		NA	NA		T	C	C	T	T
Kukri_rep_c84820_251	3A	14.0423		NA	NA		3A.2	21.4335		NA	NA		NA	NA		T	C	T	T	T
AX-158603651	3A	18.9783		3A	17.9276		NA	NA		NA	NA		3A	189.427		G	G	A	A	A
AX-158577598	3A	19.6286		3A	17.9276		NA	NA		NA	NA		NA	NA		T	T	C	C	C
AX-95116867	3A	20.2571		NA	NA		NA	NA		NA	NA		3A	188.21		G	G	C	G	G
AX-86164614	3A	20.6462		3B	193.167		3B.1	260.614		NA	NA		NA	NA		C	C	C	T	C
wsnp_CAP11_rep_c4157_1965583	3A	20.6636		3A	22.8956		NA	NA		NA	NA		3A	186.727		C	C	T	T	T
AX-158577587	3A	22.8804		NA	NA		NA	NA		NA	NA		3A	177.567		C	T	T	T	T
AX-94490447	3A	23.1547		3A	26.0353		3A.2	10.2422		3A.2	57.1807		NA	NA		T	C	T	T	T
AX-94796017	3A	23.2657		3B	199.915		NA	NA		3B.1	200.277		NA	NA		T	C	T	T	T
AX-158557750	3A	23.4357		3A	27.3075		NA	NA		NA	NA		3A	175.7		T	T	C	C	C
AX-111513048	3A	23.4593		NA	NA		3A.2	10.2422		3A.2	57.8946		3A	173.588		T	T	C	C	C
AX-158577634	3A	23.8042		3A	27.3075		3A.2	11.4697		3A.2	58.6016		NA	NA		G	G	A	A	A
AX-108961907	3A	23.9553		NA	NA		NA	NA		NA	NA		3A	174.542		G	G	T	G	G
AX-110967458	3A	24.2855		3A	29.0667		NA	NA		3A.2	0		NA	NA		G	G	G	A	A
IAAV1328	3A	24.2991		3A	29.0667		NA	NA		3A.2	0		NA	NA		T	T	T	C	C
AX-94447808	3A	24.4741		3B	205.429		3B.1	273.197		NA	NA		NA	NA		C	C	C	G	C
wsnp_Ex_c8409_14170476	3A	25.2372		3A	34.3831		3A.2	0.49805		NA	NA		NA	NA		C	C	C	T	T
AX-111479576	3A	25.5244		NA	NA		NA	NA		3A.2	5.83852		NA	NA		T	T	T	C	C
AX-109269925	3A	25.6681		3A	36.8744		NA	NA		3A.2	5.83852		NA	NA		G	G	G	A	A
AX-158523906	3A	25.7462		NA	NA		NA	NA		NA	NA		3A	169.637		C	C	G	C	C
AX-158533209	3A	26.002		3A	40.483		NA	NA		NA	NA		NA	NA		C	T	T	C	C
AX-158557763	3A	26.5315		3A	42.0431		NA	NA		NA	NA		NA	NA		T	C	C	T	T
AX-158598001	3A	26.5366		3B	192.131		3B.1	264.28		NA	NA		NA	NA		C	T	C	C	C
AX-95109402	3A	26.5638		NA	NA		3A.2	0		NA	NA		3A	169.637		G	C	C	C	C
AX-94421535	3A	26.5638		NA	NA		NA	NA		3A.2	14.1596		NA	NA		T	C	C	T	T
BS00049032_51	3A	26.5711		3A	40.483		NA	NA		NA	NA		3A	169.637		C	T	T	C	C
AX-158524110	3A	28.1414		NA	NA		NA	NA		NA	NA		3A	166.596		T	T	C	T	T
AX-94826520	3A	32.9468		3A	217.177		3A.3	84.9481		3A.1	19.4565		NA	NA		G	G	G	A	A
AX-158557761	3A	33.773		3A	54.8323		3D.1	5.89306		NA	NA		NA	NA		C	C	C	T	T
AX-110416928	3A	37.9959		NA	NA		NA	NA		NA	NA		3A	157.742		G	G	A	G	G
wsnp_Ku_c17659_26797674	3A	42.8962		3B	159.677		3B.1	222.07		NA	NA		NA	NA		T	T	T	G	T
AX-94684189	3A	44.1327		NA	NA		NA	NA		NA	NA		3A	148.043		G	T	T	T	T
AX-95114652	3A	47.88		NA	NA		NA	NA		3B.1	119.731		NA	NA		G	G	G	G	T
Excalibur_rep_c101767_219	3A	47.9349		NA	NA		3A.1	150.507		NA	NA		NA	NA		C	C	C	C	C
AX-158524144	3A	48.1669		NA	NA		3A.1	147.248		NA	NA		NA	NA		C	C	C	C	C
GENE-4761_106	3A	51.6454		3B	152.24		NA	NA		NA	NA		NA	NA		C	T	T	C	T
AX-111007414	3A	56.8189		3A	73.6349		NA	NA		NA	NA		NA	NA		G	G	A	A	G
BS00007502_51	3A	56.8201		3A	73.6349		3A.1	143.542		NA	NA		3A	143.56		G	G	A	A	G
Excalibur_c10079_1585	3A	57.0886		NA	NA		NA	NA		NA	NA		3A	143.56		C	C	T	T	C
AX-94476859	3A	57.9723		NA	NA		3A.1	140.833		3A.1	183.868		NA	NA		G	G	A	A	A
Excalibur_c61806_213	3A	57.9745		NA	NA		2A	24.3924		NA	NA		2A	38.2736		C	C	T	T	C
AX-109849056	3A	61.0551		3A	78.5162		3A.1	136.294		3A.1	185.039		NA	NA		G	G	A	A	A
Excalibur_rep_c102974_175	3A	61.6941		NA	NA		NA	NA		NA	NA		3A	140.44		G	A	A	A	A
BS00022516_51	3A	61.7339		NA	NA		NA	NA		NA	NA		3A	140.44		G	A	A	A	A
AX-109500149	3A	61.82		NA	NA		NA	NA		NA	NA		3A	140.44		G	A	A	A	A
AX-94770934	3A	63.9446		NA	NA		NA	NA		NA	NA		3A	139.528		C	G	G	G	G
AX-158541363	3A	68.6369		3A	79.3454		NA	NA		3A.1	188.515		NA	NA		G	T	G	G	G
AX-110047535	3A	68.6412		3A	79.3454		NA	NA		NA	NA		3A	136.257		C	C	T	T	T
wsnp_Ku_c40218_48484410	3A	69.652		3A	80.1725		3A.1	132		NA	NA		NA	NA		C	C	T	T	T
AX-158523979	3A	71.04		NA	NA		NA	NA		3A.1	188.515		3A	136.257		T	C	C	C	T
Excalibur_rep_c103091_266	3A	79.762		NA	NA		NA	NA		3A.1	189.099		NA	NA		T	T	T	T	C
TA005028-0655	3A	103.067		NA	NA		NA	NA		6D	62.2088		NA	NA		G	G	G	G	T
AX-94727938	3A	103.214		7B.1	10.6745		7B.1	78.3449		7B.1.2	0		7B.3	28.5955		G	G	C	C	C
AX-94812864	3A	103.271		NA	NA		NA	NA		7A	314.951		7A	136.146		C	C	G	G	G
IAAV4781	3A	108.096		NA	NA		NA	NA		3A.1	190.793		NA	NA		T	T	T	T	C
TA005627-0598	3A	110.118		3B	194.493		NA	NA		3B.1	213.643		NA	NA		C	T	C	C	C
BS00047836_51	3A	110.366		NA	NA		NA	NA		NA	NA		3A	134.364		C	A	A	A	A
AX-158613385	3A	136.451		NA	NA		NA	NA		NA	NA		4A	153.841		C	C	T	C	T
wsnp_Ex_c1763_3333974	3A	146.121		NA	NA		3A.1	120.099		NA	NA		3A	129.408		C	T	T	C	T
Kukri_c51247_322	3A	151.538		NA	NA		3A.1	120.099		NA	NA		NA	NA		T	C	C	T	C
AX-158523975	3A	152.533		NA	NA		NA	NA		NA	NA		3A	129.408		C	C	A	C	C
BS00073854_51	3A	155.94		3A	86.4219		NA	NA		NA	NA		NA	NA		T	C	T	T	C
AX-158523972	3A	158.229		NA	NA		3A.1	124.1		3A.1	193.058		NA	NA		C	C	A	A	A
Excalibur_c5352_1854	3A	169.845		NA	NA		3A.1	124.1		NA	NA		NA	NA		C	C	C	C	C
RAC875_c66892_58	3A	189.544		3A	86.0883		NA	NA		NA	NA		NA	NA		T	T	T	C	T
AX-94693683	3A	189.806		3B	159.677		3B.1	222.07		NA	NA		NA	NA		C	C	failed	G	C
AX-94961347	3A	196.282		NA	NA		6B	4.30564		NA	NA		NA	NA		C	C	C	C	C
wsnp_Ex_rep_c67727_66398596	3A	203.294		NA	NA		NA	NA		3A.1	193.774		NA	NA		T	G	T	G	T
AX-94726440	3A	209.588		NA	NA		3B.1	193.013		3B.1	108.522		NA	NA		C	G	failed	C	C
IAAV6974	3A	210.868		NA	NA		3A.1	124.1		3A.1	193.774		NA	NA		G	T	G	G	G
AX-158523974	3A	289.174		NA	NA		NA	NA		NA	NA		3A	126.121		T	T	C	C	T
AX-94641171	3A	352.115		NA	NA		6A.1	1.40964		NA	NA		NA	NA		C	G	S	G	G
AX-110438582	3A	352.116		NA	NA		6A.1	3.34037		NA	NA		6A	27.6628		G	A	A	A	A
AX-110438053	3A	355.33		NA	NA		NA	NA		3A.1	194.808		NA	NA		A	G	A	A	A
wsnp_Ku_c30545_40369365	3A	374.663		NA	NA		3A.1	124.1		NA	NA		NA	NA		T	C	T	T	T
AX-94705447	3A	395.773		2A	163.803		2A	249.491		NA	NA		NA	NA		T	C	C	T	C
BS00022129_51	3A	426.164		NA	NA		NA	NA		3A.1	194.808		NA	NA		G	G	G	G	A
Ra_c27641_452	3A	449.792		NA	NA		2B.2	198.64		NA	NA		NA	NA		G	G	A	A	G
AX-94407477	3A	453.379		3A	88.0455		3A.1	117.878		NA	NA		NA	NA		T	T	T	G	T
AX-94442342	3A	455.967		NA	NA		NA	NA		NA	NA		3A	126.121		T	T	C	T	T
IAAV4343	3A	456.222		NA	NA		3A.1	115.561		NA	NA		NA	NA		G	G	A	A	G
Excalibur_c15098_591	3A	461.003		NA	NA		NA	NA		1A.1	114.204		NA	NA		C	C	T	T	T
AX-111659836	3A	469.33		NA	NA		NA	NA		NA	NA		3A	122.309		G	G	A	G	G
wsnp_JD_rep_c64325_41024646	3A	477.614		3A	88.1538		3A.1	115.561		NA	NA		NA	NA		T	T	C	C	T
wsnp_CAP11_c2438_1258747	3A	482.821		3A	89.6768		NA	NA		NA	NA		NA	NA		C	C	A	A	C
BobWhite_c43213_184	3A	489.276		3A	91.1739		NA	NA		NA	NA		3A	121.292		C	T	T	C	C
Kukri_c54729_181	3A	489.277		NA	NA		NA	NA		NA	NA		3A	117.288		G	A	A	G	G
Kukri_c23833_181	3A	490.168		3A	93.1476		NA	NA		NA	NA		NA	NA		A	C	A	A	C
AX-158523150	3A	490.17		3A	93.1476		NA	NA		NA	NA		NA	NA		A	G	A	A	G
AX-158523635	3A	490.611		3A	95.8724		3A.1	115.561		NA	NA		NA	NA		C	G	C	C	G
AX-158523675	3A	491.248		3A	95.8724		3A.1	115.561		NA	NA		NA	NA		G	C	G	G	C
AX-158523646	3A	491.522		3A	94.8633		NA	NA		NA	NA		NA	NA		A	T	T	A	T
wsnp_Ex_c5929_10402147	3A	492.488		NA	NA		NA	NA		NA	NA		3A	119.528		T	T	C	T	T
wsnp_Ex_c14681_22747500	3A	497.049		NA	NA		3A.1	113.806		NA	NA		NA	NA		T	G	T	T	G
Kukri_rep_c112061_617	3A	498.894		NA	NA		3A.1	113.806		NA	NA		NA	NA		C	T	C	C	T
wsnp_JD_c11273_11770307	3A	498.895		3A	95.8724		3A.1	113.806		NA	NA		NA	NA		T	G	T	T	G
wsnp_Ex_c28310_37444843	3A	498.914		NA	NA		3A.1	124.1		3A.1	200.308		NA	NA		A	G	A	A	A
Excalibur_c6040_762	3A	499.756		NA	NA		3A.1	109.905		NA	NA		NA	NA		C	T	C	C	C
AX-158532856	3A	505.136		NA	NA		NA	NA		3A.1	201.083		NA	NA		T	T	T	T	C
CAP8_c4697_108	3A	506.437		NA	NA		3A.1	107.087		NA	NA		3A	113.904		T	C	C	C	C
RFL_Contig4399_956	3A	508.105		NA	NA		3A.1	107.087		NA	NA		NA	NA		C	T	T	T	T
wsnp_Ex_c11397_18400400	3A	509.049		NA	NA		NA	NA		NA	NA		3A	113.904		G	A	A	A	A
Ex_c67794_487	3A	512.361		NA	NA		3A.1	107.087		NA	NA		3A	113.904		T	C	C	C	C
BobWhite_c26893_161	3A	513.646		NA	NA		3A.1	105.019		NA	NA		NA	NA		C	C	C	C	C
wsnp_Ku_c3343_6206887	3A	513.761		NA	NA		3A.1	105.019		NA	NA		NA	NA		A	A	A	A	A
Excalibur_c6501_477	3A	518.631		NA	NA		3A.1	99.0523		NA	NA		NA	NA		A	A	A	A	A
AX-94468289	3A	520.753		3B	127.093		NA	NA		NA	NA		3B	103.278		C	C	G	G	G
AX-94626731	3A	522.395		NA	NA		3A.1	97.0654		3A.1	202.83		3A	107.518		C	C	T	T	T
BS00071823_51	3A	523.076		3A	99.4474		NA	NA		3A.1	204.194		NA	NA		C	C	T	T	T
IACX8272	3A	525.471		NA	NA		3B.1	174.977		NA	NA		NA	NA		A	A	A	A	C
tplb0050h15_1287	3A	525.796		3A	102.655		3A.1	78.5956		3A.1	204.194		NA	NA		C	T	C	C	C
IAAV4286	3A	525.798		NA	NA		NA	NA		3A.1	204.194		NA	NA		G	T	G	G	G
RAC875_c11672_1240	3A	529.825		3A	105.576		3A.1	82.2846		NA	NA		NA	NA		G	T	G	G	T
Ku_c56370_1155	3A	533.031		NA	NA		3A.1	82.2846		NA	NA		NA	NA		G	G	G	A	G
wsnp_Ku_c4886_8753646	3A	533.584		3A	108.052		3A.1	82.2846		NA	NA		NA	NA		G	G	G	A	G
AX-158547977	3A	539.878		NA	NA		3A.1	82.2846		NA	NA		NA	NA		T	G	T	T	G
AX-94397869	3A	541.448		3A	105.576		3A.1	84.3818		NA	NA		NA	NA		C	G	C	C	G
AX-108817109	3A	547.387		NA	NA		NA	NA		NA	NA		3A	107.518		T	T	C	C	C
Kukri_c34195_357	3A	548.498		3A	109.31		3A.1	82.2846		NA	NA		NA	NA		T	T	T	C	T
BobWhite_c18408_199	3A	549.925		NA	NA		3A.1	82.2846		NA	NA		NA	NA		T	T	C	T	C
AX-158523405	3A	550.115		NA	NA		3A.1	82.2846		NA	NA		NA	NA		T	C	T	T	C
BobWhite_c8340_511	3A	551.488		NA	NA		3A.1	86.6681		NA	NA		NA	NA		C	C	C	A	C
Ex_c66865_584	3A	551.489		NA	NA		3A.1	86.6681		NA	NA		NA	NA		C	T	C	C	T
RAC875_c10669_714	3A	552.161		NA	NA		3A.1	86.6681		NA	NA		NA	NA		C	T	C	C	T
RAC875_c842_1476	3A	552.299		3A	110.503		NA	NA		NA	NA		NA	NA		C	C	C	A	C
AX-94745923	3A	554.139		NA	NA		3A.1	88.4023		NA	NA		NA	NA		T	T	T	C	failed
TA002966-0294	3A	557.135		NA	NA		3B.1	168.748		NA	NA		NA	NA		C	C	C	T	C
wsnp_Ex_c51776_55603135	3A	559.323		3A	110.503		NA	NA		NA	NA		NA	NA		C	C	C	T	T
wsnp_Ex_c47907_52974924	3A	562.362		3A	110.503		NA	NA		NA	NA		NA	NA		T	T	T	C	C
Ra_c39556_524	3A	566.664		NA	NA		3A.1	75.3399		NA	NA		NA	NA		A	A	A	A	A
CAP8_c1393_327	3A	567.185		3A	110.503		3A.1	75.3399		3A.1	206.174		NA	NA		C	C	C	T	T
Excalibur_c46082_440	3A	568.054		3A	112.081		3A.1	73.501		3A.1	207.362		NA	NA		C	C	C	T	T
AX-94495697	3A	568.25		NA	NA		NA	NA		NA	NA		3A	106.999		T	T	C	C	C
AX-94866541	3A	568.821		3A	112.081		3A.1	65.5095		NA	NA		NA	NA		C	C	C	T	C
wsnp_Ex_rep_c66685_65003087	3A	571.834		3A	112.081		NA	NA		NA	NA		NA	NA		C	C	C	T	C
wsnp_Ex_c27150_36365659	3A	572.344		3A	113.238		NA	NA		NA	NA		NA	NA		C	C	C	T	C
Kukri_rep_c87640_135	3A	574.398		3A	113.238		3A.1	61.8251		3A.1	210.056		NA	NA		G	T	G	G	G
AX-158577215	3A	574.639		3A	114.349		NA	NA		NA	NA		NA	NA		T	C	T	T	T
RAC875_c161_228	3A	574.866		NA	NA		3B.1	153.875		NA	NA		NA	NA		T	T	T	T	T
TA002623-1271	3A	575.818		3B	114.267		3B.1	153.875		3B.1	53.7224		NA	NA		C	C	C	T	T
wsnp_Ex_c11877_19055556	3A	579.301		3A	115.022		NA	NA		NA	NA		NA	NA		T	C	T	T	T
AX-94703603	3A	581.808		NA	NA		NA	NA		NA	NA		3A	166.596		G	G	A	G	G
AX-95109081	3A	583.342		NA	NA		NA	NA		3B.1	47.3842		3B	97.9077		G	G	C	G	C
AX-109420889	3A	596.352		NA	NA		NA	NA		3A.1	219.177		3A	101.551		C	C	T	C	T
AX-94995589	3A	598.312		3B	111.293		3B.1	138.869		NA	NA		NA	NA		T	T	T	C	T
AX-158548020	3A	604.315		NA	NA		NA	NA		3A.1	221.172		NA	NA		C	C	C	C	T
AX-158547985	3A	605.557		3A	129.242		NA	NA		NA	NA		3A	95.306		G	T	T	G	G
wsnp_Ex_c26887_36107413	3A	612.046		3A	130.323		NA	NA		NA	NA		NA	NA		T	C	T	T	C
AX-94405021	3A	612.29		NA	NA		NA	NA		3A.1	222.757		NA	NA		T	T	T	T	C
AX-89351265	3A	615.092		NA	NA		NA	NA		NA	NA		3A	92.2472		C	T	T	C	T
AX-158523192	3A	617.624		3A	132.552		NA	NA		NA	NA		NA	NA		G	C	C	G	C
AX-158523309	3A	618.407		NA	NA		NA	NA		NA	NA		3A	93.0562		G	G	T	G	G
AX-86168070	3A	619.817		3A	131.428		3A.1	43.1037		NA	NA		NA	NA		A	G	G	A	G
AX-158533006	3A	620.78		NA	NA		NA	NA		NA	NA		3A	93.0562		C	A	A	C	C
AX-86162523	3A	623.486		3A	134.722		NA	NA		NA	NA		NA	NA		A	G	G	A	A
AX-95654398	3A	624.83		3A	135.563		NA	NA		NA	NA		3A	91.7818		C	T	T	C	C
BS00000445_51	3A	625.82		3A	135.563		NA	NA		NA	NA		3A	91.7818		T	G	G	T	T
AX-158577155	3A	628.996		3A	165.244		NA	NA		NA	NA		NA	NA		C	C	C	T	C
Kukri_rep_c93484_422	3A	629.368		3B	77.8304		NA	NA		NA	NA		NA	NA		G	G	G	T	T
BS00048355_51	3A	638.707		3A	136.553		NA	NA		NA	NA		NA	NA		G	G	G	A	A
AX-94980866	3A	639.341		NA	NA		NA	NA		NA	NA		5A	198.704		G	A	A	G	A
AX-94926691	3A	645.648		5A.1	98.6452		NA	NA		NA	NA		NA	NA		T	T	C	C	C
AX-158523082	3A	647.415		3A	147.837		3A.1	25.5167		NA	NA		NA	NA		G	G	G	A	G
AX-158523686	3A	649.754		NA	NA		NA	NA		3A.1	138.407		NA	NA		A	C	A	C	A
AX-95232910	3A	650.245		NA	NA		NA	NA		NA	NA		3A	80.4406		C	T	T	T	T
Kukri_rep_c69970_717	3A	650.628		NA	NA		NA	NA		3A.1	139.876		NA	NA		A	G	A	G	A
AX-158547881	3A	651.715		NA	NA		3A.1	30.0221		NA	NA		NA	NA		T	C	C	C	C
AX-110039270	3A	651.823		NA	NA		NA	NA		NA	NA		3A	80.9852		C	A	A	C	A
Excalibur_c56240_200	3A	651.823		NA	NA		3A.1	30.0221		NA	NA		3A	80.9852		T	C	C	C	C
Excalibur_c56240_176	3A	651.823		NA	NA		NA	NA		3A.1	148.081		NA	NA		G	G	A	G	A
CAP12_c5387_372	3A	652.218		NA	NA		3A.1	30.0221		NA	NA		NA	NA		G	T	T	T	T
AX-158523658	3A	653.711		3A	145.067		NA	NA		NA	NA		NA	NA		T	C	C	T	C
AX-158523659	3A	653.725		3A	145.067		NA	NA		NA	NA		NA	NA		T	T	T	C	T
RAC875_c47550_437	3A	654.051		3A	145.067		NA	NA		NA	NA		NA	NA		C	C	C	T	C
AX-158532979	3A	654.759		3A	146.697		3A.1	26.9628		NA	NA		NA	NA		G	G	G	A	G
BS00081688_51	3A	659.257		3A	149.415		3A.1	21.2034		NA	NA		3A	75.7812		G	G	A	A	G
AX-108966159	3A	659.609		3A	149.415		NA	NA		NA	NA		3A	75.7812		G	G	A	A	G
AX-158532824	3A	660.443		3A	149.415		3A.1	21.2034		NA	NA		NA	NA		C	C	C	G	C
AX-95168510	3A	661.677		NA	NA		3A.1	23.2117		NA	NA		NA	NA		T	T	T	G	T
RAC875_c79551_167	3A	666.408		3A	154.431		NA	NA		NA	NA		NA	NA		T	T	C	C	T
AX-110487164	3A	669.783		NA	NA		3A.1	21.2034		NA	NA		3A	74.4476		T	T	C	C	T
AX-94453315	3A	679.922		3B	124.455		3B.1	174.977		NA	NA		NA	NA		C	T	C	C	T
BS00050109_51	3A	680.913		NA	NA		NA	NA		NA	NA		3A	74.158		C	C	T	C	C
AX-89395611	3A	681.812		NA	NA		NA	NA		3A.1	152.964		NA	NA		C	C	C	C	T
AX-158523301	3A	683.123		NA	NA		NA	NA		3A.1	152.964		3A	71.1583		T	T	C	T	C
RAC875_c10194_673	3A	683.221		NA	NA		3A.1	16.2568		3A.1	130.397		NA	NA		T	T	C	T	C
AX-95132491	3A	683.337		NA	NA		NA	NA		NA	NA		3A	70.8784		G	G	A	G	G
AX-158533015	3A	683.388		NA	NA		3A.1	13.7278		NA	NA		3A	70.0849		C	C	G	C	C
wsnp_Ex_c12341_19693090	3A	684.44		NA	NA		NA	NA		NA	NA		3A	69.8227		G	G	A	G	G
AX-89541420	3A	686.316		3A	161.288		3A.1	11.9776		NA	NA		NA	NA		C	C	C	T	T
AX-158577230	3A	686.795		3A	161.288		NA	NA		NA	NA		NA	NA		G	G	G	failed	R
BS00088756_51	3A	686.91		3A	159.763		NA	NA		NA	NA		NA	NA		C	C	C	T	T
Excalibur_c49743_97	3A	688.691		NA	NA		NA	NA		3A.1	127.684		3A	62.9897		T	T	G	G	G
AX-158523448	3A	688.692		NA	NA		NA	NA		3A.1	127.684		NA	NA		G	G	A	A	A
RFL_Contig4282_1420	3A	688.789		3A	159.763		NA	NA		3A.1	127.684		NA	NA		T	T	C	C	C
BS00049977_51	3A	688.798		NA	NA		NA	NA		3A.1	127.684		NA	NA		C	C	T	T	T
RAC875_rep_c90531_283	3A	689.6		3A	162.337		3A.1	4.70557		NA	NA		3A	55.8265		G	G	A	A	G
D_GB5Y7FA02I369B_378	3A	690.816		NA	NA		NA	NA		NA	NA		1D.1	84.143		C	C	T	C	C
Tdurum_contig11443_1022	3A	692.748		NA	NA		3B.1	100.835		NA	NA		NA	NA		C	C	C	C	C
AX-94798101	3A	692.989		NA	NA		3B.1	100.835		NA	NA		NA	NA		C	C	C	C	C
AX-158547965	3A	695.584		NA	NA		3A.1	0		NA	NA		3A	55.3818		C	C	T	C	T
AX-109922216	3A	695.746		NA	NA		3A.1	0		3A.1	105.769		NA	NA		T	T	C	T	C
AX-109288449	3A	696.308		NA	NA		3A.1	0		3A.1	107.349		NA	NA		C	C	T	C	T
wsnp_Ex_c20250_29303152	3A	696.312		3A	165.244		3A.1	0		NA	NA		NA	NA		G	G	G	T	G
Kukri_c49927_151	3A	697.313		3A	168.395		NA	NA		NA	NA		NA	NA		C	C	C	T	C
BS00022884_51	3A	697.452		NA	NA		NA	NA		3A.1	97.408		3A	55.6234		G	G	A	G	A
AX-94592827	3A	697.508		NA	NA		NA	NA		NA	NA		3A	53.858		C	C	T	C	T
BS00022804_51	3A	697.799		NA	NA		NA	NA		3A.1	96.0288		NA	NA		T	T	C	T	C
BS00080546_51	3A	697.845		NA	NA		NA	NA		3A.1	96.0288		3A	53.6814		T	T	C	T	C
Tdurum_contig100004_204	3A	699.901		3B	73.7253		NA	NA		NA	NA		NA	NA		G	G	G	A	A
AX-158523263	3A	700.732		NA	NA		NA	NA		NA	NA		3A	47.4613		T	T	G	T	T
AX-158523670	3A	701.089		NA	NA		NA	NA		NA	NA		3A	48.4108		G	G	A	G	G
BS00067228_51	3A	701.248		3A	177.831		NA	NA		NA	NA		NA	NA		C	C	C	A	C
Excalibur_rep_c110278_62	3A	702.118		3A	179.356		3A.3	0.852653		NA	NA		NA	NA		T	T	G	G	T
TA002161-0606	3A	702.544		3B	72.3146		NA	NA		NA	NA		NA	NA		T	T	T	G	G
AX-158532916	3A	702.693		NA	NA		3A.3	0		NA	NA		NA	NA		G	G	A	A	G
AX-158523431	3A	708.642		NA	NA		NA	NA		NA	NA		3A	42.5091		G	G	T	G	G
AX-158532986	3A	709.938		3A	181.922		3A.3	11.1865		NA	NA		NA	NA		T	T	T	C	C
AX-111051421	3A	709.938		NA	NA		3A.3	11.1865		NA	NA		NA	NA		G	G	G	A	A
AX-95205792	3A	711.416		NA	NA		NA	NA		NA	NA		3A	40.6349		T	C	C	C	C
AX-95251523	3A	711.649		NA	NA		NA	NA		NA	NA		3A	40.6349		C	T	T	T	T
BS00076772_51	3A	711.786		NA	NA		NA	NA		3A.1	72.0351		NA	NA		A	C	A	C	A
RAC875_c52195_324	3A	711.987		3A	185.406		3A.3	17.5415		3A.1	70.1992		NA	NA		A	G	A	A	A
AX-110989461	3A	712.274		NA	NA		3A.3	17.5415		NA	NA		NA	NA		C	T	C	C	C
wsnp_CAP8_c6939_3242530	3A	714.862		NA	NA		3A.3	19.1053		3A.1	66.3843		NA	NA		A	G	A	A	A
CAP11_c1022_117	3A	714.862		NA	NA		3A.3	19.1053		3A.1	66.3843		NA	NA		T	C	T	T	T
Tdurum_contig42495_389	3A	715.003		NA	NA		NA	NA		NA	NA		3A	37.4792		G	A	A	A	A
wsnp_Ex_c1903_3592518	3A	715.007		NA	NA		NA	NA		3A.1	63.8973		NA	NA		C	T	C	T	C
AX-158541294	3A	715.124		NA	NA		NA	NA		3A.1	57.4305		3A	36.4977		C	C	A	C	A
BS00023222_51	3A	715.286		NA	NA		NA	NA		3A.1	57.4305		NA	NA		G	G	A	G	A
AX-158537002	3A	715.287		NA	NA		NA	NA		3A.1	57.4305		NA	NA		G	G	A	G	A
BS00067203_51	3A	715.309		NA	NA		NA	NA		6D	62.2088		NA	NA		G	G	G	G	A
AX-108882320	3A	721.081		NA	NA		NA	NA		3A.1	30.605		3A	25.9144		C	T	T	T	C
wsnp_Ra_c4373_7946257	3A	721.081		NA	NA		NA	NA		3A.1	32.2032		NA	NA		A	G	G	G	A
Ra_c4373_453	3A	721.082		3A	206.907		3A.3	33.5385		NA	NA		3A	25.9144		G	G	A	A	G
AX-108957535	3A	722.012		NA	NA		NA	NA		NA	NA		3A	24.8458		C	G	G	G	G
BS00023028_51	3A	722.016		NA	NA		NA	NA		3A.1	32.2032		NA	NA		A	G	G	G	A
Kukri_c30244_619	3A	722.11		NA	NA		NA	NA		3A.1	32.2032		NA	NA		C	C	C	C	T
AX-158523648	3A	722.214		NA	NA		NA	NA		NA	NA		3A	24.8458		G	A	A	A	G
AX-158533085	3A	722.242		NA	NA		NA	NA		NA	NA		3A	23.7773		G	C	C	C	G
AX-158532920	3A	722.307		NA	NA		NA	NA		3A.1	33.949		NA	NA		G	G	G	G	A
wsnp_BE604885A_Ta_2_1	3A	724.779		NA	NA		NA	NA		NA	NA		3A	22.7136		G	A	A	A	A
AX-94611743	3A	724.821		NA	NA		NA	NA		3A.1	28.0956		NA	NA		C	T	T	T	C
AX-158523625	3A	724.823		NA	NA		NA	NA		NA	NA		3A	21.6416		T	G	G	G	G
AX-158523631	3A	725.076		3A	207.956		3A.3	29.1844		NA	NA		NA	NA		T	C	T	T	T
BS00087533_51	3A	725.247		3A	207.956		NA	NA		NA	NA		NA	NA		A	G	A	failed	A
wsnp_BE426418A_Ta_2_1	3A	726.515		3A	210.574		NA	NA		NA	NA		3A	18.2701		C	C	T	T	C
wsnp_BE426418A_Ta_2_2	3A	726.515		3A	210.574		3A.3	38.3854		NA	NA		3A	18.2701		T	T	C	C	T
Tdurum_contig63460_144	3A	726.616		NA	NA		NA	NA		3B.1	294.676		NA	NA		G	G	T	T	T
BobWhite_c29014_241	3A	727.841		NA	NA		3D.3	4.55989		NA	NA		NA	NA		C	C	C	T	T
RAC875_rep_c72670_558	3A	728.807		NA	NA		3B.1	17.51		NA	NA		NA	NA		C	C	T	C	C
AX-94434672	3A	729.35		NA	NA		NA	NA		NA	NA		3A	12.8645		C	C	T	C	C
IAAV3851	3A	730.037		NA	NA		NA	NA		NA	NA		3A	13.6834		G	G	T	G	T
AX-158523632	3A	730.564		3A	214.55		3A.3	83.3587		NA	NA		NA	NA		T	T	T	A	T
AX-158533104	3A	730.57		3A	214.55		3A.3	83.3587		NA	NA		NA	NA		T	T	T	C	T
AX-158577106	3A	731.287		3A	215.802		3A.3	84.9481		NA	NA		NA	NA		C	C	C	T	C
AX-94555026	3A	731.375		NA	NA		3A.3	84.9481		3A.1	19.4565		NA	NA		T	T	T	C	C
AX-158523665	3A	732.684		NA	NA		NA	NA		NA	NA		3A	11.5742		C	C	G	C	C
wsnp_Ku_c46762_53407442	3A	732.762		NA	NA		NA	NA		3A.1	14.8109		3A	11.5742		G	G	A	A	A
wsnp_Ex_rep_c104125_88923836	3A	733.369		3A	217.177		3A.3	85.4345		NA	NA		3A	10.5646		G	G	A	A	failed
AX-158523304	3A	733.839		NA	NA		NA	NA		3A.1	16.1136		NA	NA		C	C	C	C	T
AX-158523303	3A	734.12		NA	NA		NA	NA		3A.1	12.988		NA	NA		C	C	C	C	G
Tdurum_contig100787_79	3A	734.388		NA	NA		NA	NA		NA	NA		3B	12.9176		T	T	G	T	T
AX-158577039	3A	734.531		3A	218.758		3A.3	48.8913		NA	NA		NA	NA		G	G	G	T	G
AX-158547984	3A	734.678		3A	220.016		3A.3	48.8913		NA	NA		NA	NA		C	C	C	T	C
AX-158597821	3A	734.833		3A	218.758		3A.3	48.8913		NA	NA		NA	NA		T	T	T	C	T
BobWhite_c13293_107	3A	735.303		3A	218.758		3A.3	47.9782		NA	NA		NA	NA		G	G	G	A	G
RAC875_c61934_186	3A	735.334		NA	NA		NA	NA		NA	NA		3A	5.78289		G	G	A	G	A
AX-110447070	3A	735.34		NA	NA		NA	NA		3A.1	9.18199		NA	NA		G	G	A	G	A
Excalibur_c77321_69	3A	738.872		NA	NA		NA	NA		3A.1	6.64077		3A	5.47431		T	T	C	T	C
Tdurum_contig13646_225	3A	739.434		3A	223.237		3A.3	77.1023		3A.1	6.64077		NA	NA		T	T	T	G	G
wsnp_Ra_c5454_9660204	3A	739.724		3A	225.219		3A.3	53.2187		NA	NA		NA	NA		G	G	G	A	G
wsnp_Ku_c217_430915	3A	739.724		NA	NA		3A.3	54.3369		NA	NA		NA	NA		C	C	C	T	T
BS00086050_51	3A	741.014		NA	NA		3A.3	70.7037		3A.1	4.05376		NA	NA		T	T	T	C	C
Tdurum_contig50577_620	3A	741.143		3A	227.067		NA	NA		NA	NA		NA	NA		T	T	T	G	G
AX-158577051	3A	741.146		NA	NA		3A.3	59.3176		3A.1	4.05376		NA	NA		C	C	C	T	T
BS00074926_51	3A	741.254		3A	228.95		3A.3	70.7037		3A.1	4.05376		NA	NA		C	C	C	T	T
Tdurum_contig31235_99	3A	741.258		3A	228.95		NA	NA		3A.1	4.05376		NA	NA		G	G	G	A	A
AX-109978813	3A	741.38		NA	NA		NA	NA		NA	NA		3A	3.57811		C	C	T	C	C
AX-94451926	3A	741.396		NA	NA		3B.1	298.291		3B.1	173.12		NA	NA		C	C	T	T	T
Kukri_s117946_404	3A	741.594		3A	230.584		3A.3	70.175		3A.1	4.05376		3A	2.53021		T	T	C	C	C
AX-158523146	3A	743.777		3A	230.584		3A.3	69.665		NA	NA		NA	NA		G	G	G	T	G
AX-109839445	3A	743.778		NA	NA		NA	NA		NA	NA		3A	1.95161		C	C	G	C	G
AX-94730983	3A	744.906		NA	NA		3B.1	2.99875		NA	NA		NA	NA		A	A	A	A	A
AX-158562788	3A	745.823		3A	233.036		3A.3	66.242		NA	NA		3A	0		T	C	C	T	T
wsnp_Ex_c24085_33332723	3A	745.881		3A	233.036		3A.3	66.242		NA	NA		3A	0		C	T	T	C	C
GENE-1464_73	3A	745.992		NA	NA		NA	NA		NA	NA		3A	0		T	G	G	T	T
AX-158562724	3A	746.065		3A	233.036		NA	NA		NA	NA		NA	NA		A	G	G	A	A
RAC875_c46236_214	3A	751.229		NA	NA		NA	NA		3A.1	0		NA	NA		T	T	T	T	C
Tdurum_contig55443_1361	3A	752.862		3A	233.148		3A.3	66.5358		NA	NA		NA	NA		A	G	A	A	G
AX-158537068	3B	0.069779		3B	247.266		NA	NA		3B.1	187.768		NA	NA		T	C	C	T	T
AX-110578482	3B	2.16543		NA	NA		3B.1	298.194		NA	NA		NA	NA		T	C	Y	C	C
Kukri_c3773_1450	3B	3.28257		3B	241.385		3B.1	301.698		3B.1	172.989		NA	NA		T	T	T	C	C
IACX4260	3B	3.47892		3B	252.225		3B.1	303.952		NA	NA		NA	NA		C	C	T	T	C
TA004185-0427	3B	3.48935		3B	249.234		NA	NA		NA	NA		NA	NA		C	C	C	T	C
TA004185-0392	3B	3.48935		3D.2	2.19231		NA	NA		NA	NA		NA	NA		T	T	T	C	C
[truncated: 3,846 more rows]

## Sheet: Table S2
Table S2 Flanking markers for QTL per mapping population (MP): MP-PR1 = ‘Rainer’ x PI166910, MP-PR2 = PI166910 x ‘Rainer’, MP-PL = PI166910 x ‘Lukullus’, MP-MM = M822123 x ‘Mulan’. Markers flanking the maximum distance spanned by the respective QTL across years for the individual MP are indicated with Mbp-positions based on IWGSC RefSeq v2.1
Population	Chromosome	Flanking markers	Mbp-position
MP-PR1
	4B	wsnp_BF483640B_Ta_2_2	11.5408
		AX-110588223	26.1802
	6D	AX-95181312	486.121
		BobWhite_c13435_700	492.577
MP-PR2
	1A	Ra_c11023_679	364.323
		wsnp_Ex_rep_c81556_76277906	549.078
	1B	BS00004903_51	12.1562
		Tdurum_contig9762_314	46.915
	4B	AX-94512748	9.2004
		AX-158582661	671.002
	6D	AX-94613678	485.741
		BobWhite_c13435_700	492.577
	7B	wsnp_CAP8_c334_304253	7.09049
		AX-94978456	25.5316
MP-PL
	4B	wsnp_Ex_c13357_21054802	13.0641
		AX-94707905	39.1636
	6D	AX-95181312	486.121
		BS00070856_51	494.585
MP-MM
	2A	Tdurum_contig29983_490	0.259819
		AX-94381641	35.0856
	4B	IAAV2271	19.1913
		AX-158564519	27.304
	4B	Tdurum_contig81113_401	660.743
		AX-158542232	671.369
	6D	wsnp_Ex_c14691_22763609	482.837
		AX-94841369	494.689

## Sheet: Table S3
Table S3 Haplotype profiles in the QTL region of QBt.ifa-6DL for parental lines of all four mapping populations as well as several genotypes postulates to harbour Bt11, bunt differential lines for Bt8,9,10 and Bt11 and susceptible crossing partners for initial crosses resulting in these bunt differentials. The region for QBt.ifa-6DL in the individual mapping populations is highlighted in differen…
SNP-ID	QTL-regions			Chr_RefSeq_v2.1	bp_RefSeq_v2.1	Chr_RefSeq_v1.1	bp_RefSeq_v1.1	F94976GM1-11	PI166910	PI211657	PI554119	Rainer	Mulan	Lukullus	Elgin	Andrews	Apache	PI554099	PI178383	PI554112	PI542575	702-1102-C	Golden Spike	PI554113	CItr17383	PI554118	PI173438	PI554120
postulated Bt-locus								Bt11	Bt7, 9, 11	Bt11	Bt11-differential	susceptible	susceptible	susceptible	susceptible	susceptible	susceptible	Bt9-differential	Bt8, 9, 10	Bt9	Bt8, 9	Bt9	Bt9+	Bt9, 10	Bt9, 10	Bt10-differential	Bt8	Bt8-differential
AX-158625049		Bt9-locus mapped by Steffan et al. (2017): 480.66-490.51 Mbp		6D	482046330	6D	460562616	failed	A	A	A	G	G	A	failed	G	G	G	G	A	A	G	NA	A	G	NA	failed	NA
wsnp_JD_c7795_8867843				6D	482053882	6D	460569937	T	T	T	T	C	C	T	T	C	C	C	C	T	T	C	C	T	T	T	T	T
BobWhite_c12032_371				6D	482054420	6D	460570584	T	T	T	T	C	C	T	T	C	C	C	C	T	T	C	C	T	T	T	T	T
RAC875_c64099_90				6D	482054444	6D	460570638	C	C	C	C	T	T	C	C	T	T	T	T	C	C	T	T	C	T	C	C	C
AX-95226309				6D	482056180	6D	460572468	G	G	G	G	T	T	G	T	T	G	G	G	T	G	T	NA	G	T	NA	T	NA
RAC875_c48570_361				6D	482056767	6D	460573078	T	T	T	T	C	C	T	T	C	C	C	C	T	T	C	C	T	C	T	T	T
AX-158530653				6D	482067687	6D	460583973	G	G	G	G	G	A	G	G	A	A	A	A	G	G	A	NA	G	failed	NA	G	NA
AX-89327012				6D	482132047	6D	460649629	G	G	G	G	G	A	G	G	A	A	A	A	G	G	A	NA	G	G	NA	G	NA
BobWhite_c34996_280				6D	482180970	6D	460698930	T	T	T	T	T	C	T	T	C	C	C	C	T	T	C	C	T	C	T	T	T
Excalibur_c22599_921				6D	482182603	6D	460700544	C	C	C	C	C	T	C	C	T	T	T	T	C	C	T	T	C	T	C	C	C
AX-94446508				6D	482205625	6D	460722470	C	C	C	C	C	A	C	C	A	A	A	A	C	C	A	NA	C	C	NA	C	NA
GENE-3852_1100				6D	482217568		NA	C	C	C	C	A	A	C	A	A	C	C	C	A	C	A	NA	C	A	NA	A	NA
AX-158552870				6D	482217885	6D	460734732	G	G	G	G	G	A	G	G	A	A	A	A	G	G	A	NA	G	failed	NA	G	NA
Excalibur_c24688_407				6D	482218171	6D	460735039	C	C	C	C	C	A	C	C	A	A	A	A	C	C	A	A	C	failed	C	C	C
GENE-3862_178				6D	482226395	6A	606993797	C	C	C	C	A	A	C	A	A	C	C	C	A	C	A	C	C	A	C	A	A
Kukri_c15205_882				6D	482229360	6D	460746228	C	C	C	C	C	T	C	C	T	T	T	T	C	C	T	T	C	C	C	C	C
tplb0046a04_902				6D	482492618		NA	A	A	A	A	A	G	A	A	G	G	G	G	A	A	G	NA	A	A	NA	A	NA
Excalibur_c32242_137				6D	482795559		NA	G	G	G	G	G	A	G	G	A	A	A	A	G	G	A	NA	G	failed	NA	G	NA
Kukri_c35931_565				6D	482795802		NA	A	A	A	A	A	G	A	A	G	G	G	G	A	A	G	NA	A	failed	NA	A	NA
Excalibur_c83056_83				6D	482796060	6D	461316633	A	A	A	A	A	G	A	A	G	G	G	G	A	A	G	G	A	failed	A	A	A
AX-158530630				6D	482811004	6D	461331554	T	T	T	T	T	C	T	T	C	C	C	C	T	T	C	NA	T	C	NA	T	NA
wsnp_Ex_c14691_22765150				6D	482834728	6D	461355917	C	C	C	C	C	T	C	C	T	T	T	T	C	C	T	T	C	C	C	C	C
RAC875_c38615_143				6D	482834878	6D	461355845	G	G	G	G	G	A	G	G	A	A	A	A	G	G	A	A	G	failed	G	G	G
wsnp_Ex_c14691_22763753				6D	482836533	6B	702828291	failed	failed	failed	failed	failed	failed	failed	failed	failed	failed	failed	failed	failed	failed	failed	G	failed	failed	A	failed	A
wsnp_Ex_c14691_22763609			MP-MM (482.8-494.7 Mbp)	6D	482836843	6A	607955185	G	G	G	G	G	A	G	G	A	A	A	A	G	G	A	A	G	A	G	G	G
BobWhite_c34694_70				6D	482838597		NA	T	T	T	T	T	C	T	T	C	C	C	C	T	T	C	NA	T	T	NA	T	NA
AX-158530680				6D	482840536	6D	461361631	A	A	A	A	A	G	A	A	G	G	G	G	A	A	G	NA	A	failed	NA	A	NA
GENE-3864_207				6D	482842663	6D	461363634	A	A	A	A	A	G	A	A	G	G	G	G	A	A	G	G	A	A	A	A	A
Ex_c7086_187				6D	482867326	6D	461388450	C	C	C	C	C	C	C	C	A	A	C	C	C	C	C	C	C	C	C	C	C
Ex_c7086_154				6D	482867359	6D	461388483	A	A	A	A	A	G	A	A	G	G	G	G	A	A	G	G	A	G	A	A	A
IAAV3944				6D	482872822	6D	461393724	T	T	T	T	T	C	T	T	C	C	C	C	T	T	C	C	T	C	T	T	T
RAC875_c63262_67				6D	482873077		NA	G	G	G	G	G	A	G	G	A	A	A	A	G	G	A	NA	G	G	NA	G	NA
Excalibur_c5612_711				6D	482873746		NA	A	A	A	A	A	G	A	A	G	G	G	G	A	A	G	NA	A	G	NA	A	NA
D_GA8KES401DISTP_65				6D	482874171	6A	608079350	G	G	G	G	G	A	G	G	A	A	A	A	G	G	A	A	G	G	G	G	G
Excalibur_c43740_95				6D	482875493	6D	461396486	T	T	T	T	T	C	T	T	C	C	C	C	T	T	C	C	T	T	T	T	T
AX-158530763				6D	482891525	6D	461413027	C	C	C	C	C	G	C	C	G	G	G	G	C	C	G	NA	C	C	NA	C	NA
AX-158552926				6D	482930788	6D	461452734	A	A	A	A	G	A	A	A	A	A	A	A	G	A	A	NA	A	G	NA	G	NA
Excalibur_c4261_1098				6D	482931317	6D	461453186	T	T	T	T	T	C	T	T	C	C	C	C	T	T	C	C	T	C	T	T	T
CAP8_c2210_103				6D	482933500	6D	461455469	C	C	C	C	A	C	C	C	C	C	C	C	A	C	C	C	C	C	C	A	A
AX-158536124				6D	482981486	6D	461503197	failed	failed	failed	failed	failed	failed	failed	failed	failed	failed	failed	failed	failed	failed	failed	NA	failed	failed	NA	failed	NA
Kukri_c41482_311				6D	483161860	6A	608500928	G	G	G	G	G	G	A	G	G	A	A	A	G	A	G	A	A	G	A	G	G
RAC875_c65710_156				6D	483162694	6B	703943472	A	A	A	A	A	A	A	A	A	A	A	A	A	A	A	A	A	A	A	A	A
Tdurum_contig75763_629				6D	483163262	6D	461686503	T	T	T	T	T	T	T	T	T	T	T	T	T	T	T	T	T	T	T	T	T
AX-158566700				6D	483178440	6D	461701607	A	A	A	A	A	G	A	A	G	G	G	G	A	A	G	NA	A	failed	NA	A	NA
wsnp_JD_rep_c50999_34772439				6D	483189007		NA	A	A	A	A	A	G	A	A	G	G	G	G	A	A	G	NA	A	A	NA	A	NA
wsnp_Ex_rep_c69248_68171036				6D	483189009	6D	461712275	C	C	C	C	C	T	C	C	T	T	T	T	C	C	T	T	C	C	C	C	C
AX-94878987				6D	483189074	6B	704038800	A	A	A	A	A	A	A	A	A	A	A	A	A	A	A	NA	A	A	NA	A	NA
AX-111079984				6D	483190703	6D	461713870	G	G	G	G	G	A	G	G	A	A	A	A	G	G	A	NA	G	A	NA	G	NA
Kukri_rep_c107983_607				6D	483399050	6D	461924719	C	C	C	C	C	T	C	C	T	T	T	T	C	C	T	T	C	C	C	C	C
Ex_c5168_849				6D	483399489	6D	461925140	T	T	T	T	T	G	T	T	G	G	G	G	T	T	G	G	T	G	T	T	T
Excalibur_c5168_512				6D	483399808	6A	608711511	G	G	G	G	A	G	G	G	G	G	G	G	G	G	G	G	G	A	G	G	G
RAC875_c82385_209				6D	483486786	6D	462012840	C	C	C	C	C	T	C	C	T	T	T	T	C	C	T	T	C	C	C	C	C
Kukri_rep_c68091_971				6D	483487694	6A	608860599	C	C	C	C	C	T	C	C	T	T	T	T	C	C	T	T	C	C	C	C	C
RAC875_c2338_53				6D	483487960	6B	704183558	T	T	T	T	T	T	T	T	T	T	C	C	T	C	T	T	C	T	C	T	T
Excalibur_c64024_119				6D	483679825	6A	609033032	A	G	G	A	A	A	A	A	G	A	G	G	G	G	G	failed	G	G	G	G	A
BobWhite_c34798_184				6D	483682715	6B	704453155	C	C	C	C	C	T	C	C	T	T	T	T	C	C	T	T	C	C	C	C	C
AX-94628115				6D	483709061	6D	462228297	G	G	G	G	G	C	G	G	C	C	C	C	G	G	C	NA	G	C	NA	G	NA
AX-110476260				6D	483756282	6D	462275832	G	G	G	G	G	A	G	G	A	A	G	G	G	G	G	NA	G	failed	NA	G	NA
Tdurum_contig569_263				6D	483801598	6B	704793371	G	A	A	G	A	A	A	G	G	A	A	A	G	A	A	R	A	A	A	failed	G
AX-158530687				6D	483893118	6D	462413452	A	A	A	A	A	G	A	A	G	G	A	A	A	A	A	NA	A	A	NA	A	NA
GENE-3993_284				6D	483944489	6D	462464793	G	G	G	G	G	G	G	G	T	T	G	G	G	G	G	G	G	T	G	G	G
AX-109453871				6D	483944701	6D	462465080	A	A	A	A	A	A	A	A	G	G	A	A	A	A	A	NA	A	G	NA	A	NA
Jagger_c5046_63				6D	483944965	6A	609256694	T	T	T	T	C	T	C	C	C	C	C	C	T	C	C	C	C	T	C	T	T
Excalibur_c6258_692				6D	483945643	6A	609257391	G	G	G	G	G	G	G	G	A	A	G	G	G	G	G	G	G	A	G	G	G
RAC875_c24285_1049				6D	483946294	6D	462466598	T	T	T	T	T	T	T	T	C	C	T	T	T	T	T	T	T	T	T	T	T
AX-95124661				6D	484009690	6A	609377214	C	C	C	C	G	C	G	C	failed	G	G	G	C	G	G	NA	G	C	NA	C	NA
wsnp_Ex_c4942_8793029				6D	484016438	6D	462537013	A	A	A	A	A	A	A	A	G	G	A	A	A	A	A	A	A	A	A	A	A
Tdurum_contig29607_294				6D	484016515	6A	609379868	G	G	G	G	A	A	A	A	A	A	A	A	G	A	A	A	A	G	A	G	G
Excalibur_c8134_1319				6D	484082869	6B	705284589	G	G	G	G	G	G	G	G	T	T	G	G	G	G	G	G	G	T	G	G	G
RAC875_c3156_630				6D	484083087	6D	462604752	C	C	C	C	C	C	C	C	T	T	C	C	C	C	C	C	C	C	C	C	C
Kukri_rep_c107975_95				6D	484083304	6D	462605069	A	A	A	A	A	A	A	A	G	G	A	A	A	A	A	A	A	A	A	A	A
AX-94969217				6D	484083332	6D	462605021	G	G	G	G	G	G	G	G	C	C	G	G	G	G	G	NA	G	C	NA	G	NA
Excalibur_c29102_933				6D	484084135	6D	462605847	A	A	A	A	A	A	A	A	G	G	A	A	A	A	A	A	A	G	A	A	A
Ex_c31468_763				6D	484091639	6B	705315053	G	G	G	G	G	G	G	G	A	A	G	G	G	G	G	G	G	G	G	G	G
Ex_c31468_598				6D	484091804	6A	609426471	A	A	A	A	A	A	A	A	G	G	A	A	A	A	A	A	A	G	A	A	A
RAC875_c31299_1302				6D	484104058	6B	705379931	A	G	G	A	G	G	G	A	A	G	G	G	A	G	G	G	G	R	G	G	A
RAC875_c31299_1215				6D	484104145	6B	705379971	C	T	T	failed	T	T	T	C	C	T	T	T	C	T	T	failed	T	T	T	T	C
Kukri_c27662_645				6D	484104812	6A	609449322	A	G	G	A	G	G	G	A	failed	G	G	G	A	G	G	failed	G	G	G	G	A
wsnp_JD_c2198_3021879				6D	484104812	6A	609449359	A	A	A	A	A	A	A	A	G	G	A	A	A	A	A	A	A	G	A	A	A
Excalibur_c20459_1081				6D	484104813	6A	609449361	G	G	G	G	G	G	G	G	G	G	G	G	G	G	G	G	G	G	G	G	G
Excalibur_rep_c67100_1541				6D	484107499	6A	609451989	A	A	A	A	A	A	A	A	A	A	A	A	A	A	A	A	A	A	A	A	A
Kukri_c13912_1543				6D	484107578	6D	462630016	T	T	T	T	T	T	T	T	C	C	T	T	T	T	T	T	T	T	T	T	T
TGWA25K-TG0270				6D	484108237		NA	G	G	G	G	G	G	G	G	A	A	G	G	G	G	G	NA	G	G	NA	G	NA
wsnp_Ex_rep_c67100_65576598				6D	484108237	6B	705383910	G	G	G	G	G	G	G	G	A	A	G	G	G	G	G	G	G	G	G	G	G
IAAV6637				6D	484109401	6D	462632061	C	C	C	C	C	C	C	C	A	A	C	C	C	C	C	C	C	A	C	C	C
TGWA25K-TG0261				6D	484109534		NA	G	G	G	G	G	G	G	G	failed	R	G	G	G	G	G	NA	G	G	NA	G	NA
wsnp_Ex_c62371_62036044				6D	484109534	6A	609453768	G	G	G	G	G	G	G	G	A	A	G	G	G	G	G	G	G	G	G	G	G
CAP8_c6799_93				6D	484109577	6D	462632115	C	C	C	C	C	C	C	C	T	T	C	C	C	C	C	C	C	failed	C	C	C
AX-108829263				6D	484182459	6D	462705134	A	A	A	A	A	A	A	A	G	G	A	A	A	A	A	NA	A	failed	NA	A	NA
Kukri_c38025_633				6D	484315477	6D	462840299	A	A	A	A	A	A	A	A	A	G	A	A	A	A	A	A	A	A	A	A	A
AX-94944719				6D	484316697	6D	462841543	G	G	G	G	C	G	C	C	C	C	C	C	G	C	C	NA	C	G	NA	G	NA
wsnp_Ex_c946_1814084				6D	484543118	6D	463068573	T	T	T	T	T	T	T	T	C	C	T	T	T	T	T	T	T	T	T	T	T
wsnp_Ex_c946_1814027				6D	484543175	6D	463068727	T	T	T	T	T	T	T	T	C	C	T	T	T	T	T	T	T	C	T	T	T
wsnp_Ex_c946_1813956				6D	484543246	6D	463068701	A	A	A	A	A	A	A	A	C	C	A	A	A	A	A	A	A	C	A	A	A
AX-95070805				6D	484547500	6D	463072954	T	T	T	T	C	C	C	T	T	C	T	T	C	T	C	NA	T	C	NA	T	NA
wsnp_RFL_Contig4456_5258284				6D	484547667	6B	706097440	failed	failed	failed	failed	failed	failed	failed	failed	failed	failed	failed	failed	failed	failed	failed	G	failed	failed	G	failed	A
Ra_c39588_830				6D	484547722	6B	705783672	G	T	failed	G	T	T	T	G	T	T	G	G	T	G	T	G	G	G	G	G	G
Kukri_rep_c101126_881				6D	484548042	6B	705757987	C	C	C	C	C	C	C	C	A	A	C	C	C	C	C	C	C	C	C	C	C
Ex_c12134_939				6D	484697288	6D	463224127	G	G	G	G	G	G	G	G	G	T	G	G	G	G	G	G	G	failed	G	G	G
Ex_c12134_1160				6D	484697509	6D	463224348	G	G	G	G	G	G	G	G	T	T	G	G	G	G	G	G	G	failed	G	G	G
AX-95161926				6D	484917692	6D	463446044	failed	failed	failed	failed	failed	failed	failed	failed	failed	failed	failed	failed	failed	failed	failed	NA	failed	failed	NA	failed	NA
wsnp_Ex_c10910_17729008				6D	484918534	6D	463447084	A	A	A	A	A	A	A	A	A	G	A	A	A	A	A	A	A	G	A	A	A
Tdurum_contig10288_317				6D	485027347		NA	C	C	C	C	C	C	C	C	C	C	C	C	C	C	C	NA	C	T	NA	C	NA
Excalibur_c15309_646				6D	485191567	6A	610311157	C	C	C	C	C	C	C	A	A	A	A	A	C	A	A	A	A	A	A	C	A
AX-95147688				6D	485192792	6B	707112337	A	A	A	A	A	A	G	A	G	G	G	G	A	G	G	NA	G	A	NA	A	NA
RAC875_c14354_907				6D	485192826	6D	463715396	M	M	M	M	A	A	A	failed	C	C	C	C	A	C	C	C	C	A	C	A	C
RAC875_c14354_934				6D	485192853	6D	463715376	C	C	C	C	C	C	C	T	T	T	T	T	C	T	T	T	T	C	T	C	T
AX-158536176				6D	485196873	6D	463719665	A	A	A	A	A	A	A	G	G	G	G	G	A	G	G	NA	G	failed	NA	A	NA
D_contig10996_530				6D	485220619	6D	463743278	R	A	A	failed	A	A	A	G	G	G	G	G	A	G	G	G	G	G	G	R	G
GENE-4021_65				6D	485220744	6A	610349872	A	G	G	A	G	G	G	R	A	G	A	A	G	A	G	A	A	A	A	R	A
GENE-4021_496				6D	485220761	6A	610349860	T	T	T	T	C	T	C	C	C	C	C	C	T	C	C	C	C	C	C	T	T
AX-158530919				6D	485485428	6D	464010753	A	A	A	A	A	A	A	G	A	G	G	G	A	G	G	NA	G	failed	NA	A	NA
AX-94613678			MP-PR2 (485.7-492.6 Mbp)	6D	485740505	6D	464267490	G	G	G	G	C	C	C	G	G	G	C	C	C	G	C	NA	G	failed	NA	C	NA
AX-110501405				6D	485968808	6D	464496448	G	G	G	G	C	C	C	G	C	G	C	C	C	C	C	NA	C	failed	NA	C	NA
AX-95181312				6D	486120969	6D	464649488	G	G	G	G	A	A	A	G	A	G	A	A	A	A	A	NA	A	G	NA	A	NA
AX-158530940				6D	486165522	6D	464694288	C	C	C	C	C	C	C	T	C	T	C	C	C	C	C	NA	C	failed	NA	C	NA
wsnp_Ex_c13188_20825019				6D	486190339	6D	464719735	G	G	G	G	G	G	G	A	A	A	G	G	G	G	G	G	G	A	A	G	A
AX-158589725				6D	486200170	6D	464729552	T	T	T	T	C	T	C	C	C	C	C	C	T	C	C	NA	C	T	NA	T	NA
AX-158530753				6D	486200538	6D	464729920	C	C	C	C	C	C	C	T	T	T	C	C	C	C	C	NA	C	T	NA	C	NA
AX-94519170				6D	486206159	6D	464735570	failed	failed	failed	failed	failed	failed	failed	failed	failed	failed	failed	failed	failed	failed	failed	NA	failed	failed	NA	failed	NA
AX-158530750				6D	486210367	6D	464739680	T	T	T	T	T	T	T	C	T	C	T	T	T	T	T	NA	T	failed	NA	T	NA
AX-94533650				6D	486219707	6D	464749330	A	A	A	A	A	A	A	G	A	G	A	A	A	A	A	NA	A	failed	NA	A	NA
Excalibur_c21688_724				6D	486410910	6A	611485959	A	A	A	A	A	A	A	G	A	G	A	A	A	A	A	A	A	G	G	A	G
D_contig26362_1277				6D	486411364	6A	611486383	C	C	C	C	C	C	C	T	C	T	C	C	C	C	C	Y	C	C	T	C	T
wsnp_Ex_c4480_8055475				6D	486412098	6A	611487043	A	A	A	A	A	A	A	G	A	G	A	A	A	A	A	A	A	G	G	A	G
wsnp_Ex_c4480_8056013				6D	486412952	6A	611487998	T	T	T	T	T	T	T	C	T	C	T	T	T	T	T	T	T	C	C	T	C
wsnp_Ra_c36410_44760538				6D	486413593	6A	611488713	A	A	A	A	A	A	A	A	G	A	A	A	A	A	G	G	A	A	A	A	A
wsnp_Ex_c4480_8056354				6D	486413691	6D	464946552	T	T	T	T	T	T	T	C	T	C	T	T	T	T	T	T	T	T	C	T	C
RAC875_rep_c105937_467				6D	486413949	6A	611489091	C	T	T	C	C	C	C	C	C	C	T	T	C	T	C	Y	T	T	T	failed	C
AX-158600736				6D	486415681	6D	464948739	T	T	T	T	T	T	T	C	T	C	T	T	T	T	T	NA	T	C	NA	T	NA
Kukri_c11902_580				6D	486416361	6A	611491408	T	T	T	T	T	T	T	C	T	C	T	T	T	T	T	T	T	C	C	T	C
AX-94611674				6D	486417567	6D	464950627	failed	failed	failed	failed	failed	failed	failed	failed	failed	failed	failed	failed	failed	failed	failed	NA	failed	failed	NA	failed	NA
tplb0045l08_298				6D	486451317	6A	611513531	C	C	C	C	T	T	T	T	T	T	T	T	C	T	T	T	T	C	T	C	C
BobWhite_c18136_441				6D	486452275	6D	464985677	C	C	C	C	C	C	C	T	C	T	C	C	C	C	C	C	C	failed	T	C	T
D_contig13913_154				6D	486518075	6D	465041443	failed	failed	failed	failed	failed	failed	failed	failed	failed	failed	failed	failed	failed	failed	failed	A	failed	failed	G	failed	G
AX-94549612				6D	486519450	6B	710004531	C	C	C	C	T	C	T	failed	T	T	T	T	C	T	C	NA	T	C	NA	C	NA
AX-158530739				6D	486548815	6D	465072596	G	G	G	G	G	G	G	A	G	A	G	G	G	G	G	NA	G	A	NA	A	NA
TA003097-1351				6D	486576926	6D	465100051	T	T	T	T	T	T	T	C	T	C	T	T	T	T	T	T	T	failed	C	C	C
wsnp_JD_c2755_3691183				6D	486686126	6A	611855524	C	C	C	C	C	C	C	C	T	C	C	C	C	C	C	T	C	C	C	C	C
RAC875_c5893_368				6D	486686176	6A	611855549	C	C	C	C	C	C	C	C	T	C	C	C	C	C	C	T	C	C	C	C	C
RAC875_rep_c112449_669				6D	486688352	6D	465209385	T	T	T	T	T	T	T	C	failed	C	T	T	T	T	T	T	T	T	C	T	T
Kukri_rep_c103186_134				6D	486688551	6D	465209584	G	G	G	G	G	G	G	G	A	G	G	G	G	G	G	A	G	G	G	G	G
wsnp_Ex_c54772_57527555				6D	486688731	6B	710102673	T	T	T	T	T	T	T	T	T	T	T	T	T	T	T	C	T	T	T	T	T
BS00087343_51				6D	486689282	6D	465210215	A	A	A	A	A	A	A	G	A	G	A	A	A	A	A	A	A	A	G	G	G
Kukri_s109823_59				6D	486689405	6D	465210338	T	T	T	T	T	T	T	C	T	C	T	T	T	T	T	T	T	T	C	C	C
AX-111474186				6D	486899198	6D	465420324	failed	G	G	G	G	G	G	T	G	T	G	G	G	G	G	NA	G	T	NA	T	NA
BS00080047_51				6D	487221405	6D	465743657	C	C	C	C	C	C	C	T	C	T	C	C	C	C	C	C	C	T	T	T	T
BS00105877_51				6D	487430639	6D	465957252	A	A	A	A	A	A	A	G	A	G	A	A	A	A	A	A	A	failed	G	G	G
BS00105522_51				6D	487433047	6D	465959613	A	A	A	A	A	A	A	C	A	C	A	A	A	A	A	A	A	failed	C	C	C
Excalibur_c32219_843				6D	487797904	6A	612291782	A	A	A	A	A	A	A	A	A	A	A	A	A	A	A	A	A	A	A	A	A
Excalibur_c32219_491				6D	487798256	6A	612292179	A	C	C	A	A	A	A	A	A	A	C	C	A	C	A	M	C	failed	C	C	A
AX-158530950				6D	487994894	6D	466528134	G	G	G	G	G	G	G	A	G	G	G	G	G	G	G	NA	G	failed	NA	A	NA
IAAV64				6D	488016563	6D	466550181	C	C	C	C	C	C	C	C	C	T	C	C	C	C	C	C	C	C	C	C	C
BS00087997_51				6D	488371838	6A	613236983	A	A	A	A	A	A	C	C	C	C	A	A	A	A	A	A	A	A	A	A	A
TA018138-0385				6D	488372025	6D	466908974	G	G	G	G	G	G	G	A	G	G	G	G	G	G	G	G	G	G	A	A	A
BS00003568_51				6D	488408774	6D	466944433	T	T	T	T	T	T	T	C	T	T	T	T	T	T	T	T	T	T	C	C	C
IACX5958				6D	488408858	6D	466944677	C	C	C	C	C	C	C	T	C	C	C	C	C	C	C	C	C	failed	T	T	T
IACX11026				6D	488408879	6A	613245830	C	C	C	C	C	C	C	T	C	C	C	C	C	C	C	C	C	T	T	T	T
AX-95003520				6D	488417577	6D	466953260	G	G	G	G	failed	failed	failed	C	failed	failed	G	failed	G	failed	G	NA	failed	failed	NA	C	NA
AX-95213757				6D	488476463	6B	712231716	failed	failed	failed	failed	failed	failed	failed	failed	failed	failed	failed	failed	failed	failed	failed	NA	failed	failed	NA	failed	NA
Excalibur_c7041_988				6D	488496199		NA	T	C	failed	T	C	C	C	failed	C	C	T	T	C	T	C	NA	T	C	NA	T	NA
RAC875_c18490_1903				6D	488497869	6B	712239218	A	A	A	A	G	A	G	G	G	G	G	G	A	G	A	G	G	A	G	A	A
AX-111701850				6D	488553471	6D	467091229	G	G	G	G	G	G	G	G	G	G	G	G	R	G	G	NA	G	A	NA	A	NA
GENE-3965_551				6D	488555446	6D	467093578	A	A	A	A	G	A	G	G	G	G	G	G	A	G	A	A	G	failed	G	A	A
BS00022787_51				6D	488649169	6D	467188077	G	G	G	G	G	G	G	G	G	G	G	G	G	G	G	G	G	failed	G	A	G
RAC875_c4568_60				6D	488652293	6A	613619269	G	G	G	G	A	A	A	A	A	A	G	G	G	G	A	G	G	G	G	G	G
AX-95092538				6D	488765657	6A	613761952	A	A	A	A	A	G	A	A	A	A	A	A	A	A	G	NA	A	A	NA	A	NA
tplb0050d17_1401				6D	488777633	6A	613770166	C	C	C	C	T	T	T	C	T	T	T	T	C	T	T	Y	T	C	T	C	C
Excalibur_c17487_51				6D	488778122	6A	613770600	A	A	A	A	A	A	A	A	A	A	A	A	A	A	A	G	A	A	A	A	A
Excalibur_c3959_118				6D	489231649	6D	467773069	T	T	T	T	C	C	C	C	C	C	C	C	T	C	C	T	C	T	C	T	T
Kukri_c5631_770				6D	489235781	6A	613838045	T	T	T	T	C	C	C	C	C	C	C	C	T	C	C	C	C	T	C	T	T
BS00091909_51				6D	489236618	6A	613838828	T	T	T	T	C	T	C	T	C	C	C	C	T	C	T	T	C	T	C	T	T
BS00064478_51				6D	489270967	6A	613930033	C	C	C	C	T	C	T	C	failed	T	T	T	C	T	C	C	T	T	T	T	C
TA006111-0352				6D	489371042	6B	713511907	A	G	R	A	A	A	A	A	A	A	G	G	A	G	A	G	G	G	G	R	A
AX-94937010				6D	489372253	6D	467913658	C	C	C	C	A	A	A	A	A	A	A	A	C	A	A	NA	A	A	NA	C	NA
RFL_Contig1060_2185				6D	489373366	6A	613988989	G	G	G	G	G	G	G	G	G	G	G	G	G	G	G	A	G	G	G	G	G
GENE-4008_418				6D	489375003	6B	713973437	T	T	T	T	T	G	G	T	T	G	G	G	T	G	G	G	G	G	G	T	T
GENE-4008_395				6D	489375026	6B	713973503	C	C	C	C	C	A	A	C	C	A	A	A	C	A	A	A	A	A	A	C	C
Excalibur_c22876_1040				6D	489375327	6A	613990833	T	T	T	T	C	T	T	C	C	T	T	T	T	T	T	T	T	T	T	T	T
AX-95143298				6D	489391517	6D	467933022	C	C	C	C	C	C	C	C	C	C	T	T	C	T	C	NA	T	T	NA	T	NA
AX-94623196				6D	489553996	6A	614161813	G	failed	G	G	A	A	A	A	failed	A	A	A	G	A	A	NA	A	G	NA	G	NA
RAC875_c6429_2007				6D	489554275	6A	614162115	C	C	C	C	A	failed	A	A	failed	A	A	A	failed	failed	failed	C	failed	C	A	A	A
RFL_Contig5722_537				6D	489610936	6B	714336034	T	T	T	T	C	T	T	T	C	T	T	T	T	T	T	T	T	T	T	T	T
AX-110560644				6D	489629011	6D	468170578	failed	failed	failed	failed	failed	failed	failed	failed	failed	failed	failed	failed	failed	failed	failed	NA	failed	failed	NA	failed	NA
AX-94720261				6D	490105286	7D	414283385	A	A	A	A	A	G	G	A	A	G	A	A	A	A	A	NA	A	failed	NA	A	NA
BS00023009_51				6D	490334091	6D	468875650	failed	failed	failed	failed	failed	failed	failed	failed	failed	failed	failed	failed	failed	failed	failed	G	failed	failed	A	failed	A
BS00022206_51				6D	490336447	6D	468878053	failed	G	R	R	G	G	G	G	G	G	A	A	G	A	A	A	A	failed	G	A	G
Excalibur_c16566_485				6D	490337615	6D	468879174	A	A	A	A	A	A	A	A	A	A	G	G	R	G	G	G	G	failed	A	G	A
wsnp_JG_c5646_2148296				6D	490706875	6D	469248476	A	A	A	A	A	A	A	A	A	A	C	C	C	C	C	C	C	M	A	C	A
wsnp_JG_c5646_2148382	Bt9-region mapped by bunt consortium (Dennis Christensen)			6D	490706913	6D	469248518	A	A	A	A	A	A	A	A	A	A	C	C	C	C	C	C	C	A	A	C	A
Kukri_rep_c107605_164				6D	490707695		NA	C	C	C	C	C	C	C	C	C	C	T	T	T	T	T	NA	T	C	NA	T	NA
wsnp_CAP7_c1735_859875				6D	490708600	6D	469250306	A	A	A	A	A	A	A	A	A	A	G	G	G	G	G	G	G	A	A	G	A
wsnp_CAP7_c1735_859744				6D	490708656	6D	469250437	C	C	C	C	C	C	C	C	C	C	T	T	T	T	T	T	T	C	C	T	C
wsnp_CAP8_rep_c4586_2232878				6D	490708724		NA	T	T	T	T	T	T	T	T	T	T	C	C	C	C	C	NA	C	T	NA	C	NA
AX-94589700				6D	490830554	6D	469372137	C	C	C	C	A	A	A	A	A	A	A	A	C	A	A	NA	A	C	NA	C	NA
Tdurum_contig12648_389				6D	491035260	6A	614647821	C	C	C	C	C	C	C	C	T	C	T	T	T	T	C	Y	T	C	T	T	C
RAC875_c484_1063	Peak markers for QDB.ui-6DL from Wang et al. (2019); QTL-region = 487.22-492.59 Mbp			6D	491341616		NA	G	G	G	G	G	G	G	failed	A	G	A	A	A	A	G	NA	A	G	NA	A	NA
Excalibur_c2991_320				6D	491431473	6D	469919743	C	C	C	C	C	C	C	C	C	C	C	C	T	C	C	C	C	failed	C	T	C
RAC875_c21938_802				6D	491554245	6B	716257909	C	C	C	C	C	T	C	C	C	C	C	C	C	C	T	T	C	T	C	C	C
Kukri_c45876_61				6D	491554593	6D	470042763	T	T	T	T	G	T	T	G	G	T	T	T	T	T	T	T	T	K	T	T	T
TA005876-0602				6D	491554808	6B	716258119	T	T	T	T	T	T	T	T	G	T	G	G	G	G	T	K	G	T	G	G	T
AX-94886098				6D	491554847	6D	470042994	C	C	C	C	C	T	C	C	C	C	C	C	C	C	T	NA	C	C	NA	C	NA
AX-95102374				6D	491674566	6A	614963970	T	T	T	T	T	C	T	T	T	T	T	T	T	T	C	NA	T	T	NA	T	NA
Tdurum_contig10729_734				6D	491896118	6A	615035220	C	C	C	C	C	C	C	failed	T	C	T	T	T	T	C	T	T	C	T	T	C
AX-94994854				6D	491955946	6D	470382331	A	A	failed	A	A	A	A	A	C	A	C	C	C	C	A	NA	C	A	NA	C	NA
RAC875_c8088_61				6D	492198452	6A	615456077	A	A	A	A	A	A	A	A	G	A	A	A	A	A	A	R	A	A	A	A	A
BobWhite_rep_c50324_373				6D	492198827	6A	615456640	C	C	C	C	C	C	C	C	T	C	C	C	C	C	C	failed	C	C	C	C	C
Kukri_rep_c111032_99				6D	492199734	6D	389516234	C	C	C	C	C	C	C	C	T	C	C	C	C	C	C	C	C	T	C	T	C
BobWhite_c13202_399				6D	492201027	6B	720507027	T	T	T	T	T	T	T	Y	T	T	C	C	C	C	T	T	C	T	C	C	T
BobWhite_c13202_312				6D	492201480	6D	470629491	T	T	T	T	T	T	T	T	C	T	T	T	T	T	T	C	T	T	T	T	T
Excalibur_c7546_1286				6D	492211389	6D	470639901	C	C	C	C	C	C	C	C	A	C	C	C	C	C	C	C	C	A	C	A	C
tplb0038e08_609				6D	492253034	6D	470681427	A	A	A	A	A	A	A	A	G	A	A	A	A	A	A	A	A	A	A	G	A
tplb0038e08_924				6D	492255162	6D	470683560	C	C	C	C	C	C	C	C	T	C	C	C	C	C	C	C	C	C	C	T	C
Kukri_rep_c103067_383				6D	492255665	6A	615497884	G	G	G	G	G	G	G	G	A	G	G	G	G	G	G	A	G	G	G	G	G
wsnp_Ra_c39433_47141896				6D	492255909		NA	T	T	T	T	T	T	T	T	T	T	T	T	T	T	T	NA	T	T	NA	T	NA
TA002907-0816				6D	492545465	6B	719734238	C	C	failed	C	C	C	C	C	T	C	C	C	T	C	C	T	C	C	C	C	C
TA002907-0764				6D	492545465	6D	470977117	C	C	C	C	C	T	C	C	C	C	C	C	C	C	C	C	C	C	C	C	C
Excalibur_c29748_954				6D	492566987	6A	615806072	T	T	T	T	T	T	T	T	C	T	T	T	T	T	T	Y	T	T	T	T	T
AX-95177090				6D	492569462	6A	615808633	A	A	A	A	G	G	A	G	G	A	A	A	A	A	G	NA	A	A	NA	A	NA
BobWhite_c13435_700			MP-PR1	6D	492576814	6D	471008534	C	C	C	C	T	C	C	T	C	T	T	T	C	T	C	T	T	failed	T	C	T
AX-95152423			MP-MM (482.8-494.7 Mbp)	6D	492584966	6D	471016945	A	A	A	A	A	A	A	A	A	A	A	A	G	A	A	NA	A	A	NA	A	NA
Kukri_c14511_217				6D	492585005		NA	G	G	G	G	A	G	G	A	G	A	A	A	G	A	G	NA	A	G	NA	G	NA
Kukri_c14511_1069				6D	492585857	6B	719675915	T	T	T	T	T	T	T	T	C	T	T	T	T	T	T	Y	T	T	T	T	T
CAP7_c2559_543				6D	492585960	6D	471017962	A	A	A	A	C	A	A	C	A	C	C	C	A	C	A	C	C	A	C	A	C
Kukri_c44291_138				6D	492637376		NA	G	G	G	G	A	A	G	A	A	G	G	G	G	G	A	NA	G	G	NA	G	NA
RFL_Contig5744_821				6D	492637565	6D	471071050	C	C	C	C	T	T	C	T	T	C	C	C	C	C	T	T	C	C	C	C	C
Kukri_c373_1588				6D	493720946		NA	G	G	G	G	G	G	G	R	A	G	A	A	A	A	G	R	A	G	A	A	G
Kukri_c373_916				6D	493721866	6D	471920602	T	T	T	T	T	T	T	T	C	T	C	C	C	C	T	C	C	T	C	C	T
AX-109985406				6D	494216977	6D	472423166	C	C	C	C	C	T	T	C	C	C	T	T	T	T	T	NA	T	failed	NA	T	NA
Kukri_c48283_78				6D	494513676	6D	472720405	C	C	C	C	C	C	C	C	T	C	C	C	C	C	C	C	C	failed	C	C	C
RAC875_rep_c104893_620				6D	494515084	6D	472721860	C	C	C	C	C	C	C	C	T	C	C	C	C	C	C	C	C	C	C	C	C
RAC875_c8254_594				6D	494515105	6B	717863286	C	C	C	C	T	T	C	T	T	C	T	T	T	T	C	C	T	C	T	T	C
RAC875_c2910_1562				6D	494521750	6A	617052929	G	G	G	G	G	G	G	G	A	G	G	G	G	G	G	G	G	G	G	G	G
AX-109853614				6D	494584093	6D	472789453	G	G	G	G	G	A	A	G	G	G	A	A	A	A	A	NA	A	failed	NA	A	NA
BS00070856_51				6D	494584603	6D	472789841	G	G	G	G	G	T	T	G	G	G	T	T	T	T	T	T	T	failed	G	T	G
Excalibur_rep_c87351_347				6D	494596231	6A	616974961	C	C	C	C	T	T	C	T	T	C	C	C	C	C	T	C	C	C	C	C	C
RFL_Contig2615_982				6D	494682864	6D	472890118	C	C	C	C	C	T	T	C	C	C	T	T	T	T	T	T	T	T	C	T	C
Excalibur_c98257_136				6D	494683154		NA	failed	T	failed	T	C	C	T	failed	C	failed	T	failed	failed	failed	C	NA	failed	T	NA	failed	NA
RFL_Contig2615_700				6D	494683430	6B	717962208	A	A	A	A	A	A	A	A	G	A	A	A	A	A	A	R	A	A	A	A	A
wsnp_BE471213D_Ta_2_1				6D	494683543		NA	C	C	C	C	C	T	T	C	C	C	T	T	T	T	T	NA	T	C	NA	T	NA
AX-94841369				6D	494688665	6D	472895813	T	T	T	T	T	A	A	T	T	T	A	A	A	A	A	NA	A	A	NA	A	NA
BobWhite_c5324_168			MP-PL (486.1-495.2 Mbp)	6D	494874471	6A	616819299	C	C	C	C	T	T	C	T	T	C	C	C	C	C	T	C	C	C	C	C	C
RAC875_c10868_538				6D	494874990	6A	616818685	T	T	T	T	T	T	T	T	C	T	T	T	T	T	T	Y	T	T	T	T	T
Kukri_c38459_501				6D	494875059	6B	718383646	C	C	C	C	C	C	C	C	T	C	C	C	C	C	C	Y	C	C	C	C	C
Kukri_c6361_407				6D	494876347	6A	616817315	G	G	R	G	G	G	G	G	G	G	A	A	A	A	G	G	A	A	A	A	G
AX-94747666				6D	494888823	6D	473097316	T	T	T	T	T	T	T	T	T	T	T	T	T	T	T	NA	T	failed	NA	T	NA
AX-158602745				6D	495061511	6D	473271487	C	C	C	C	T	T	C	T	failed	C	C	C	C	C	T	NA	C	C	NA	C	NA
Excalibur_c6108_394				6D	495156669	6A	616739623	A	A	A	A	G	G	A	G	G	A	A	A	A	A	G	A	A	A	A	A	A
AX-109917993				6D	495158557	6D	473370071	T	T	failed	T	T	C	C	failed	C	T	C	C	C	C	C	NA	C	C	NA	C	NA
BS00010129_51				6D	495206868	6D	473418710	T	T	T	T	G	G	T	G	G	T	T	T	T	T	G	T	T	failed	T	T	T
References
Steffan, P.M., Torp, A.M., Borgen, A., Backes, G., Rasmussen, S.K. (2017). Mapping of common bunt resistance gene Bt9 in wheat. Theoretical and Applied Genetics, 130 (5), 1031-1040. DOI: 10.1007/s00122-017-2868-6
Wang, R., Gordon, T., Hole, D., Zhao, W., Isham, K., Bonman, J.M., . . .Chen, J. (2019). Identification and assessment of two major QTLs for dwarf bunt resistance in winter wheat line ’IDO835’. Theoretical and Applied Genetics, 132 (10), 2755-2766. DOI: 10.1007/s00122-019-03385-2
References to postulated Bt-loci not available in the GRIN-database (accessible via https://npgsweb.ars-grin.gov/gringlobal/search)
Genotype name	Reference
F94976GM1-11	Oncica, F. and Saulescu, N.N. (2007). Sources of resistance to bunt (Tilletia spp.) in modern semidwarf winter wheat (Triticum aestivum L.). Romanian Agricultural Research, 24/2007, 29-32.
	and Matilda Ciuca, personal communication
702-1102-C	breeding line developed by Erik Tybirk (Jeppe Reitan Andersen, personal communication)
	genotyping with Bt9-markers: Fallbacher, I. (2021) Breeding for Organic Agriculture: Phenotypic Evaluation and DNA Marker Screening for Common Bunt Resistance Genes Bt9 and Bt11 in Winter Wheat Populations. Msc-thesis, University of Natural Resources and Life Sciences, Vienna

## Sheet: Table S4
Table S4 Physical positions in base pairs for SNP markers on the distal end of chromosome 6D in IWGSC reference sequence V1.0 and v2.1 as well as in chromosome-assembled genome sequences of five genotypes from the 10+ wheat genomes project (10wheatgenomes.org). For IWGSC reference sequences, also the chromosome assignments for SNP markers are given. Peak markers for the QBt.ifa-6DL locus are high…
SNP-ID	Chr_RefSeq_v2.1	bp_RefSeq_v2.1	SY_Mattis	Stanley	Norin	Mace	Julius	Jagger
AX-94720261	6D	490105286	NA	NA	NA	NA	NA	NA
BS00023009_51	6D	490334091	475919229	479206831	473788406	470874006	474979316	455004202
BS00022206_51	6D	490336447	475921580	479209182	473790757	470876357	474981667	455006553
Excalibur_c16566_485	6D	490337615	475922745	479210347	473791922	470877522	474982832	455007718
wsnp_JG_c5646_2148296	6D	490706875	476173916	479462827	474041079	471127177	475236255	455260707
wsnp_JG_c5646_2148382	6D	490706913	476173954	479462865	474041117	471127215	475236293	455260745
Kukri_rep_c107605_164	6D	490707695	476174735	479463646	474041898	471127996	475237074	455261526
wsnp_CAP7_c1735_859875	6D	490708600	476175640	479464551	474042803	471128901	475237979	455262431
wsnp_CAP7_c1735_859744	6D	490708656	476175696	479464607	474042859	471128957	475238035	455262487
wsnp_CAP8_rep_c4586_2232878	6D	490708724	476175764	479464675	474042927	471129025	475238103	455262555
AX-94589700	6D	490830554	NA	NA	NA	NA	NA	NA
Tdurum_contig12648_389	6D	491035260	476401758	479702044	474267731	471354108	475464315	455494046
RAC875_c484_1063	6D	491341616	476504748	479807442	474371012	471456903	475566710	455597358
Excalibur_c2991_320	6D	491431473	476625069	479927384	474491505	471576313	475685012	455718871
RAC875_c21938_802	6D	491554245	476744865	480050941	474611002	471692802	475802689	455839497
Kukri_c45876_61	6D	491554593	NA	NA	NA	NA	NA	NA
TA005876-0602	6D	491554808	NA	NA	NA	NA	NA	NA
AX-94886098	6D	491554847	NA	NA	NA	NA	NA	NA
AX-95102374	6D	491674566	NA	NA	NA	NA	NA	NA
Tdurum_contig10729_734	6D	491896118	477007258	480316188	474873506	471955165	476076435	456108404
AX-94994854	6D	491955946	NA	NA	NA	NA	NA	NA
RAC875_c8088_61	6D	492198452	477451134	480765518	475310166	472386474	476520747	456547347
BobWhite_rep_c50324_373	6D	492198827	477451509	480765893	475310541	472386849	476521122	456547722
Kukri_rep_c111032_99	6D	492199734	477452411	480766795	475311443	472387751	476522024	456548624
BobWhite_c13202_399	6D	492201027	477453702	480768086	475312734	472389042	476523315	456549915
BobWhite_c13202_312	6D	492201480	477454157	480768541	475313189	472389497	476523770	456550370
Excalibur_c7546_1286	6D	492211389	477468735	480783119	475327767	472404075	476538430	456565091
tplb0038e08_609	6D	492253034	477509499	480824637	475368556	472444664	476579690	456606974
tplb0038e08_924	6D	492255162	477506953	480822091	475366010	472442118	476577144	456604428
Kukri_rep_c103067_383	6D	492255665	477753013	481069230	475611002	472686308	476821009	456852198
wsnp_Ra_c39433_47141896	6D	492255909	477506619	480821757	475365676	472441784	476576810	456604094
TA002907-0764	6D	492545465	NA	NA	NA	NA	NA	NA
TA002907-0816	6D	492545465	NA	NA	NA	NA	NA	NA
Excalibur_c29748_954	6D	492566987	477987767	481309338	475846010	472919597	477055994	457090698
AX-95177090	6D	492569462	NA	NA	NA	NA	NA	NA
BobWhite_c13435_700	6D	492576814	477997594	481319187	475855897	472929576	477065794	457100759
AX-95152423	6D	492584966	NA	NA	NA	NA	NA	NA
Kukri_c14511_217	6D	492585005	478005865	481327428	475864144	472937919	477074006	457109349
Kukri_c14511_1069	6D	492585857	478006717	481328280	475864996	472938771	477074858	457110201
CAP7_c2559_543	6D	492585960	478006820	481328383	475865099	472938874	477074961	457110304
Kukri_c44291_138	6D	492637376	478058299	481379980	475916689	472990451	477126413	457162260
RFL_Contig5744_821	6D	492637565	478058488	481380169	475916878	472990640	477126602	457162449
Kukri_c373_1588	6D	493720946	480197505	483600224	476857532	475109777	478186063	459139864
Kukri_c373_916	6D	493721866	480196583	483599304	476858454	475108855	478186985	459138942
AX-109985406	6D	494216977	NA	NA	NA	NA	NA	NA
Kukri_c48283_78	6D	494513676	479657101	482832852	477401479	474577165	478779420	458587380
RAC875_rep_c104893_620	6D	494515084	479655693	482831444	477402887	474575757	478780828	458585972
RAC875_c8254_594	6D	494515105	479655672	482831423	477402908	474575736	478780849	458585951
RAC875_c2910_1562	6D	494521750	479649037	482824778	477409543	474569101	478787484	458579316
AX-109853614	6D	494584093	NA	NA	NA	NA	NA	NA
BS00070856_51	6D	494584603	479586424	482762634	477472319	474506247	478850290	458515914
Excalibur_rep_c87351_347	6D	494596231	479564418	482750864	477494364	474484108	478872387	458493892
RFL_Contig2615_982	6D	494682864	479522219	482661773	477536580	474439940	478914147	458450225
Excalibur_c98257_136	6D	494683154	479521929	482661483	477536870	474439650	478914437	458449935
RFL_Contig2615_700	6D	494683430	479521653	482661207	477537146	474439374	478914713	458449659
wsnp_BE471213D_Ta_2_1	6D	494683543	479521540	482661094	477537259	474439261	478914826	458449546
AX-94841369	6D	494688665	NA	NA	NA	NA	NA	NA
BobWhite_c5324_168	6D	494874471	479330533	482467956	477728331	474245181	479116054	458331544
RAC875_c10868_538	6D	494874990	479330014	482467437	477728850	474244662	479116573	458331025
Kukri_c38459_501	6D	494875059	479329945	482467368	477728919	474244593	479116642	458330956
Kukri_c6361_407	6D	494876347	479328657	482466080	477730473	474243305	479118196	458329668
AX-94747666	6D	494888823	NA	NA	NA	NA	NA	NA
AX-158602745	6D	495061511	NA	NA	NA	NA	NA	NA
Excalibur_c6108_394	6D	495156669	479014045	482183989	478044149	473931475	479434773	458028170
AX-109917993	6D	495158557	NA	NA	NA	NA	NA	NA
BS00010129_51	6D	495206868	478963750	482133403	478094426	473881194	479490106	457977829
distance between markers BobWhite_c13435_700 and Excalibur_c6108_394 representing maximum distance between peak markers in indvidual mapping populations		2579855	1016451	864802	2188252	1001899	2368979	927411
References:
Walkowiak, S., Gao, L., Haberer, G., Kassa, M.T., Brinton, J., Kolodziej, M.C.,. . . Pozniak, C.J. (2020). Multiple wheat genomes reveal global variation in modern breeding. Nature. 10.3929/ethz-b-000454045
Zhu, T., Wang, L., Rimbert, H., Rodriguez, J.C., Deal, K.R., De Oliveira, R.,. . . Luo, M.-C. (2021). Optical maps refine the bread wheat Triticum aes-tivum cv. Chinese Spring genome assembly. The Plant Journal , 107 (1), 303-314. 10.1111/tpj.15289
The International Wheat Genome Sequencing Consortium (IWGSC) et al. ,Shifting the limits in wheat research and breeding using a fully annotated reference genome.Science361,eaar7191(2018).DOI:10.1126/science.aar7191

## Sheet: Table S5
Table S5 Best linear ubiased estimates (BLUEs) of all parental genotypes and recombinant inbred lines for heading date as days after April 30 (HD), plant height in centimeters (PH) and common bunt incidence in % (CBI) for each experiment (Year) separately. Lines with “P103” in their name belong to mapping population MP-MM, lines with “U10” belong to MP-PR1, lines with “U11” to MP-PR2 and lines wi…
Genotype	HD	PH	CBI	Year
M822123_Bt11	32.6	90	0	2015
Mulan	30.8202	84.435	40.47	2015
P103.1	31.3202	94.435	0	2015
P103.10	31.8202	101.935	0	2015
P103.100	30.8202	104.435	43.035	2015
P103.101	29.8202	96.935	0	2015
P103.104	30.8202	99.435	0.9	2015
P103.105	32.3202	109.435	1.645	2015
P103.106	32.3202	81.935	0	2015
P103.107	31.8202	86.935	0	2015
P103.108	34.8202	81.935	0	2015
P103.11	29.8202	94.435	0	2015
P103.12	33.3202	96.935	3.28	2015
P103.13	31.8202	96.935	2.74	2015
P103.14	33.3202	99.435	0	2015
P103.15	31.8202	96.935	22.055	2015
P103.16	36.3202	86.935	13.645	2015
P103.17	32.3202	116.935	0	2015
P103.18	31.3202	99.435	0	2015
P103.19	32.8202	94.435	0	2015
P103.2	34.3202	101.935	0	2015
P103.20	31.8202	99.435	0	2015
P103.21	31.3202	94.435	0	2015
P103.22	32.3202	81.935	11.255	2015
P103.23	33.3202	86.935	11.82	2015
P103.24	31.3202	89.435	0	2015
P103.25	28.8202	89.435	41.115	2015
P103.27	30.3202	86.935	0	2015
P103.28	31.8202	89.435	46.975	2015
P103.29	34.8202	94.435	0.805	2015
P103.3	32.3202	99.435	1.01	2015
P103.30	32.3202	99.435	32.52	2015
P103.32	31.3202	101.935	0	2015
P103.33	32.8202	94.435	27.835	2015
P103.34	30.3202	109.435	0	2015
P103.35	32.3202	101.935	0.225	2015
P103.36	32.3202	86.935	0	2015
P103.37	28.8202	111.935	0	2015
P103.38	31.8202	94.435	0	2015
P103.39	31.8202	119.435	0.375	2015
P103.4	31.8202	89.435	0	2015
P103.41	28.8202	69.435	0	2015
P103.42	31.3202	84.435	0.405	2015
P103.43	26.3202	106.935	0	2015
P103.44	32.3202	99.435	0.775	2015
P103.45	31.3202	106.935	0	2015
P103.46	27.3202	99.435	4.905	2015
P103.47	29.3202	96.935	2.61	2015
P103.48	30.8202	109.435	2.705	2015
P103.49	31.3202	99.435	0.215	2015
P103.5	31.3202	89.435	0	2015
P103.50	27.8202	81.935	0.22	2015
P103.51	32.3202	94.435	0.185	2015
P103.52	30.8202	126.935	0	2015
P103.53	30.3202	101.935	0	2015
P103.54	31.3202	109.435	0	2015
P103.55	34.8202	96.935	0	2015
P103.56	33.3202	94.435	0	2015
P103.57	32.3202	91.935	0	2015
P103.58	31.3202	84.435	0	2015
P103.59	30.3202	89.435	0	2015
P103.60	33.8202	86.935	51.52	2015
P103.61	30.3202	91.935	0.605	2015
P103.62	33.3202	89.435	39.075	2015
P103.63	31.8202	99.435	26.73	2015
P103.64	31.8202	89.435	42.92	2015
P103.65	31.3202	101.935	29.88	2015
P103.66	30.8202	94.435	0	2015
P103.67	32.8202	99.435	0	2015
P103.68	30.8202	84.435	0	2015
P103.69	28.8202	101.935	0.39	2015
P103.7	35.3202	96.935	0.395	2015
P103.71	29.8202	96.935	0	2015
P103.72	31.3202	96.935	0	2015
P103.73	32.3202	99.435	0.645	2015
P103.74	33.3202	109.435	0	2015
P103.75	33.3202	104.435	0	2015
P103.76	31.8202	99.435	0	2015
P103.77	31.8202	84.435	80.94	2015
P103.78	31.3202	91.935	6.82	2015
P103.79	32.3202	86.935	27.255	2015
P103.8	31.8202	101.935	27.85	2015
P103.80	33.8202	89.435	0	2015
P103.81	32.3202	99.435	0	2015
P103.82	32.3202	89.435	0	2015
P103.83	34.3202	89.435	58.315	2015
P103.84	33.8202	86.935	0	2015
P103.85	31.8202	99.435	0	2015
P103.86	32.8202	91.935	5.05	2015
P103.87	28.3202	89.435	0	2015
P103.88	33.3202	94.435	16.935	2015
P103.89	34.3202	101.935	0	2015
P103.9	31.8202	94.435	0.76	2015
P103.90	33.8202	96.935	0	2015
P103.91	33.3202	91.935	0	2015
P103.92	31.8202	99.435	1.39	2015
P103.93	29.8202	91.935	0	2015
P103.95	32.3202	101.935	0	2015
P103.96	34.3202	96.935	0	2015
P103.97	30.3202	86.935	81.23	2015
P103.98	33.8202	94.435	27.93	2015
P103.99	33.8202	96.935	0.205	2015
M822123_Bt11	29.4286	101.429	0	2016
Mulan	29.9884	85.1963	28.075	2016
P103.1	28.4884	102.696	0	2016
P103.10	27.4884	97.6963	0	2016
P103.100	27.9884	112.696	54.635	2016
P103.101	28.9884	102.696	0	2016
P103.104	28.9884	112.696	0	2016
P103.105	30.4884	122.696	1.04	2016
P103.106	28.4884	82.6963	0	2016
P103.107	28.4884	92.6963	0	2016
P103.108	30.4884	90.1963	0	2016
P103.11	25.9884	97.6963	0	2016
P103.12	28.9884	102.696	3.44	2016
P103.13	27.4884	117.696	0	2016
P103.14	28.9884	110.196	0	2016
P103.15	28.9884	107.696	40.11	2016
P103.16	32.9884	110.196	5.835	2016
P103.17	28.9884	130.196	0	2016
P103.18	27.9884	105.196	0	2016
P103.19	29.4884	100.196	0	2016
P103.2	30.9884	112.696	0	2016
P103.20	28.9884	102.696	0	2016
P103.21	29.9884	92.6963	0	2016
P103.22	27.9884	80.1963	3.44	2016
P103.23	28.4884	97.6963	4.055	2016
P103.24	27.9884	100.196	0	2016
P103.25	27.4884	90.1963	33.035	2016
P103.27	27.4884	95.1963	0	2016
P103.28	29.4884	97.6963	48.175	2016
P103.29	29.4884	100.196	1.545	2016
P103.3	29.4884	102.696	0.65	2016
P103.30	27.9884	112.696	13.395	2016
P103.32	27.9884	105.196	0	2016
P103.33	29.9884	107.696	22.68	2016
P103.34	26.9884	117.696	0	2016
P103.35	28.9884	105.196	0	2016
P103.36	28.9884	97.6963	0	2016
P103.37	26.9884	120.196	0	2016
P103.38	28.4884	100.196	0	2016
P103.39	29.4884	122.696	0	2016
P103.4	29.9884	95.1963	0	2016
P103.41	26.9884	75.1963	0	2016
P103.42	28.9884	90.1963	0.26	2016
P103.43	29.4884	102.696	0.59	2016
P103.44	25.4884	117.696	0	2016
P103.45	28.4884	115.196	0	2016
P103.46	26.4884	110.196	1.15	2016
P103.47	26.9884	110.196	5.12	2016
P103.48	29.4884	120.196	16.26	2016
P103.49	28.9884	110.196	0	2016
P103.5	29.4884	95.1963	0	2016
P103.50	25.9884	92.6963	0	2016
P103.51	28.4884	97.6963	0	2016
P103.52	29.4884	140.196	0	2016
P103.53	28.4884	115.196	0	2016
P103.54	29.4884	122.696	0	2016
P103.55	29.4884	95.1963	0	2016
P103.56	29.4884	97.6963	0	2016
P103.57	28.4884	105.196	0	2016
P103.58	28.4884	85.1963	0	2016
P103.59	27.4884	102.696	0	2016
P103.60	28.9884	90.1963	45.045	2016
P103.61	25.9884	97.6963	0	2016
P103.62	28.9884	90.1963	43.315	2016
P103.63	28.9884	100.196	24.29	2016
P103.64	29.9884	102.696	38.175	2016
P103.65	28.9884	105.196	7.82	2016
P103.66	27.4884	97.6963	0	2016
P103.67	28.9884	102.696	0	2016
P103.68	28.4884	95.1963	0	2016
P103.69	27.4884	110.196	0	2016
P103.7	30.4884	107.696	0.93	2016
P103.71	27.9884	102.696	0	2016
P103.72	28.9884	100.196	0	2016
P103.73	28.9884	107.696	0	2016
P103.74	29.9884	112.696	0	2016
P103.75	29.4884	105.196	0	2016
P103.76	29.4884	115.196	0	2016
P103.77	28.9884	97.6963	72.86	2016
P103.78	28.9884	95.1963	0	2016
P103.79	29.4884	87.6963	3	2016
P103.8	29.4884	110.196	0	2016
P103.80	29.4884	100.196	0	2016
P103.81	28.4884	110.196	0	2016
P103.82	29.9884	97.6963	0	2016
P103.83	31.4884	100.196	63.14	2016
P103.84	29.4884	95.1963	0	2016
P103.85	29.4884	107.696	0	2016
P103.86	27.9884	85.1963	7.43	2016
P103.87	25.4884	95.1963	0	2016
P103.88	28.4884	102.696	16.625	2016
P103.89	29.9884	112.696	0	2016
P103.9	29.4884	102.696	0	2016
P103.90	29.4884	100.196	0	2016
P103.91	27.9884	97.6963	0	2016
P103.92	28.9884	105.196	0	2016
P103.93	27.4884	100.196	0	2016
P103.95	28.4884	110.196	1.2	2016
P103.96	30.4884	105.196	0	2016
P103.97	27.9884	97.6963	58.615	2016
P103.98	29.9884	97.6963	26.27	2016
P103.99	30.4884	97.6963	0	2016
Lukullus	33.9981	100.157	43.3333	2019
PI 166910	34.4981	117.657	0	2019
Rainer	33.322	99.1698	67.5556	2019
U10.1	33.4981	120.157	5.66667	2019
U10.100	33.9981	125.157	5.66667	2019
U10.101	33.9981	127.657	0	2019
U10.102	35.4981	132.657	0	2019
U10.103	33.9981	117.657	0	2019
U10.104	35.9981	117.657	0	2019
U10.105	31.9981	117.657	0	2019
U10.107	34.9981	130.157	3.33334	2019
U10.108	36.9981	122.657	7	2019
U10.109	33.9981	112.657	0	2019
U10.110	35.4981	125.157	0.666668	2019
U10.111	33.9981	122.657	0.333335	2019
U10.112	32.9981	125.157	0	2019
U10.113	34.4981	115.157	32	2019
U10.114	34.4981	115.157	0	2019
U10.115	35.4981	120.157	0	2019
U10.116	34.4981	115.157	0.333335	2019
U10.117	35.9981	117.657	0	2019
U10.118	33.4981	115.157	43	2019
U10.119	33.4981	115.157	3.33334	2019
U10.12	35.9981	130.157	0	2019
U10.120	35.9981	125.157	1.66667	2019
U10.121	33.4981	120.157	0	2019
U10.122	32.9981	122.657	37.3333	2019
U10.124	33.4981	127.657	0	2019
U10.126	31.9981	110.157	1.66667	2019
U10.127	35.4981	127.657	0	2019
U10.128	33.9981	122.657	69	2019
U10.129	34.4981	117.657	6	2019
U10.13	35.4981	125.157	0	2019
U10.130	35.4981	125.157	27	2019
U10.131	35.9981	122.657	0	2019
U10.132	33.4981	125.157	15	2019
U10.133	34.9981	127.657	29	2019
U10.134	30.9981	120.157	28.3333	2019
U10.135	33.4981	122.657	7	2019
U10.136	33.4981	127.657	0	2019
U10.137	32.4981	125.157	0	2019
U10.138	34.4981	120.157	0	2019
U10.139	36.4981	122.657	1	2019
U10.14	34.4981	120.157	5.66667	2019
U10.15	34.4981	115.157	0.333335	2019
U10.16	35.4981	110.157	49.6667	2019
U10.17	35.4981	117.657	20.6667	2019
U10.18	35.4981	120.157	3.66667	2019
U10.19	33.9981	117.657	2	2019
U10.2	35.4981	115.157	53	2019
U10.20	35.4981	120.157	0	2019
U10.21	35.4981	117.657	15	2019
U10.22	33.4981	117.657	0	2019
U10.23	32.9981	117.657	0	2019
U10.24	35.9981	120.157	0	2019
U10.25	36.4981	117.657	15	2019
U10.26	31.9981	107.657	63.6667	2019
U10.27	33.4981	120.157	0.333335	2019
U10.29	34.9981	122.657	0	2019
U10.3	35.9981	140.157	1.33334	2019
U10.30	31.4981	120.157	0	2019
U10.32	34.9981	135.157	0	2019
U10.33	35.4981	112.657	0	2019
U10.34	31.9981	112.657	0	2019
U10.35	33.9981	127.657	0	2019
U10.36	34.4981	112.657	47.6667	2019
U10.37	35.9981	120.157	0	2019
U10.38	33.9981	115.157	0	2019
U10.39	32.4981	132.657	0	2019
U10.4	33.4981	112.657	38.6667	2019
U10.40	32.9981	120.157	0	2019
U10.41	34.9981	135.157	0	2019
U10.42	33.9981	110.157	0	2019
U10.43	33.9981	120.157	1.66667	2019
U10.44	34.4981	125.157	0	2019
U10.46	36.4981	127.657	0	2019
U10.47	35.9981	125.157	0	2019
U10.48	34.4981	110.157	24.6667	2019
U10.49	35.4981	130.157	14.7968	2019
U10.50	34.9981	115.157	4.33334	2019
U10.51	33.9981	127.657	7	2019
U10.52	36.4981	127.657	8.33334	2019
U10.53	33.9981	115.157	24.6667	2019
U10.54	34.9981	112.657	11.3333	2019
U10.55	35.4981	107.657	9.66667	2019
U10.56	34.4981	115.157	1.33334	2019
U10.57	33.9981	127.657	0	2019
U10.58	32.9981	125.157	0	2019
U10.59	34.4981	117.657	0	2019
U10.6	33.9981	112.657	4	2019
U10.61	33.4981	125.157	0	2019
U10.62	32.4981	120.157	0	2019
U10.63	33.4981	125.157	0.333335	2019
U10.65	32.9981	115.157	0	2019
U10.66	34.4981	127.657	2.33334	2019
U10.67	34.4981	117.657	4.66667	2019
U10.68	35.4981	127.657	0	2019
U10.69	34.4981	122.657	0	2019
U10.73	35.4981	112.657	0	2019
U10.74	34.9981	130.157	0	2019
U10.75	34.4981	127.657	0.333335	2019
U10.76	35.9981	117.657	0	2019
U10.78	31.9981	125.157	46.3333	2019
U10.79	32.9981	120.157	6	2019
U10.80	34.4981	115.157	51	2019
U10.81	33.4981	125.157	0	2019
U10.82	34.4981	120.157	0	2019
U10.83	34.9981	110.157	0	2019
U10.85	34.4981	117.657	5.66667	2019
U10.86	33.4981	122.657	0	2019
U10.87	34.4981	127.657	0	2019
U10.88	33.9981	120.157	0	2019
U10.89	34.9981	100.157	7	2019
U10.90	33.4981	132.657	0	2019
U10.91	35.9981	125.157	0.333335	2019
U10.92	33.4981	132.657	8	2019
U10.93	33.9981	117.657	0	2019
U10.94	35.9981	107.657	61.6667	2019
U10.95	35.4981	115.157	38.6667	2019
U10.96	33.4981	130.157	8.66667	2019
U10.97	35.9981	120.157	3.33334	2019
U10.98	34.9981	110.157	0	2019
U10.99	35.9981	127.657	2.33334	2019
U11.1	34.9981	110.157	0	2019
U11.10	34.4981	122.657	0	2019
U11.100	33.4981	117.657	0	2019
U11.101	33.9981	135.157	0	2019
U11.102	33.4981	112.657	0	2019
U11.103	32.9981	117.657	1	2019
U11.104	34.9981	125.157	0	2019
U11.105	32.9981	112.657	0	2019
U11.106	33.4981	117.657	0	2019
U11.109	34.4981	112.657	1.34097	2019
U11.11	35.4981	112.657	0	2019
U11.110	33.4981	127.657	2.33334	2019
U11.111	33.4981	127.657	2.6743	2019
U11.112	35.4981	105.157	19.6667	2019
U11.114	35.4981	110.157	0	2019
U11.116	34.9981	112.657	0	2019
U11.117	34.9981	110.157	57	2019
U11.118	34.4981	125.157	0	2019
U11.119	36.4981	115.157	0	2019
U11.12	36.9981	100.157	24.1973	2019
U11.120	33.4981	102.657	54.6667	2019
U11.121	34.4981	107.657	0	2019
U11.124	34.4981	115.157	55	2019
U11.125	35.4981	107.657	37.3333	2019
U11.126	32.9981	112.657	0	2019
U11.127	33.4981	122.657	0	2019
U11.129	35.9981	120.157	0	2019
U11.13	36.4981	117.657	42.3333	2019
U11.130	34.9981	110.157	0	2019
U11.131	34.9981	102.657	3.67114	2019
U11.132	31.4981	117.657	0	2019
U11.133	33.4981	100.157	0	2019
U11.134	34.9981	117.657	44.3333	2019
U11.135	32.9981	102.657	0	2019
U11.136	32.9981	135.157	0	2019
U11.137	33.9981	110.157	0	2019
U11.138	35.9981	102.657	20.6667	2019
U11.140	33.9981	125.157	0	2019
U11.141	33.4981	100.157	0.333335	2019
U11.142	34.4981	105.157	31.3333	2019
U11.15	32.9981	120.157	7	2019
U11.16	33.9981	110.157	54.6667	2019
U11.17	35.9981	130.157	2	2019
U11.18	34.4981	115.157	41.3333	2019
U11.19	34.9981	112.657	0	2019
U11.20	34.9981	130.157	0	2019
U11.21	33.9981	110.157	0	2019
U11.22	33.9981	112.657	0	2019
U11.23	34.4981	110.157	0	2019
U11.24	32.9981	110.157	36	2019
U11.25	33.9981	120.157	0	2019
U11.27	33.4981	122.657	0	2019
U11.28	33.4981	110.157	0	2019
U11.29	35.4981	130.157	0	2019
U11.3	35.4981	120.157	13.3333	2019
U11.30	34.9981	125.157	10.6667	2019
U11.31	34.9981	112.657	0	2019
U11.33	35.4981	120.157	0	2019
U11.34	34.9981	122.657	0	2019
U11.35	35.9981	117.657	21	2019
U11.37	34.9981	115.157	0.00226936	2019
U11.38	34.4981	110.157	3.66667	2019
U11.39	33.9981	112.657	0	2019
U11.4	34.9981	125.157	0	2019
U11.40	33.9981	117.657	0	2019
U11.41	33.4981	125.157	0	2019
U11.42	34.4981	110.157	0	2019
U11.43	33.4981	102.657	0.333335	2019
U11.44	34.4981	110.157	0	2019
U11.45	34.9981	112.657	0	2019
U11.46	33.4981	117.657	0	2019
U11.47	34.9981	117.657	0.333335	2019
U11.48	33.4981	110.157	2.66667	2019
U11.49	35.4981	120.157	0	2019
U11.5	35.9981	120.157	1.33334	2019
U11.50	33.9981	105.157	18.3333	2019
U11.51	34.9981	105.157	57	2019
U11.52	34.9981	120.157	1	2019
U11.53	34.9981	100.157	44.3333	2019
U11.55	36.4981	117.657	50	2019
U11.56	33.4981	112.657	0	2019
U11.57	34.9981	122.657	0	2019
U11.58	35.4981	115.157	0	2019
U11.59	31.9981	115.157	0.333335	2019
U11.6	34.4981	117.657	54.6667	2019
U11.60	33.4981	115.157	9.33334	2019
U11.61	34.9981	117.657	0	2019
U11.62	33.4981	122.657	0	2019
U11.63	35.9981	115.157	0	2019
U11.65	33.9981	117.657	0.333335	2019
U11.66	34.9981	122.657	0	2019
U11.67	33.4981	122.657	0	2019
U11.69	33.9981	117.657	0.333335	2019
U11.7	34.4981	130.157	24	2019
U11.70	35.4981	112.657	0	2019
U11.71	34.9981	110.157	0	2019
U11.72	33.9981	110.157	0	2019
U11.73	35.4981	97.6565	0	2019
U11.74	35.9981	112.657	0	2019
U11.75	35.9981	127.657	2.66667	2019
U11.76	34.9981	112.657	53.6667	2019
U11.77	32.9981	122.657	0	2019
U11.79	35.4981	112.657	0	2019
U11.8	35.9981	120.157	3.33334	2019
U11.80	33.4981	97.6565	18.4231	2019
U11.83	33.4981	122.657	0	2019
U11.84	35.4981	117.657	0	2019
U11.85	32.9981	115.157	0	2019
U11.87	35.4981	135.157	25.6667	2019
U11.88	33.9981	122.657	0	2019
U11.89	33.9981	117.657	0.333335	2019
U11.90	34.4981	110.157	0.333335	2019
U11.91	35.4981	122.657	0	2019
U11.92	34.4981	115.157	0.0081985	2019
U11.93	33.4981	117.657	0	2019
U11.94	34.9981	117.657	65	2019
U11.95	32.4981	120.157	0	2019
U11.97	35.4981	112.657	0	2019
U11.98	32.4981	115.157	0.666668	2019
U11.99	34.9981	122.657	1	2019
U15.1	33.4981	120.157	0.333335	2019
U15.10	33.4981	120.157	1.33334	2019
U15.100	34.4981	125.157	0	2019
U15.102	30.9981	117.657	26.3333	2019
U15.103	35.9981	130.157	0	2019
U15.105	33.9981	120.157	0	2019
U15.106	35.4981	112.657	31	2019
U15.107	34.9981	115.157	4.33334	2019
U15.108	34.4981	120.157	0	2019
U15.109	33.9981	122.657	0.333335	2019
U15.11	34.9981	125.157	8	2019
U15.110	34.4981	115.157	0.333335	2019
U15.111	35.9981	117.657	16	2019
U15.113	33.9981	130.157	0	2019
U15.115	34.9981	110.157	37	2019
U15.117	35.4981	120.157	0	2019
U15.118	33.4981	120.157	9.33334	2019
U15.12	34.4981	127.657	0.333335	2019
U15.121	36.4981	117.657	2.66667	2019
U15.124	33.4981	112.657	0	2019
U15.125	33.4981	115.157	0	2019
U15.128	35.9981	120.157	0	2019
U15.13	33.9981	122.657	1.66667	2019
U15.130	36.4981	115.157	0	2019
U15.131	33.9981	122.657	0	2019
U15.132	31.4981	122.657	4.33334	2019
U15.133	38.4981	112.657	1.66667	2019
U15.135	36.9981	122.657	0	2019
U15.136	33.4981	127.657	0	2019
U15.138	36.9981	130.157	0	2019
U15.140	25.9981	117.657	7	2019
U15.141	35.4981	112.657	0	2019
U15.142	37.4981	112.657	65.6667	2019
U15.143	32.4981	120.157	0	2019
U15.145	34.4981	127.657	0	2019
U15.146	29.4981	112.657	44	2019
U15.147	32.9981	115.157	0.00486796	2019
U15.148	33.4981	127.657	0	2019
U15.149	33.4981	112.657	0.333335	2019
U15.15	34.4981	125.157	0	2019
U15.150	33.4981	107.657	2.33334	2019
U15.155	35.9981	125.157	4.33334	2019
U15.156	33.9981	102.657	0	2019
U15.158	34.9981	125.157	0	2019
U15.16	33.4981	125.157	14.3333	2019
U15.162	35.9981	115.157	0	2019
U15.167	33.4981	127.657	0	2019
U15.17	35.9981	125.157	10.3333	2019
U15.172	33.4981	115.157	17	2019
U15.173	35.4981	125.157	0.333335	2019
U15.176	32.9981	117.657	0	2019
U15.177	32.9981	122.657	0	2019
U15.178	33.9981	122.657	3.66667	2019
U15.18	34.4981	130.157	0.666668	2019
U15.180	35.4981	115.157	0	2019
U15.182	33.4981	115.157	6.66667	2019
U15.185	32.4981	115.157	0	2019
U15.186	32.4981	117.657	0	2019
U15.187	33.4981	120.157	0	2019
U15.188	32.9981	122.657	17.3333	2019
U15.189	34.4981	130.157	60.3333	2019
U15.191	36.4981	127.657	34.3333	2019
U15.194	32.9981	115.157	0	2019
U15.2	35.9981	122.657	0	2019
U15.20	35.9981	120.157	5.66667	2019
U15.200	32.9981	132.657	0	2019
U15.203	32.9981	117.657	0	2019
U15.206	36.4981	125.157	10.6667	2019
U15.209	34.9981	125.157	0	2019
U15.210	33.4981	125.157	0	2019
U15.212	35.9981	110.157	18.1829	2019
U15.215	32.4981	120.157	3	2019
U15.216	34.4981	117.657	0	2019
U15.217	35.4981	112.657	53.6667	2019
U15.219	32.9981	110.157	5.33334	2019
U15.220	36.4981	122.657	1	2019
U15.222	34.4981	117.657	0	2019
U15.223	35.9981	117.657	29.3333	2019
U15.225	35.9981	125.157	2	2019
U15.228	34.9981	120.157	0	2019
U15.229	36.4981	122.657	27	2019
U15.231	37.9981	112.657	21	2019
U15.232	33.9981	137.657	0	2019
U15.234	36.4981	122.657	0	2019
U15.235	33.9981	117.657	57	2019
U15.237	35.4981	120.157	27.3333	2019
U15.238	35.4981	105.157	43.6667	2019
U15.239	33.9981	110.157	9	2019
U15.24	36.4981	132.657	0	2019
U15.240	32.9981	125.157	12.6667	2019
U15.241	32.9981	112.657	7	2019
U15.242	36.9981	107.657	59.3333	2019
U15.244	32.9981	115.157	5.33334	2019
U15.245	36.4981	112.657	0	2019
U15.246	33.4981	112.657	0	2019
U15.247	35.4981	120.157	0	2019
U15.248	33.4981	122.657	26.3333	2019
U15.249	31.4981	115.157	7	2019
U15.25	32.4981	110.157	0	2019
U15.250	34.4981	105.157	1.66667	2019
U15.253	32.4981	115.157	0	2019
U15.27	33.9981	120.157	0	2019
U15.28	34.9981	112.657	0	2019
U15.3	32.9981	122.657	62	2019
U15.30	31.9981	115.157	4	2019
U15.32	35.9981	120.157	0	2019
U15.36	34.9981	120.157	0	2019
U15.38	34.9981	95.1565	0	2019
U15.39	34.4981	112.657	0	2019
U15.40	33.4981	120.157	0	2019
U15.41	34.9981	115.157	54	2019
U15.42	30.9981	125.157	0	2019
U15.45	30.9981	122.657	0	2019
U15.46	35.4981	115.157	0	2019
U15.47	32.9981	115.157	0	2019
U15.48	34.4981	122.657	0	2019
U15.49	36.9981	117.657	0	2019
U15.5	35.4981	117.657	9.7173	2019
U15.50	28.4981	120.157	0.666668	2019
U15.51	35.9981	112.657	1	2019
U15.52	28.9981	112.657	16.3333	2019
U15.53	35.9981	117.657	0	2019
U15.55	32.9981	117.657	36.3333	2019
U15.56	32.9981	120.157	0	2019
U15.57	34.9981	120.157	0	2019
U15.58	33.4981	125.157	0	2019
U15.59	33.9981	120.157	0	2019
U15.60	34.9981	115.157	6	2019
U15.61	35.9981	127.657	0	2019
U15.63	31.9981	120.157	0	2019
U15.65	33.9981	117.657	0	2019
U15.66	33.9981	117.657	0	2019
U15.67	33.4981	120.157	0	2019
U15.68	35.4981	125.157	0	2019
U15.69	36.4981	117.657	3	2019
U15.7	34.9981	127.657	0	2019
U15.70	30.9981	127.657	0	2019
U15.71	36.9981	125.157	0	2019
U15.72	33.9981	115.157	0	2019
U15.73	32.4981	122.657	3.66667	2019
U15.74	30.4981	110.157	6	2019
U15.75	34.9981	117.657	11.3333	2019
U15.76	33.4981	115.157	0	2019
U15.77	35.4981	120.157	0	2019
U15.78	36.4981	120.157	6	2019
U15.8	35.4981	120.157	0.666668	2019
U15.81	33.4981	115.157	0	2019
U15.82	37.9981	117.657	0	2019
U15.83	31.9981	117.657	0	2019
U15.85	33.4981	117.657	0	2019
U15.86	35.9981	105.157	0	2019
U15.87	34.9981	117.657	1.66667	2019
U15.88	36.9981	125.157	0	2019
U15.9	33.4981	127.657	0.333335	2019
U15.90	35.4981	110.157	8.36287	2019
U15.91	31.9981	110.157	0	2019
U15.92	35.4981	117.657	0	2019
U15.93	35.4981	125.157	0	2019
U15.94	34.4981	115.157	1.66667	2019
U15.95	29.9981	120.157	0.666668	2019
Lukullus	24.2299	77.5	65.8333	2020
M822123_Bt11	28.2	95	0	2020
Mulan	27.4799	77.5	25.3333	2020
P103.1	24.8612	100.153	0.0169025	2020
P103.10	25.8612	97.6526	0.350236	2020
P103.100	24.3612	105.153	35.6836	2020
P103.101	23.8612	95.1526	0.0169025	2020
P103.103	24.8612	110.153	8.0169	2020
P103.104	24.8612	102.653	0.0169025	2020
P103.105	29.3612	112.653	4.35024	2020
P103.106	30.3612	65.1526	1.48749	2020
P103.107	27.3612	87.6526	0.0169025	2020
P103.108	20.0618	69.4689	17.7251	2020
P103.11	23.3612	90.1526	0.0169025	2020
P103.12	29.3612	90.1526	3.35024	2020
P103.13	25.3612	95.1526	0.0169025	2020
P103.14	30.3612	110.153	0.0169025	2020
P103.15	26.3612	97.6526	27.0169	2020
P103.16	36.8612	90.1526	0.0169025	2020
P103.17	27.3612	112.653	0.0169025	2020
P103.18	24.8612	97.6526	0.0169025	2020
P103.19	27.8612	92.6526	0.0169025	2020
P103.2	33.3612	90.1526	0.0169025	2020
P103.20	28.3612	95.1526	0.0169025	2020
P103.21	27.3612	90.1526	0.0169025	2020
P103.23	28.3612	72.6526	0.0169025	2020
P103.24	24.8612	90.1526	0.0169025	2020
P103.25	23.3612	85.1526	19.6836	2020
P103.26	32.3612	87.6526	0.0169025	2020
P103.27	24.8612	77.6526	0.0169025	2020
P103.28	25.3612	82.6526	44.6836	2020
P103.29	34.0618	69.4689	0	2020
P103.29	22.6606	80.8362	0.308664	2020
P103.3	28.8612	102.653	1.68357	2020
P103.30	24.8612	102.653	19.0169	2020
P103.31	24.8612	97.6526	31.0169	2020
P103.32	24.8612	102.653	0.0169025	2020
P103.33	29.3612	92.6526	24.0169	2020
P103.34	24.8612	110.153	0.0169025	2020
P103.35	25.3612	95.1526	0.0169025	2020
P103.36	25.8612	90.1526	0.0169025	2020
P103.37	23.8612	107.653	0.0169025	2020
P103.38	26.8612	90.1526	0.0169025	2020
P103.39	28.8612	120.153	1.0169	2020
P103.4	27.3612	92.6526	0.0169025	2020
P103.40	30.8612	112.653	13.0169	2020
P103.41	23.3612	72.6526	0.0169025	2020
P103.42	23.8612	82.6526	0.0169025	2020
P103.43	26.8612	100.153	6.68357	2020
P103.44	23.3612	105.153	0.0169025	2020
P103.45	25.8612	105.153	0.0169025	2020
P103.46	23.3612	100.153	3.68357	2020
P103.47	24.8612	100.153	9.0169	2020
P103.48	27.3612	97.6526	0.0169025	2020
P103.49	25.8612	102.653	1.0169	2020
P103.5	24.3612	85.1526	0.0169025	2020
P103.50	21.8612	80.1526	0.0169025	2020
P103.51	26.3612	90.1526	0.0169025	2020
P103.52	28.3612	120.153	0.0169025	2020
P103.53	25.3612	105.153	0.0169025	2020
P103.54	27.8612	112.653	0.0169025	2020
P103.55	29.3612	92.6526	0.0169025	2020
P103.56	28.8612	90.1526	0.0169025	2020
P103.57	27.3612	90.1526	0.0169025	2020
P103.58	25.8612	80.1526	0.0169025	2020
P103.59	22.8612	90.1526	0.0169025	2020
P103.6	24.3612	97.6526	0.0169025	2020
P103.60	27.3612	92.6526	81.3502	2020
P103.61	23.8612	85.1526	0.0169025	2020
P103.62	24.8612	82.6526	33.0169	2020
P103.63	26.8612	100.153	37.6836	2020
P103.64	27.8612	90.1526	48.0169	2020
P103.65	26.3612	100.153	21.0169	2020
P103.66	24.8612	97.6526	1.35024	2020
P103.67	31.3612	97.6526	0.0169025	2020
P103.68	25.8612	87.6526	0.0169025	2020
P103.69	24.3612	100.153	0.0169025	2020
P103.7	29.3612	97.6526	1.35024	2020
P103.71	23.8612	102.653	0.0169025	2020
P103.72	27.3612	97.6526	0.0169025	2020
P103.73	27.8612	95.1526	0.0169025	2020
P103.74	29.3612	115.153	0.0169025	2020
P103.75	27.3612	95.1526	0.350236	2020
P103.76	25.3612	95.1526	0.0169025	2020
P103.77	25.3612	72.6526	11.128	2020
P103.78	27.8612	87.6526	1.68357	2020
P103.79	29.3612	82.6526	8.35024	2020
P103.8	29.8612	100.153	3.68357	2020
P103.80	27.3612	92.6526	0.0169025	2020
P103.81	24.8612	95.1526	0.0169025	2020
P103.82	24.8612	80.1526	0.0169025	2020
P103.83	31.3612	87.6526	54.6836	2020
P103.84	26.8612	85.1526	0.350236	2020
P103.85	26.8612	100.153	0.0169025	2020
P103.86	29.3612	80.1526	5.68357	2020
P103.87	21.3612	80.1526	0.0169025	2020
P103.88	27.8612	85.1526	0.0169025	2020
P103.89	30.8612	105.153	0.683569	2020
P103.9	25.8612	92.6526	0.0169025	2020
P103.90	30.8612	97.6526	0.0169025	2020
P103.91	28.8612	80.1526	0.0169025	2020
P103.92	26.3612	100.153	2.35024	2020
P103.93	24.8612	90.1526	0.0169025	2020
P103.95	25.8612	107.653	0.0169025	2020
P103.96	31.8612	95.1526	0.0169025	2020
P103.97	24.8612	85.1526	76.3502	2020
P103.98	31.3612	90.1526	11.6836	2020
P103.99	29.8612	102.653	0.0169025	2020
PI 166910	25.7299	113.75	0	2020
Rainer	21.7299	75	73.5	2020
U10.1	23.3612	92.6526	4.68357	2020
U10.100	24.8612	110.153	10.0169	2020
U10.101	23.8612	107.653	0.350236	2020
U10.102	24.8612	110.153	0.0169025	2020
U10.103	23.8612	102.653	0.0169025	2020
U10.104	25.8612	107.653	0.0169025	2020
U10.105	22.8612	105.153	0.0169025	2020
U10.107	24.3612	117.653	0.350236	2020
U10.108	26.8612	110.153	13.6836	2020
U10.109	23.3612	102.653	0.0169025	2020
U10.110	24.8612	107.653	0.0169025	2020
U10.111	22.8612	107.653	0.0169025	2020
U10.112	25.3612	107.653	1.0169	2020
U10.113	24.8612	97.6526	30.3502	2020
U10.114	23.3612	97.6526	0.0169025	2020
U10.115	25.3612	102.653	0.0169025	2020
U10.116	23.3612	92.6526	0.0169025	2020
U10.117	28.8612	97.6526	0.350236	2020
U10.118	22.3612	87.6526	69.6836	2020
U10.119	21.8612	95.1526	1.0169	2020
U10.12	26.3612	122.653	0.350236	2020
U10.120	26.8612	112.653	0.683569	2020
U10.121	24.3612	102.653	0.0169025	2020
U10.122	23.3612	95.1526	43.6836	2020
U10.124	22.3612	100.153	0.0169025	2020
U10.126	21.8612	90.1526	0.0169025	2020
U10.127	22.8612	100.153	0.0169025	2020
U10.128	24.8612	92.6526	76.0169	2020
U10.129	24.8612	105.153	3.35024	2020
U10.13	24.8612	105.153	0.0169025	2020
U10.130	24.3612	110.153	40.0169	2020
U10.131	27.8612	112.653	0.0169025	2020
U10.132	24.8612	102.653	22.6836	2020
U10.133	24.8612	110.153	37.3502	2020
U10.134	21.8612	97.6526	25.6836	2020
U10.135	22.3612	97.6526	2.35024	2020
U10.136	22.8612	112.653	0.0169025	2020
U10.137	23.3612	107.653	1.35024	2020
U10.138	25.8612	102.653	0.0169025	2020
U10.139	24.8612	112.653	0.0169025	2020
U10.14	24.3612	102.653	9.0169	2020
U10.15	24.8612	107.653	0.0169025	2020
U10.16	23.8612	102.653	49.6836	2020
U10.17	26.8612	90.1526	43.0169	2020
U10.18	27.8612	102.653	8.0169	2020
U10.19	25.3612	102.653	0.0169025	2020
U10.2	24.8612	105.153	50.3502	2020
U10.20	24.8612	112.653	0.0169025	2020
U10.21	26.3612	95.1526	16.0169	2020
U10.22	23.3612	92.6526	0.0169025	2020
U10.23	24.8612	102.653	0.0169025	2020
U10.24	27.8612	107.653	0.350236	2020
U10.25	24.8612	100.153	27.0169	2020
U10.26	21.8612	102.653	40.0169	2020
U10.27	23.3612	100.153	4.35024	2020
U10.29	24.8612	107.653	0.0169025	2020
U10.3	25.3612	122.653	1.68357	2020
U10.30	22.3612	100.153	0.0169025	2020
U10.32	25.8612	102.653	0.0169025	2020
U10.33	24.3612	90.1526	0.0169025	2020
U10.34	24.3612	95.1526	0.350236	2020
U10.35	23.3612	105.153	0.0169025	2020
U10.36	23.3612	90.1526	63.6836	2020
U10.37	26.8612	107.653	0.683569	2020
U10.38	22.8612	97.6526	0.0169025	2020
U10.39	22.3612	102.653	0.0169025	2020
U10.4	22.3612	97.6526	71.3502	2020
U10.40	22.3612	92.6526	0.0169025	2020
U10.41	24.8612	105.153	0.0169025	2020
U10.42	23.8612	95.1526	0.0169025	2020
U10.43	23.8612	100.153	0.0169025	2020
U10.44	24.3612	117.653	0.0169025	2020
U10.46	25.3612	110.153	0.0169025	2020
U10.47	30.3612	122.653	0.0169025	2020
U10.48	24.8612	97.6526	23.0169	2020
U10.49	26.8612	112.653	37.6836	2020
U10.50	23.8612	95.1526	5.68357	2020
U10.51	23.8612	105.153	2.0169	2020
U10.52	29.8612	115.153	1.35024	2020
U10.53	22.8612	102.653	38.6836	2020
U10.54	22.8612	87.6526	8.68357	2020
U10.55	25.8612	95.1526	4.68357	2020
U10.56	25.8612	97.6526	0.0169025	2020
U10.57	23.8612	107.653	0.0169025	2020
U10.58	22.8612	102.653	0.0169025	2020
U10.59	22.8612	97.6526	0.0169025	2020
U10.6	23.3612	90.1526	0.0169025	2020
U10.61	24.3612	105.153	0.0169025	2020
U10.62	22.3612	100.153	0.0169025	2020
U10.63	24.3612	112.653	0.350236	2020
U10.65	22.3612	92.6526	0.0169025	2020
U10.66	24.3612	112.653	4.35024	2020
U10.67	22.3612	100.153	6.0169	2020
U10.68	26.8612	110.153	0.0169025	2020
U10.69	22.3612	115.153	0.0169025	2020
U10.73	25.8612	97.6526	0.0169025	2020
U10.74	25.8612	107.653	0.0169025	2020
U10.75	23.8612	102.653	3.68357	2020
U10.76	24.8612	100.153	0.0169025	2020
U10.78	21.8612	97.6526	51.6836	2020
U10.79	21.3612	90.1526	1.0169	2020
U10.80	23.3612	95.1526	61.3502	2020
U10.81	23.8612	115.153	0.0169025	2020
U10.82	23.8612	120.153	0.0169025	2020
U10.83	24.3612	95.1526	0.0169025	2020
U10.85	24.3612	97.6526	6.0169	2020
U10.86	24.3612	105.153	0.0169025	2020
U10.87	23.8612	100.153	0.0169025	2020
U10.88	23.8612	95.1526	0.0169025	2020
U10.89	23.8612	75.1526	4.35024	2020
U10.90	24.8612	105.153	0.0169025	2020
U10.91	25.3612	107.653	0.0169025	2020
U10.92	24.3612	110.153	17.3502	2020
U10.93	23.8612	97.6526	0.0169025	2020
U10.94	23.8612	87.6526	75.3502	2020
U10.95	24.8612	107.653	36.6836	2020
U10.96	23.8612	100.153	5.0169	2020
U10.97	25.3612	105.153	4.0169	2020
U10.98	24.3612	95.1526	0.0169025	2020
U10.99	24.3612	112.653	4.35024	2020
U11.1	23.8612	92.6526	3.35024	2020
U11.10	22.8612	102.653	0.0169025	2020
U11.100	24.8612	102.653	0.0169025	2020
U11.101	23.8612	120.153	0.0169025	2020
U11.102	22.3612	90.1526	0.0169025	2020
U11.103	21.8612	100.153	2.0169	2020
U11.104	24.3612	105.153	0.0169025	2020
U11.105	21.8612	90.1526	0.0169025	2020
U11.106	23.3612	107.653	0.0169025	2020
U11.109	23.3612	100.153	0.0169025	2020
U11.11	24.8612	90.1526	1.0169	2020
U11.110	21.3612	90.1526	0.0169025	2020
U11.111	22.8612	110.153	9.0169	2020
U11.112	22.8612	102.653	10.6836	2020
U11.114	25.8612	97.6526	0.0169025	2020
U11.116	23.3612	95.1526	0.0169025	2020
U11.117	24.3612	92.6526	54.3502	2020
U11.118	24.8612	97.6526	0.350236	2020
U11.119	23.8612	102.653	0.0169025	2020
U11.12	27.8612	102.653	65.0169	2020
U11.120	21.8612	85.1526	67.6836	2020
U11.121	24.3612	95.1526	0.0169025	2020
U11.124	23.8612	90.1526	61.0169	2020
U11.125	23.8612	90.1526	20.3502	2020
U11.126	21.8612	105.153	0.0169025	2020
U11.127	23.3612	107.653	0.0169025	2020
U11.129	23.8612	97.6526	0.0169025	2020
U11.13	27.3612	97.6526	50.6836	2020
U11.130	24.8612	102.653	0.0169025	2020
U11.131	24.3612	85.1526	1.68357	2020
U11.132	21.8612	97.6526	0.0169025	2020
U11.133	23.3612	92.6526	0.683569	2020
U11.134	26.3612	105.153	34.0169	2020
U11.135	22.8612	90.1526	0.0169025	2020
U11.136	23.8612	105.153	0.0169025	2020
U11.137	21.8612	92.6526	0.0169025	2020
U11.138	25.8612	90.1526	45.3502	2020
U11.140	24.8612	112.653	1.0169	2020
U11.141	22.3612	87.6526	1.0169	2020
U11.142	24.8612	87.6526	52.3502	2020
U11.15	23.3612	100.153	1.0169	2020
U11.16	23.3612	87.6526	69.3502	2020
U11.17	24.8612	112.653	1.68357	2020
U11.18	23.8612	102.653	33.0169	2020
U11.19	23.8612	97.6526	2.35024	2020
U11.20	25.8612	110.153	0.683569	2020
U11.21	23.8612	95.1526	0.0169025	2020
U11.22	23.3612	105.153	0.0169025	2020
U11.23	25.8612	102.653	1.0169	2020
U11.24	23.3612	100.153	28.6836	2020
U11.25	23.3612	105.153	0.350236	2020
U11.27	21.3612	95.1526	1.0169	2020
U11.28	24.3612	92.6526	0.0169025	2020
U11.29	24.8612	112.653	0.0169025	2020
U11.3	25.8612	102.653	5.0169	2020
U11.30	23.8612	110.153	11.0169	2020
U11.31	22.8612	90.1526	0.0169025	2020
U11.33	24.8612	102.653	0.0169025	2020
U11.34	24.3612	105.153	0.0169025	2020
U11.35	28.3612	102.653	32.3502	2020
U11.37	21.3612	105.153	0.683569	2020
U11.38	25.3612	95.1526	0.350236	2020
U11.39	23.8612	90.1526	0.0169025	2020
U11.4	24.8612	110.153	3.0169	2020
U11.40	22.8612	95.1526	0.0169025	2020
U11.41	22.8612	100.153	0.0169025	2020
U11.42	23.3612	95.1526	0.0169025	2020
U11.43	22.8612	92.6526	1.0169	2020
U11.44	24.8612	97.6526	0.0169025	2020
U11.45	27.3612	92.6526	0.0169025	2020
U11.46	22.8612	95.1526	0.0169025	2020
U11.47	23.8612	102.653	6.0169	2020
U11.48	22.8612	95.1526	4.68357	2020
U11.49	24.8612	105.153	18.6836	2020
U11.5	24.8612	105.153	2.0169	2020
U11.50	22.8612	92.6526	17.0169	2020
U11.51	22.3612	92.6526	63.3502	2020
U11.52	24.3612	107.653	5.35024	2020
U11.53	24.3612	100.153	57.0169	2020
U11.55	24.8612	105.153	78.3502	2020
U11.56	23.8612	97.6526	0.0169025	2020
U11.57	23.3612	105.153	0.0169025	2020
U11.58	22.3612	105.153	0.0169025	2020
U11.59	22.3612	97.6526	1.0169	2020
U11.6	26.8612	97.6526	76.3502	2020
U11.60	24.3612	97.6526	11.6836	2020
U11.61	24.8612	102.653	0.0169025	2020
U11.62	23.8612	100.153	0.0169025	2020
U11.63	26.8612	100.153	0.0169025	2020
U11.65	24.8612	110.153	3.35024	2020
U11.66	24.8612	107.653	0.0169025	2020
U11.67	23.8612	100.153	0.0169025	2020
U11.69	22.3612	102.653	0.0169025	2020
U11.7	25.8612	112.653	31.3502	2020
U11.70	25.3612	90.1526	1.0169	2020
U11.71	23.3612	97.6526	0.683569	2020
U11.72	24.3612	90.1526	0.0169025	2020
U11.73	22.8612	95.1526	0.0169025	2020
U11.74	25.8612	97.6526	0.0169025	2020
U11.75	25.3612	110.153	3.0169	2020
U11.76	24.3612	97.6526	59.3502	2020
U11.77	24.8612	100.153	0.0169025	2020
U11.79	24.8612	107.653	0.683569	2020
U11.8	27.3612	107.653	12.6836	2020
U11.80	21.8612	95.1526	53.6836	2020
U11.83	22.8612	102.653	2.0169	2020
U11.84	24.3612	95.1526	0.0169025	2020
U11.85	21.8612	97.6526	0.0169025	2020
U11.87	23.8612	107.653	12.0169	2020
U11.88	24.3612	100.153	0.0169025	2020
U11.89	23.8612	97.6526	0.350236	2020
U11.90	24.3612	95.1526	0.0169025	2020
U11.91	24.3612	105.153	2.35024	2020
U11.92	23.8612	107.653	1.0169	2020
U11.93	23.3612	100.153	0.0169025	2020
U11.94	24.8612	97.6526	77.3502	2020
U11.95	23.3612	105.153	0.0169025	2020
U11.97	24.8612	100.153	0.0169025	2020
U11.98	22.8612	92.6526	0.0169025	2020
U11.99	27.3612	105.153	0.683569	2020
U15.1	24.3612	100.153	0.350236	2020
U15.10	26.8612	107.653	2.35024	2020
U15.100	23.8612	107.653	0.0169025	2020
U15.102	22.8612	92.6526	41.3502	2020
U15.103	27.3612	120.153	0.0169025	2020
U15.105	27.3612	100.153	0.0169025	2020
U15.106	26.3612	92.6526	51.6836	2020
U15.107	23.8612	102.653	8.0169	2020
U15.108	23.3612	90.1526	0.0169025	2020
U15.109	24.8612	102.653	0.0169025	2020
U15.11	24.8612	100.153	16.3502	2020
U15.110	24.3612	92.6526	0.0169025	2020
U15.111	25.8612	90.1526	7.68357	2020
U15.113	24.8612	107.653	0.0169025	2020
U15.115	28.3612	95.1526	49.0169	2020
U15.117	27.3612	105.153	0.0169025	2020
U15.118	24.3612	107.653	11.0169	2020
U15.12	23.3612	100.153	0.0169025	2020
U15.121	30.3612	105.153	4.35024	2020
U15.124	24.3612	90.1526	0.350236	2020
U15.125	23.8612	97.6526	0.0169025	2020
U15.128	27.3612	107.653	0.0169025	2020
U15.13	23.8612	102.653	0.350236	2020
U15.130	26.3612	92.6526	0.0169025	2020
U15.131	24.8612	110.153	0.0169025	2020
U15.132	21.8612	100.153	4.0169	2020
U15.133	31.3612	112.653	0.0169025	2020
U15.135	28.8612	120.153	0.0169025	2020
U15.136	23.3612	102.653	0.0169025	2020
U15.138	31.3612	112.653	0.0169025	2020
U15.140	18.8612	97.6526	9.0169	2020
U15.141	25.3612	107.653	0.0169025	2020
U15.142	30.3612	105.153	61.6836	2020
U15.143	22.3612	97.6526	0.0169025	2020
U15.145	25.3612	102.653	0.0169025	2020
U15.146	22.3612	90.1526	57.3502	2020
U15.147	23.3612	107.653	0.0169025	2020
U15.148	25.3612	110.153	0.0169025	2020
U15.149	23.8612	95.1526	0.0169025	2020
U15.15	24.8612	105.153	0.0169025	2020
U15.150	23.8612	92.6526	1.35024	2020
U15.155	25.8612	102.653	1.68357	2020
U15.156	23.8612	97.6526	0.0169025	2020
U15.158	25.8612	112.653	0.0169025	2020
U15.16	24.8612	102.653	9.0169	2020
U15.162	27.8612	95.1526	0.0169025	2020
U15.167	26.8612	117.653	0.0169025	2020
U15.17	28.3612	112.653	21.0169	2020
U15.172	24.3612	107.653	13.6836	2020
U15.173	27.3612	100.153	0.0169025	2020
U15.176	22.3612	102.653	0.0169025	2020
U15.177	23.3612	97.6526	0.350236	2020
U15.178	23.3612	110.153	19.0169	2020
U15.18	26.8612	112.653	1.0169	2020
U15.180	27.8612	100.153	0.0169025	2020
U15.182	23.8612	100.153	0.0169025	2020
U15.185	24.3612	92.6526	0.0169025	2020
U15.186	22.8612	102.653	0.0169025	2020
U15.187	23.8612	100.153	0.0169025	2020
U15.188	23.8612	102.653	29.6836	2020
U15.189	23.3612	100.153	88.0169	2020
U15.191	27.8612	110.153	17.6836	2020
U15.194	24.3612	95.1526	0.0169025	2020
U15.2	27.8612	112.653	0.0169025	2020
U15.20	26.3612	100.153	3.0169	2020
U15.200	26.8612	110.153	0.0169025	2020
U15.203	23.3612	100.153	0.0169025	2020
U15.206	28.3612	105.153	11.0169	2020
U15.209	26.3612	102.653	0.0169025	2020
U15.210	22.8612	100.153	0.0169025	2020
U15.212	25.8612	100.153	59.0169	2020
U15.215	23.3612	95.1526	4.68357	2020
U15.216	26.3612	102.653	0.0169025	2020
U15.217	26.8612	100.153	67.3502	2020
U15.219	23.3612	97.6526	14.6836	2020
U15.220	27.3612	107.653	0.0169025	2020
U15.222	24.3612	105.153	2.35024	2020
U15.223	26.3612	107.653	57.6836	2020
U15.225	25.8612	107.653	2.0169	2020
U15.228	28.8612	102.653	0.0169025	2020
U15.229	27.8612	105.153	47.3502	2020
U15.231	31.8612	102.653	41.6836	2020
U15.232	26.8612	117.653	0.0169025	2020
U15.234	27.3612	107.653	0.0169025	2020
U15.235	23.8612	92.6526	85.6836	2020
U15.237	25.8612	102.653	32.0169	2020
U15.238	24.3612	95.1526	70.6836	2020
U15.239	24.8612	92.6526	12.0169	2020
U15.24	27.3612	112.653	0.0169025	2020
U15.240	24.8612	105.153	13.3502	2020
U15.241	25.3612	102.653	3.68357	2020
U15.242	26.8612	87.6526	61.3502	2020
U15.244	23.8612	100.153	1.0169	2020
U15.245	24.8612	95.1526	0.683569	2020
U15.246	24.3612	87.6526	0.683569	2020
U15.247	27.3612	110.153	0.0169025	2020
U15.248	23.8612	102.653	23.3502	2020
U15.249	23.3612	95.1526	9.0169	2020
U15.25	23.3612	97.6526	0.0169025	2020
U15.250	24.8612	87.6526	0.683569	2020
U15.253	22.3612	90.1526	0.0169025	2020
U15.27	23.3612	100.153	0.0169025	2020
U15.28	26.3612	95.1526	0.0169025	2020
U15.3	20.3612	80.1526	39.6836	2020
U15.30	20.8612	75.1526	6.0169	2020
U15.32	27.8612	110.153	0.0169025	2020
U15.36	27.3612	97.6526	0.350236	2020
U15.38	25.3612	105.153	0.0169025	2020
U15.39	23.3612	97.6526	0.0169025	2020
U15.40	20.8612	97.6526	0.0169025	2020
U15.41	25.3612	102.653	71.6836	2020
U15.42	23.3612	107.653	0.0169025	2020
U15.45	21.8612	102.653	0.0169025	2020
U15.46	22.8612	97.6526	0.0169025	2020
U15.47	24.8612	100.153	0.0169025	2020
U15.48	27.8612	105.153	1.0169	2020
U15.49	27.3612	102.653	0.0169025	2020
U15.5	26.3612	100.153	34.3502	2020
U15.50	20.3612	97.6526	2.0169	2020
U15.51	29.3612	95.1526	5.68357	2020
U15.52	19.3612	82.6526	8.68357	2020
U15.53	26.3612	105.153	0.0169025	2020
U15.55	23.3612	97.6526	49.3502	2020
U15.56	24.3612	102.653	0.0169025	2020
U15.57	27.3612	107.653	0.0169025	2020
U15.58	24.8612	102.653	0.0169025	2020
U15.59	24.3612	107.653	0.0169025	2020
U15.60	25.3612	95.1526	3.68357	2020
U15.61	27.3612	120.153	0.0169025	2020
U15.63	21.8612	100.153	0.0169025	2020
U15.65	23.8612	92.6526	0.0169025	2020
U15.66	23.8612	97.6526	0.0169025	2020
U15.67	24.3612	97.6526	0.0169025	2020
U15.68	29.8612	112.653	0.0169025	2020
U15.69	29.3612	105.153	4.68357	2020
U15.7	25.8612	112.653	0.0169025	2020
U15.70	22.3612	100.153	0.0169025	2020
U15.71	29.3612	120.153	0.0169025	2020
U15.72	23.8612	100.153	0.0169025	2020
U15.73	22.3612	100.153	3.0169	2020
U15.74	22.3612	82.6526	3.68357	2020
U15.75	25.8612	100.153	0.683569	2020
U15.76	24.3612	97.6526	0.0169025	2020
U15.77	24.8612	100.153	0.0169025	2020
U15.78	27.8612	107.653	4.68357	2020
U15.8	26.3612	97.6526	0.0169025	2020
U15.81	22.8612	97.6526	0.0169025	2020
U15.82	30.8612	110.153	0.683569	2020
U15.83	20.8612	97.6526	1.0169	2020
U15.85	24.3612	105.153	1.0169	2020
U15.86	26.3612	105.153	0.0169025	2020
U15.87	27.8612	100.153	6.68357	2020
U15.88	29.3612	110.153	0.0169025	2020
U15.9	25.8612	112.653	0.350236	2020
U15.90	24.8612	105.153	7.35024	2020
U15.91	20.8612	90.1526	0.0169025	2020
U15.92	25.3612	105.153	0.0169025	2020
U15.93	27.8612	110.153	0.0169025	2020
U15.94	24.8612	97.6526	0.0169025	2020
U15.95	21.3612	92.6526	0.0169025	2020
M822123_Bt11	40.5	92.5	0	2021
Mulan	40	82.5	13.6667	2021
P103.1	39.5	95	0	2021
P103.10	40.5	95	3.66667	2021
P103.100	38	100	52.6667	2021
P103.101	39.5	90	0	2021
P103.103	38.5	110	24	2021
P103.104	38	100	0	2021
P103.105	41.5	97.5	10	2021
P103.106	41.5	67.5	0	2021
P103.107	41	85	0	2021
P103.108	43.5	80	0	2021
P103.11	38	90	0	2021
P103.12	40	87.5	1	2021
P103.13	39.5	97.5	2	2021
P103.14	41	107.5	0	2021
P103.15	40	85	56	2021
P103.16	43.5	100	3.66667	2021
P103.17	39.5	115	0	2021
P103.18	39	87.5	0	2021
P103.19	40.5	90	0	2021
P103.2	43	90	0	2021
P103.20	40.5	92.5	0	2021
P103.21	40.5	92.5	0	2021
P103.22	39	80	3.66667	2021
P103.23	41.5	85	0	2021
P103.24	38.5	90	0	2021
P103.25	38.5	82.5	34.3333	2021
P103.26	43	90	0	2021
P103.27	39	85	0	2021
P103.28	39	90	37	2021
P103.29	42	90	0	2021
P103.3	41.5	100	3	2021
P103.30	38	100	25	2021
P103.31	39.5	100	33.3333	2021
P103.32	40	97.5	0.666667	2021
P103.33	40	95	13.3333	2021
P103.34	38.5	102.5	0	2021
P103.35	41	100	0	2021
P103.36	40.5	80	0	2021
P103.37	39	100	0	2021
P103.38	40	95	0	2021
P103.39	41	110	0.333333	2021
P103.4	41.5	85	0	2021
P103.40	42.5	100	14.6667	2021
P103.41	39.5	67.5	0	2021
P103.42	38.5	82.5	9.66667	2021
P103.43	41	97.5	5.33333	2021
P103.44	37	97.5	0	2021
P103.45	40.5	102.5	0	2021
P103.46	36.8	97.5	9.33333	2021
P103.47	38	92.5	9	2021
P103.48	39.5	100	20.3333	2021
P103.49	39	100	0	2021
P103.5	39	90	0	2021
P103.50	37	82.5	0.333333	2021
P103.51	39.5	95	0	2021
P103.52	41	120	0	2021
P103.53	39	100	0.333333	2021
P103.54	40.5	105	0	2021
P103.55	41	102.5	0	2021
P103.56	40.5	92.5	0	2021
P103.57	39	87.5	0	2021
P103.58	39.5	85	0	2021
P103.59	38.5	87.5	0	2021
P103.6	38.5	87.5	0	2021
P103.60	40.5	82.5	38	2021
P103.61	39.5	97.5	1	2021
P103.62	39.5	85	39.6667	2021
P103.63	40	85	32.3333	2021
P103.64	39.5	87.5	19.3333	2021
P103.65	39	97.5	24.6667	2021
P103.66	40.5	90	2.66667	2021
P103.67	40.5	92.5	0	2021
P103.68	39.5	80	1	2021
P103.69	38	100	0	2021
P103.7	42.5	97.5	9.33333	2021
P103.71	39	102.5	0	2021
P103.72	39.5	92.5	0	2021
P103.73	41	100	3	2021
P103.74	40	110	0.333333	2021
P103.75	40	97.5	0	2021
P103.76	40.5	92.5	0.666667	2021
P103.77	41	85	19.3333	2021
P103.78	40.5	95	2.66667	2021
P103.79	39.5	87.5	16	2021
P103.8	41.5	90	8.66667	2021
P103.80	41	95	0	2021
P103.81	39	95	0	2021
P103.82	40	90	0	2021
P103.83	42.5	90	27.6667	2021
P103.84	42.5	80	0	2021
P103.85	41.5	92.5	0	2021
P103.86	39	85	10	2021
P103.87	38.5	90	0	2021
P103.88	40	87.5	16	2021
P103.89	43	90	15.6667	2021
P103.9	40.5	90	0	2021
P103.90	42	97.5	0	2021
P103.91	42	85	0	2021
P103.92	40	100	0	2021
P103.93	39	90	0	2021
P103.95	42	102.5	0	2021
P103.96	42.5	92.5	0	2021
P103.97	38	82.5	66	2021
P103.98	42	90	13.6667	2021
P103.99	41.5	97.5	0	2021
PI 166910	27.5	112.5	0	2022
Rainer	24.5	107.5	99	2022
U10.1	24.9999	110	22.8525	2022
U10.100	25.9999	120	4.85249	2022
U10.101	24.9999	110	0.852488	2022
U10.102	26.9999	120	1.85249	2022
U10.103	24.9999	110	0.852488	2022
U10.104	27.9999	115	0.852488	2022
U10.105	22.9999	110	3.85249	2022
U10.107	24.9999	120	3.85249	2022
U10.108	26.9999	115	23.8525	2022
U10.109	24.9999	115	0.852488	2022
U10.110	25.9999	110	0.852488	2022
U10.111	24.9999	115	0.852488	2022
U10.112	24.9999	120	12.8525	2022
U10.113	27	100	47.5	2022
U10.114	24.9999	120	1.85249	2022
U10.115	26.9999	95	3.85249	2022
U10.116	24.9999	115	3.85249	2022
U10.117	27.9999	100	4.85249	2022
U10.118	24.5	100	60	2022
U10.119	23.9999	115	1.85249	2022
U10.12	26.9999	125	21.8525	2022
U10.120	27.9999	95	7.85249	2022
U10.121	26.9999	110	0.852488	2022
U10.122	23	107.5	66.5	2022
U10.124	23.9999	115	0.852488	2022
U10.126	22.9999	110	8.85249	2022
U10.127	24.9999	115	0.852488	2022
U10.128	25.5	97.5	65	2022
U10.129	25.9999	115	19.8525	2022
U10.13	25.9999	110	0.852488	2022
U10.130	26.5	115	54	2022
U10.131	27.9999	115	0.852488	2022
U10.132	25.9999	120	42.8525	2022
U10.133	27	115	59	2022
U10.134	23.5	107.5	65	2022
U10.135	23.9999	115	28.8525	2022
U10.136	24.9999	80	0.852488	2022
U10.137	22.9999	120	0.852488	2022
U10.138	26	117.5	0.5	2022
U10.139	26.9999	90	6.85249	2022
U10.14	24.9999	115	42.8525	2022
U10.15	24.9999	115	0.852488	2022
U10.16	27	120	55	2022
U10.17	27	102.5	51	2022
U10.18	26.9999	115	22.8525	2022
U10.19	24.9999	115	7.85249	2022
U10.2	27.5	105	84	2022
U10.20	24.9999	125	0.852488	2022
U10.21	25.9999	110	9.85249	2022
U10.22	23.9999	115	0.852488	2022
U10.23	25.9999	120	0.852488	2022
U10.24	27.9999	120	16.8525	2022
U10.25	27.9999	115	24.8525	2022
U10.26	25	97.5	79	2022
U10.27	24.9999	120	0.852488	2022
U10.29	26.9999	110	0.852488	2022
U10.3	26.9999	115	0.852488	2022
U10.30	22.9999	115	2.85249	2022
U10.32	27.9999	125	0.852488	2022
U10.33	26.9999	120	0.852488	2022
U10.34	25.9999	105	6.85249	2022
U10.35	23.9999	115	0.852488	2022
U10.36	26	105	61.5	2022
U10.37	25.9999	110	16.8525	2022
U10.38	23.9999	120	0.852488	2022
U10.39	22.9999	125	0.852488	2022
U10.4	25	105	78.5	2022
U10.40	21.9999	105	0.852488	2022
U10.41	26.9999	110	0.852488	2022
U10.42	24.9999	115	2.85249	2022
U10.43	25.9999	105	33.8525	2022
U10.44	24.9999	120	0.852488	2022
U10.46	26.9999	95	0.852488	2022
U10.47	27.9999	110	0.852488	2022
U10.48	25.5	107.5	56	2022
U10.49	28.5	100	82	2022
U10.50	25.9999	110	25.8525	2022
U10.51	25.9999	120	26.8525	2022
U10.52	27.9999	105	19.8525	2022
U10.53	23.5	115	29	2022
U10.54	23.9999	110	22.8525	2022
U10.55	26.9999	115	29.8525	2022
U10.56	25.9999	115	22.8525	2022
U10.57	24.9999	115	1.85249	2022
U10.58	23.9999	115	0.852488	2022
U10.59	24.9999	105	0.852488	2022
U10.6	23.9999	110	19.8525	2022
U10.61	24.9999	125	0.852488	2022
U10.62	22.9999	110	0.852488	2022
U10.63	25.9999	120	2.85249	2022
U10.65	24.9999	110	2.85249	2022
U10.66	24.9999	125	14.8525	2022
U10.67	22.9999	110	1.85249	2022
U10.68	26.9999	130	0.852488	2022
U10.69	23.9999	130	0.852488	2022
U10.73	26.9999	110	1.85249	2022
U10.74	27.5	112.5	1.5	2022
U10.75	25.9999	125	11.8525	2022
U10.76	27.9999	120	0.852488	2022
U10.78	24.5	105	94	2022
U10.79	23.9999	115	22.8525	2022
U10.80	26	110	71.5	2022
U10.81	23.9999	130	0.852488	2022
U10.82	25.9999	125	0.852488	2022
U10.83	24.9999	115	0.852488	2022
U10.85	24.9999	125	9.85249	2022
U10.86	24.9999	120	0.852488	2022
U10.87	23.9999	115	0.852488	2022
U10.88	25.9999	110	0.852488	2022
U10.89	24.9999	100	6.85249	2022
U10.90	24.9999	115	0.852488	2022
U10.91	26.9999	110	0.852488	2022
U10.92	24.9999	110	57.8525	2022
U10.93	24.9999	115	0.852488	2022
U10.94	27	100	98	2022
U10.95	28	122.5	80.5	2022
U10.96	24.9999	120	39.8525	2022
U10.97	26.9999	110	20.8525	2022
U10.98	26.5	112.5	0	2022
U10.99	27.9999	130	7.85249	2022
U11.1	24.9999	110	3.85249	2022
U11.10	26.5	120	15.5	2022
U11.100	24.9999	120	0.852488	2022
U11.101	25.9999	120	0.852488	2022
U11.102	25	110	10	2022
U11.103	24.9999	110	0.852488	2022
U11.104	24.9999	120	0.852488	2022
U11.105	23.5	97.5	8.5	2022
U11.106	24.9999	115	0.852488	2022
U11.109	25.9999	105	2.85249	2022
U11.11	24.9999	105	3.85249	2022
U11.110	24.9999	105	43.8525	2022
U11.111	23.9999	95	18.8525	2022
U11.112	27.9999	110	10.8525	2022
U11.114	26.9999	110	0.852488	2022
U11.116	27	110	0	2022
U11.117	26.5	107.5	59	2022
U11.118	25.9999	120	15.8525	2022
U11.119	25.9999	120	0.852488	2022
U11.12	31	100	69.5	2022
U11.120	25	105	78	2022
U11.121	26.5	107.5	0	2022
U11.124	27	100	70	2022
U11.125	25.5	105	61.5	2022
U11.126	23.9999	110	0.852488	2022
U11.127	24.9999	125	0.852488	2022
U11.129	27	115	7.5	2022
U11.13	28	107.5	51	2022
U11.130	26.9999	115	0.852488	2022
U11.131	26.9999	115	33.8525	2022
U11.132	23.9999	120	0.852488	2022
U11.133	25.9999	105	0.852488	2022
U11.134	27.5	110	64	2022
U11.135	23.9999	110	0.852488	2022
U11.136	24.9999	110	0.852488	2022
U11.137	23.9999	110	0.852488	2022
U11.138	28	105	53	2022
U11.140	24.9999	110	0.852488	2022
U11.141	22.9999	105	0.852488	2022
U11.142	27.5	110	36	2022
U11.15	23.9999	100	21.8525	2022
U11.16	25	97.5	93	2022
U11.17	27.9999	115	4.85249	2022
U11.18	26	115	46.5	2022
U11.19	26.9999	120	38.8525	2022
U11.20	25.9999	105	0.852488	2022
U11.21	24.9999	110	0.852488	2022
U11.22	26.9999	105	0.852488	2022
U11.23	26.9999	110	1.85249	2022
U11.24	24.5	105	76.5	2022
U11.25	25.9999	115	0.852488	2022
U11.27	22.9999	120	2.85249	2022
U11.28	24.9999	105	0.852488	2022
U11.29	27.9999	125	0.852488	2022
U11.3	27.9999	120	21.8525	2022
U11.30	27.9999	120	48.8525	2022
U11.31	24.9999	100	0.852488	2022
U11.33	25.9999	125	0.852488	2022
U11.34	26.9999	120	0.852488	2022
U11.35	27.5	115	47.5	2022
U11.37	25.9999	115	3.85249	2022
U11.38	26.9999	110	3.85249	2022
U11.39	24	110	0	2022
U11.4	26.9999	105	0.852488	2022
U11.40	25.9999	120	0.852488	2022
U11.41	23.9999	120	0.852488	2022
U11.42	23.9999	110	0.852488	2022
U11.43	23.9999	130	7.85249	2022
U11.44	26.9999	110	0.852488	2022
U11.45	25.9999	110	0.852488	2022
U11.46	24.9999	110	0.852488	2022
U11.47	24.9999	115	34.8525	2022
U11.48	23.9999	115	10.8525	2022
U11.49	26.9999	110	0.852488	2022
U11.5	26.9999	120	29.8525	2022
U11.50	26.9999	105	33.8525	2022
U11.51	26.5	110	74	2022
U11.52	24.9999	100	6.85249	2022
U11.53	27.5	112.5	43	2022
U11.55	27.5	117.5	70.5	2022
U11.56	25.9999	110	4.85249	2022
U11.57	25.9999	115	0.852488	2022
U11.58	26.5	112.5	1	2022
U11.59	23.9999	120	3.85249	2022
U11.6	28.5	97.5	75.5	2022
U11.60	26.9999	100	38.8525	2022
U11.61	27.9999	110	1.85249	2022
U11.62	23.9999	110	0.852488	2022
U11.63	27	110	0	2022
U11.65	25.9999	120	1.85249	2022
U11.66	27	117.5	0	2022
U11.67	24.9999	120	0.852488	2022
U11.69	23.9999	110	0.852488	2022
U11.7	26	112.5	29	2022
U11.70	27.9999	115	4.85249	2022
U11.71	26.9999	105	0.852488	2022
U11.72	26.9999	110	0.852488	2022
U11.73	24.9999	105	0.852488	2022
U11.74	29.9999	105	0.852488	2022
U11.75	26.9999	120	0.852488	2022
U11.76	26.5	107.5	69.5	2022
U11.77	25.9999	115	2.85249	2022
U11.79	26.9999	125	3.85249	2022
U11.8	27.9999	120	0.852488	2022
U11.80	23.5	105	70	2022
U11.83	24.9999	115	0.852488	2022
U11.84	25.9999	100	0.852488	2022
U11.85	24.9999	110	0.852488	2022
U11.87	26.5	122.5	26.5	2022
U11.88	24.9999	110	0.852488	2022
U11.89	24.9999	110	0.852488	2022
U11.90	25.9999	85	0.852488	2022
U11.91	26.9999	125	0.852488	2022
U11.92	25.9999	115	9.85249	2022
U11.93	23.9999	110	0.852488	2022
U11.94	27	112.5	88	2022
U11.95	23.9999	110	0.852488	2022
U11.97	26.5	115	0	2022
U11.98	22.9999	110	0.852488	2022
U11.99	26.9999	120	0.852488	2022
