# Supplementary material for: Wheat (Triticum aestivum) chromosome 6D harbours the broad spectrum common bunt resistance gene Bt11
Source: Theor Appl Genet. 2023 Sep 7;136(9):207. doi: 10.1007/s00122-023-04452-5 (PMC10485103; doi:10.1007/s00122-023-04452-5)
Supplement: Supplementary file 5 — (csv 27920 KB) [file 122_2023_4452_MOESM5_ESM.csv]

Title	Wheat (Triticum aestivum) chromosome 6D harbours the broad spectrum common bunt resistance gene Bt11
Journal	Theoretical and Applied Genetics
Authors	Lunzer, M., Buerstmayr, M., Grausgruber, H., Muellner, A.E., Fallbacher, I., Buerstmayr, H.
Corresponding Author	Magdalena Lunzer: magdalena.lunzer@boku.ac.at
Description	Table S9 Genotypic data derived from the 25K SNP array (Gogna et al., 2022) on all parental lines and RILs from the four mapping populations (MPs) used in the study. MP-PR1: ‘Rainer’ X PI166910, all lines starting with “U10”; MP-PR2: PI166910 x ‘Rainer, all lines starting with “U11”; MP-PL: PI166910 x ‘Lukullus’, all lines starting with “U15”; MP-MM: M822123 x ‘Mulan’, all lines starting with “P1…
		Lukullus	M822123	Mulan	P103.1	P103.10	P103.100	P103.101	P103.103	P103.104	P103.105	P103.106	P103.107	P103.108	P103.11	P103.12	P103.13	P103.14	P103.15	P103.16	P103.17	P103.18	P103.19	P103.2	P103.20	P103.21	P103.22	P103.23	P103.24	P103.25	P103.26	P103.27	P103.28	P103.29	P103.3	P103.30	P103.31	P103.32	P103.33	P103.34	P103.35	P103.36	P103.37	P103.38	P103.39	P103.4	P103.40	P103.41	P103.42
	AX-108725475	T	C	C	C	C	C	C	C	C	C	C	C	C	C	C	C	C	C	C	C	C	C	C	C	C	C	C	C	C	C	C	C	C	C	C	C	C	C	C	C	C	C	C	C	C	C	C	C
	AX-108726016	C	T	T	T	T	T	T	T	T	T	T	T	T	T	T	T	T	T	T	T	T	T	T	T	T	T	T	T	T	T	T	T	T	T	T	T	T	T	T	T	T	T	T	T	T	T	T	T
	AX-108726686	A	A	A	A	A	A	A	A	A	A	A	A	A	A	A	A	A	A	A	A	A	A	A	A	A	A	A	A	A	A	A	A	A	A	A	A	A	A	A	A	A	A	A	A	A	A	A	A
	AX-108727087	T	T	T	T	T	T	T	T	T	T	T	T	T	T	T	T	T	T	T	T	T	T	T	T	T	T	T	T	T	T	T	T	T	T	T	T	T	T	T	T	T	T	T	T	T	T	T	T
	AX-108727865	G	G	A	G	A	G	A	G	G	A	G	G	R	A	A	G	G	A	G	A	A	A	A	A	G	G	G	G	A	A	G	G	G	A	A	A	R	A	G	G	A	A	G	A	G	G	G	A
	AX-108729217	T	T	G	T	T	G	G	T	T	G	G	T	T	G	G	G	G	G	T	G	T	T	G	T	T	G	T	T	T	G	T	G	G	T	T	T	failed	T	T	G	T	T	T	G	T	G	G	G
	AX-108730542	A	C	A	C	A	C	A	A	C	A	C	C	C	C	A	C	C	A	A	A	M	C	C	C	C	C	M	C	A	A	A	C	C	A	C	C	M	A	M	C	A	A	C	A	C	C	C	M
	AX-108730999	failed	G	failed	failed	failed	G	G	G	failed	G	failed	failed	G	failed	G	G	failed	failed	G	failed	G	failed	G	failed	G	failed	failed	G	G	failed	G	failed	failed	G	failed	G	failed	G	G	failed	G	G	failed	failed	G	G	failed	failed
	AX-108733348	A	C	C	C	C	C	C	C	C	C	C	C	C	C	C	C	C	C	C	C	C	C	C	C	C	C	C	C	C	C	C	C	C	C	C	C	C	C	C	C	C	C	C	C	C	C	C	C
	AX-108734177	C	T	C	T	C	T	C	C	T	C	C	C	T	C	C	T	T	T	C	C	C	C	C	C	T	T	C	C	C	T	C	T	T	C	T	C	T	C	T	C	T	T	T	C	T	C	T	C
	AX-108734745	T	T	G	T	G	T	G	G	T	G	T	T	T	T	G	G	T	G	G	G	G	T	T	T	T	T	T	T	G	G	G	T	T	G	T	G	K	G	T	T	G	G	T	G	T	T	T	G
	AX-108738660	A	A	C	A	C	C	A	M	A	C	C	A	A	A	A	A	A	C	A	A	C	C	A	C	C	C	C	A	A	C	M	C	A	C	C	C	C	M	A	C	A	A	C	M	C	C	A	A
	AX-108738684	C	C	T	C	C	C	T	C	T	T	Y	T	T	C	T	T	T	C	Y	C	T	T	C	T	T	T	C	T	T	Y	T	T	Y	T	C	C	T	T	C	C	T	T	C	T	Y	T	C	T
	AX-108740027	A	G	G	G	G	G	G	G	G	G	G	G	G	G	G	G	G	G	G	G	G	G	G	G	G	G	G	G	G	G	G	G	G	G	G	G	G	G	G	G	G	G	G	G	G	G	G	G
	AX-108740343	G	G	G	G	G	G	G	G	G	G	G	G	G	G	G	G	G	G	G	G	G	G	G	G	G	G	G	G	G	G	G	G	G	G	G	G	G	G	G	G	G	G	G	G	G	G	G	G
	AX-108740634	G	G	T	T	T	G	T	G	T	G	T	T	T	G	G	G	G	T	T	T	G	G	T	G	G	G	G	G	T	G	G	G	G	failed	G	T	T	T	T	T	T	T	G	T	G	T	T	G
	AX-108741679	C	T	C	T	T	T	T	C	Y	T	T	T	C	C	T	T	T	T	C	T	T	C	C	C	failed	T	C	Y	T	C	C	T	T	C	failed	C	C	T	C	C	T	T	T	T	C	C	C	T
	AX-108742004	T	T	T	T	T	T	T	T	T	T	T	T	T	T	T	T	T	T	T	T	T	T	T	T	T	T	T	T	T	T	T	T	T	T	T	T	T	T	T	T	T	T	T	T	T	T	T	T
	AX-108742604	G	G	A	G	A	G	G	A	G	failed	A	A	G	A	A	G	G	A	A	G	A	A	G	A	G	A	G	A	G	A	G	G	G	A	G	A	G	A	A	G	G	G	G	A	G	A	A	G
	AX-108742709	A	A	A	A	A	A	A	A	A	A	A	A	A	A	A	A	A	A	A	A	A	A	A	A	A	A	A	A	A	A	A	A	A	A	A	A	A	A	A	A	A	A	A	A	A	A	A	A
	AX-108742936	A	A	A	A	A	A	A	A	A	A	A	A	A	A	A	A	A	A	A	A	A	A	A	A	A	A	A	A	A	A	A	A	A	A	A	A	A	A	A	A	A	A	A	A	A	A	A	A
	AX-108743346	A	A	G	G	A	R	A	failed	R	R	failed	A	A	R	R	A	A	R	R	A	G	R	A	R	A	A	G	G	R	R	R	G	R	A	G	A	A	R	A	G	failed	G	R	R	A	G	A	G
	AX-108744710	T	C	T	C	C	T	C	C	C	T	T	C	T	C	T	C	T	C	T	Y	C	C	C	C	C	C	T	T	C	T	C	T	T	C	T	C	T	T	C	T	T	C	T	C	C	Y	T	T
	AX-108744896	A	A	A	A	A	A	A	A	A	A	A	A	A	A	A	A	A	A	A	A	A	A	A	A	A	A	A	A	A	A	A	A	A	A	A	A	A	A	A	A	A	A	A	A	A	A	A	A
	AX-108745697	G	G	G	G	G	G	G	G	G	G	G	G	G	G	G	G	G	G	G	G	G	G	G	G	G	G	G	G	G	G	G	G	G	G	G	G	G	G	G	G	G	G	G	G	G	G	G	G
	AX-108745700	C	A	C	A	C	C	C	A	C	A	M	A	A	A	C	A	C	A	C	A	C	A	A	A	C	C	C	A	C	A	C	A	A	A	C	C	C	C	A	C	C	C	C	A	A	C	A	A
	AX-108746272	A	G	G	G	G	G	G	G	G	G	G	G	G	G	G	G	G	G	G	G	G	G	G	G	G	G	G	G	G	G	G	G	G	G	G	G	G	G	G	G	G	G	G	G	G	G	G	G
	AX-108746724	C	G	C	C	C	C	S	C	G	G	G	G	C	G	C	G	G	S	G	C	C	G	G	G	C	C	C	C	C	G	C	C	G	C	C	C	C	C	G	C	C	G	G	C	G	C	C	G
	AX-108747203	G	G	A	A	G	G	G	A	G	G	A	A	A	G	A	G	G	A	A	G	A	G	G	G	G	G	A	R	A	A	A	A	G	A	G	A	R	G	A	G	G	A	G	G	G	G	A	A
	AX-108748722	A	G	A	A	A	G	G	G	G	G	G	A	A	G	G	G	A	G	A	G	A	R	A	failed	A	A	G	G	A	G	A	A	R	G	A	G	A	A	A	A	G	G	G	R	R	A	failed	A
	AX-108749699	C	T	C	T	T	T	C	C	T	C	C	C	C	C	T	C	T	T	Y	T	C	T	C	T	C	T	T	T	C	T	T	C	T	T	C	T	C	C	C	C	C	C	T	Y	T	C	T	T
	AX-108750850	C	T	T	T	T	T	T	T	T	T	T	T	T	T	T	T	T	T	T	T	T	T	T	T	T	T	T	T	T	T	T	T	T	T	T	T	T	T	T	T	T	T	T	T	T	T	T	T
	AX-108751096	T	C	C	C	C	C	C	C	C	C	C	C	C	C	C	C	C	C	C	C	C	C	C	C	C	C	C	C	C	C	C	C	C	C	C	C	C	C	C	C	C	C	C	C	C	C	C	C
	AX-108752205	G	G	A	A	A	A	A	A	A	A	A	A	A	A	A	G	A	A	A	A	A	A	A	A	G	A	G	G	R	A	A	A	G	A	G	A	G	A	G	G	A	G	G	A	A	A	G	A
	AX-108753174	T	C	C	C	C	C	C	C	C	C	C	C	C	C	C	C	C	C	C	C	C	C	C	C	C	C	C	C	C	C	C	C	C	C	C	C	C	C	C	C	C	C	C	C	C	C	C	C
	AX-108753683	C	T	C	T	C	C	C	C	T	C	T	C	T	C	C	T	C	T	C	C	C	C	C	C	T	T	C	C	C	T	C	C	T	C	C	C	T	C	T	C	T	T	T	C	T	C	T	C
	AX-108754470	C	C	A	A	A	C	C	C	C	C	C	A	A	C	C	C	A	C	A	C	A	A	A	A	A	A	C	C	C	C	A	A	failed	C	A	C	A	C	A	A	C	C	C	C	A	A	C	A
	AX-108755238	G	A	G	G	A	G	A	A	A	A	A	R	G	G	G	R	A	R	A	A	G	A	G	A	A	G	A	G	G	G	G	A	G	A	A	G	A	R	G	G	A	G	G	A	R	A	G	G
	AX-108757855	C	T	C	C	C	C	C	T	T	T	C	C	C	failed	C	T	T	T	T	C	C	T	T	T	T	C	Y	C	T	C	C	T	T	C	T	C	C	C	T	T	C	C	C	failed	T	T	T	C
	AX-108760164	A	G	G	G	G	G	G	G	G	G	G	G	G	G	G	G	G	G	G	G	G	G	G	G	G	G	G	G	G	G	G	G	G	G	G	G	G	G	G	G	G	G	G	G	G	G	G	G
	AX-108760176	T	C	T	T	C	C	C	C	C	T	C	T	T	C	C	C	T	C	T	C	T	C	T	C	T	T	C	T	T	T	C	T	T	C	T	C	T	C	Y	C	C	C	T	Y	T	T	Y	T
	AX-108760390	T	C	T	T	T	C	T	C	T	T	C	T	C	T	C	T	C	C	T	T	C	T	C	T	C	C	C	C	T	C	C	C	C	T	C	T	T	C	T	T	C	T	C	T	C	T	T	T
	AX-108761466	G	G	A	G	G	G	A	A	A	G	A	A	G	A	G	G	G	A	G	G	A	A	G	A	A	G	A	G	G	A	G	G	G	A	A	A	A	G	A	G	G	R	G	G	A	G	G	G
	AX-108761616	failed	failed	failed	failed	failed	failed	failed	failed	failed	failed	failed	failed	failed	failed	failed	failed	failed	failed	failed	failed	failed	failed	failed	failed	failed	failed	failed	failed	failed	failed	failed	failed	failed	failed	failed	failed	failed	failed	failed	failed	failed	failed	failed	failed	failed	failed	failed	failed
	AX-108763571	failed	failed	failed	failed	failed	failed	failed	failed	failed	failed	failed	failed	failed	failed	failed	failed	failed	failed	failed	failed	failed	failed	failed	failed	failed	failed	failed	failed	failed	failed	failed	failed	failed	failed	failed	failed	failed	failed	failed	failed	failed	failed	failed	failed	failed	failed	failed	failed
	AX-108764047	G	A	G	A	A	G	G	G	G	A	A	failed	R	A	G	A	A	G	A	R	G	A	A	A	A	G	A	G	G	G	G	A	A	G	A	A	G	A	R	G	A	G	R	A	A	G	G	G
	AX-108766320	G	G	G	G	G	G	G	G	G	G	G	G	G	G	G	G	G	G	G	G	G	G	G	G	G	G	G	G	G	G	G	G	G	G	G	G	G	G	G	G	G	G	G	G	G	G	G	G
	AX-108767221	G	G	G	G	G	G	G	G	G	G	G	G	G	G	G	G	G	G	G	G	G	G	G	G	G	G	G	G	G	G	G	G	G	G	G	G	G	G	G	G	G	G	G	G	G	G	G	G
	AX-108767674	A	G	G	G	G	G	G	G	G	G	G	G	G	G	G	G	G	G	G	G	G	G	G	G	G	G	G	G	G	G	G	G	G	G	G	G	G	G	G	G	G	G	G	G	G	G	G	G
	AX-108768314	G	G	G	G	G	G	G	G	G	G	G	G	G	G	G	G	G	G	G	G	G	G	G	G	G	G	G	G	G	G	G	G	G	G	G	G	G	G	G	G	G	G	G	G	G	G	G	G
	AX-108769166	C	C	C	C	C	C	C	C	C	C	C	C	C	C	C	C	C	C	C	C	C	C	C	C	C	C	C	C	C	C	C	C	C	C	C	C	C	C	C	C	C	C	C	C	C	C	C	C
	AX-108769219	A	A	A	A	A	A	A	A	A	A	A	A	A	A	A	A	A	A	A	A	A	A	A	A	A	A	A	A	A	A	A	A	A	A	A	A	A	A	A	A	A	A	A	A	A	A	A	A
	AX-108769547	C	T	C	T	C	T	T	T	T	T	T	C	T	T	T	T	C	T	C	C	T	T	C	T	T	T	T	T	T	T	T	failed	C	Y	C	Y	T	T	T	T	T	Y	Y	T	T	T	T	C
	AX-108769603	A	C	A	C	C	C	A	C	A	A	C	A	A	C	A	A	A	C	M	C	A	A	C	A	A	A	A	C	A	M	A	A	failed	failed	C	C	A	M	A	C	A	C	C	A	M	A	C	C
	AX-108769625	G	A	A	A	A	A	A	A	A	A	A	A	A	A	A	A	A	A	A	A	A	A	A	A	A	A	A	A	A	A	A	A	A	A	A	A	A	A	A	A	A	A	A	A	A	A	A	A
	AX-108771736	A	A	G	A	A	A	A	G	A	A	A	A	A	G	A	G	G	G	A	A	A	A	G	A	A	A	G	A	A	G	G	G	G	G	R	G	A	A	G	A	G	G	A	A	G	G	G	G
	AX-108773996	T	T	T	T	T	T	T	T	T	T	T	T	T	T	T	T	T	T	T	T	T	T	T	T	T	T	T	T	T	T	T	T	T	T	T	T	T	T	T	T	T	T	T	T	T	T	T	T
	AX-108774306	A	A	G	G	G	A	G	A	A	G	G	G	R	G	A	G	A	A	A	A	A	G	A	G	A	A	G	A	G	A	A	G	A	G	G	G	G	A	G	G	A	G	A	A	A	A	G	A
	AX-108774600	G	A	G	A	G	A	A	G	A	G	A	G	A	A	A	A	A	G	failed	G	G	G	A	G	A	G	A	A	A	G	A	A	A	G	A	A	A	G	R	A	G	A	A	G	G	A	A	A
	AX-108774740	C	C	C	C	C	C	C	C	C	C	C	C	C	C	C	C	C	C	C	C	C	C	C	C	C	C	C	C	C	C	C	C	C	C	C	C	C	C	C	failed	C	C	C	C	C	C	C	C
	AX-108774793	C	T	C	C	T	C	C	T	C	C	T	T	T	Y	T	C	C	C	T	T	T	C	C	C	C	C	C	T	Y	C	T	T	T	C	T	T	Y	T	Y	C	T	T	C	C	T	C	T	T
	AX-108775782	A	C	A	A	M	C	A	A	A	C	C	A	A	A	A	C	C	C	C	A	A	C	C	C	C	A	A	C	M	C	A	C	A	C	C	A	A	C	M	C	A	C	A	A	C	A	C	A
	AX-108775900	G	G	G	G	G	G	G	G	G	G	G	G	G	G	G	G	G	G	G	G	G	G	G	G	G	G	G	G	G	G	G	G	G	G	G	G	G	G	G	G	G	G	G	G	G	G	G	G
	AX-108776134	G	A	G	G	A	G	A	R	A	G	A	A	A	R	A	G	G	G	A	A	G	G	G	G	G	G	G	A	A	G	A	A	A	G	A	G	A	A	A	G	A	A	G	A	A	G	A	A
	AX-108779092	G	G	G	G	G	G	G	G	G	G	G	G	G	G	G	G	G	G	G	G	G	G	G	G	G	G	G	G	G	G	G	G	G	G	G	G	G	G	G	G	G	G	G	G	G	G	G	G
	AX-108781472	A	G	A	G	A	G	A	A	G	G	G	G	G	A	G	A	G	A	A	A	G	A	G	A	A	G	G	G	A	G	A	G	G	G	G	A	G	G	G	A	G	A	G	A	G	A	G	A
	AX-108781521	G	G	G	G	G	G	G	G	G	G	G	G	G	G	G	G	G	G	G	G	G	G	G	G	G	G	G	G	G	G	G	G	G	G	G	G	G	G	G	G	G	G	G	G	G	G	G	G
	AX-108781921	C	T	C	C	C	C	C	failed	C	C	C	C	T	Y	T	T	T	T	T	C	C	C	T	C	T	T	T	Y	T	T	C	C	T	C	Y	C	C	C	C	C	T	C	C	C	T	Y	T	C
	AX-108782275	T	T	C	C	C	T	T	T	T	T	T	C	C	T	T	T	C	T	C	T	C	T	C	T	C	C	T	T	T	C	C	C	C	T	Y	T	C	T	Y	T	T	T	T	Y	C	C	Y	C
	AX-108783028	G	G	G	G	G	G	G	G	G	G	G	G	G	G	G	G	G	G	G	G	G	G	G	G	G	G	G	G	G	G	G	G	G	G	G	G	G	G	G	G	G	G	G	G	G	G	G	G
	AX-108787258	G	A	A	A	A	A	A	A	A	A	A	A	A	A	A	A	A	A	A	A	A	A	A	A	A	A	A	A	A	A	A	A	A	A	A	A	A	A	A	A	A	A	A	A	A	A	A	A
	AX-108788007	T	G	T	G	G	G	T	G	G	G	G	T	T	T	T	T	G	T	K	T	G	T	T	T	T	T	G	G	T	T	failed	G	G	G	T	G	T	T	G	G	T	T	T	G	G	T	G	G
	AX-108788794	A	C	A	C	C	C	A	C	A	A	C	A	A	C	A	A	A	C	M	C	A	A	C	A	A	A	A	C	A	M	A	A	M	A	C	C	A	M	A	C	A	C	C	A	M	A	C	C
	AX-108789882	A	A	A	A	A	A	A	A	A	A	failed	A	A	A	A	A	A	failed	A	A	A	A	A	A	A	A	A	A	A	A	A	A	A	A	failed	A	A	A	A	A	A	A	A	A	A	A	A	A
	AX-108790772	T	T	T	T	T	T	T	T	T	T	T	T	T	T	T	T	T	T	T	T	T	T	T	T	T	T	T	T	T	T	T	T	T	T	T	T	T	T	T	T	T	T	T	T	T	T	T	T
	AX-108790825	A	A	A	A	A	A	A	A	A	A	A	A	A	A	A	A	A	A	A	A	A	A	A	A	A	A	A	A	A	A	A	A	A	A	A	A	A	A	A	A	A	A	A	A	A	A	A	A
	AX-108790972	A	A	G	G	G	G	A	A	G	A	A	R	G	G	G	A	A	G	G	G	G	G	A	G	A	A	G	G	G	A	G	A	G	A	A	A	G	G	A	A	A	A	G	A	A	G	A	G
	AX-108791745	G	A	G	failed	A	A	A	A	A	G	A	G	G	A	A	A	A	A	G	A	G	A	G	A	G	G	A	G	G	G	A	G	G	A	G	A	G	A	failed	A	A	A	G	A	G	G	A	G
	AX-108792379	failed	failed	failed	failed	failed	failed	failed	failed	failed	failed	failed	failed	failed	failed	failed	failed	failed	failed	failed	failed	failed	failed	failed	failed	failed	failed	failed	failed	failed	failed	failed	failed	failed	failed	failed	failed	failed	failed	failed	failed	failed	failed	failed	failed	failed	failed	failed	failed
	AX-108792457	A	A	A	A	A	A	A	A	A	A	A	A	A	A	A	A	A	A	A	A	A	A	A	A	A	A	A	A	A	A	A	A	A	A	A	A	A	A	A	A	A	A	A	A	A	A	A	A
	AX-108792747	G	A	A	A	A	A	A	A	A	A	A	A	A	A	A	A	A	A	A	A	A	A	A	A	A	A	A	A	A	A	A	A	A	A	A	A	A	A	A	A	A	A	A	A	A	A	A	A
	AX-108792750	failed	failed	failed	failed	failed	failed	failed	failed	failed	failed	failed	failed	failed	failed	failed	failed	failed	failed	failed	failed	failed	failed	failed	failed	failed	failed	failed	failed	failed	failed	failed	failed	failed	failed	failed	failed	failed	failed	failed	failed	failed	failed	failed	failed	failed	failed	failed	failed
	AX-108792801	A	A	A	A	A	A	A	A	A	A	A	A	A	A	A	A	A	A	A	A	A	A	A	A	A	A	A	A	A	A	A	A	A	A	A	A	A	A	A	A	A	A	A	A	A	A	A	A
	AX-108793797	C	C	C	C	C	C	C	C	C	C	C	C	C	C	C	C	C	C	C	C	C	C	C	C	C	C	C	C	C	C	C	C	C	C	C	C	C	C	C	C	C	C	C	C	C	C	C	C
	AX-108793870	A	A	A	A	A	A	A	A	A	A	A	A	A	A	A	A	A	A	A	A	A	A	A	A	A	A	A	A	A	A	A	A	A	A	A	A	A	A	A	A	A	A	A	A	A	A	A	A
	AX-108794652	G	G	G	G	G	G	G	G	G	G	G	G	G	G	G	G	G	G	G	G	G	G	G	G	G	G	G	G	G	G	G	G	G	G	G	G	G	G	G	G	G	G	G	G	G	G	G	G
	AX-108795008	T	C	T	C	C	C	C	T	Y	C	C	C	T	T	C	C	C	C	T	C	C	T	T	T	Y	C	T	failed	C	T	T	C	C	T	C	T	T	C	T	T	C	C	C	C	T	T	T	C
	AX-108795020	G	G	G	G	G	G	G	G	G	G	G	G	G	G	G	G	G	G	G	G	G	G	G	G	G	G	G	G	G	G	G	G	G	G	G	G	G	G	G	G	G	G	G	G	G	G	G	G
	AX-108795124	C	C	T	T	T	T	C	T	T	C	C	T	T	T	T	C	C	T	T	C	C	C	C	C	C	C	Y	T	T	T	C	T	T	T	C	T	C	C	T	C	C	C	T	Y	C	C	C	T
	AX-108797365	A	G	A	A	A	failed	G	G	G	A	G	A	G	G	G	A	G	A	A	A	G	G	A	G	G	A	G	A	G	G	A	A	G	A	A	R	G	G	A	A	G	A	A	G	A	A	G	G
	AX-108797735	A	A	A	A	A	A	A	A	A	A	A	A	A	A	A	A	A	A	A	A	A	A	A	A	A	A	A	A	A	A	A	A	A	A	A	A	A	A	A	A	A	A	A	A	A	A	A	A
	AX-108799056	T	T	T	T	T	T	T	T	T	T	T	T	T	T	T	T	T	T	T	T	T	T	T	T	T	T	T	T	T	T	T	T	T	T	T	T	T	T	T	T	T	T	T	T	T	T	T	T
	AX-108801257	failed	A	A	A	A	A	A	A	A	A	A	A	A	A	A	A	A	A	A	A	A	A	A	A	A	A	A	A	A	A	A	A	A	A	A	A	A	A	A	A	A	A	A	A	A	A	A	A
	AX-108801270	T	T	C	C	C	T	T	T	failed	C	C	C	T	C	T	T	T	C	C	C	T	T	C	T	C	T	C	C	T	C	C	T	T	T	C	T	C	T	T	failed	T	C	failed	T	T	T	T	C
	AX-108801971	A	A	G	A	G	A	G	G	G	A	G	G	failed	A	G	A	A	G	A	A	G	G	A	G	G	G	G	G	A	G	A	G	R	A	G	G	G	A	G	A	A	G	A	A	G	failed	A	A
	AX-108804304	A	A	failed	A	R	A	G	A	G	failed	R	A	G	A	A	G	G	G	A	failed	R	R	A	R	R	G	G	G	A	G	G	R	A	failed	A	A	failed	failed	R	G	G	A	failed	A	G	G	failed	R
	AX-108806155	A	G	A	G	A	A	R	A	A	A	G	R	G	A	A	G	G	A	G	A	A	G	G	G	A	A	A	A	A	G	A	G	G	G	G	A	A	A	A	G	G	A	A	G	G	A	A	A
	AX-108806223	G	G	G	G	G	G	G	G	G	G	G	G	G	G	G	G	G	G	G	G	G	G	G	G	G	G	G	G	G	G	G	G	G	G	G	G	G	G	G	G	G	G	G	G	G	G	G	G
	AX-108806404	G	G	T	G	T	failed	T	G	T	G	T	T	K	T	K	T	G	T	G	K	T	G	T	G	K	T	T	T	G	T	G	G	G	G	G	T	T	T	T	G	T	T	T	failed	T	T	G	T
	AX-108807981	T	T	C	C	C	T	T	C	C	T	T	C	C	C	C	T	T	C	C	C	C	T	T	T	T	C	C	T	failed	T	C	C	C	T	T	C	failed	C	T	T	C	T	C	C	failed	C	T	C
	AX-108808218	G	G	A	G	A	G	A	G	G	A	A	A	G	A	G	A	A	G	A	G	G	A	G	A	A	A	A	G	A	G	G	A	G	G	G	G	A	A	G	A	G	R	G	A	G	G	A	G
	AX-108808300	G	G	A	G	A	G	A	A	G	A	G	A	G	A	A	G	A	G	A	A	A	A	A	A	G	G	A	A	A	G	A	A	G	A	A	A	G	A	G	A	G	G	G	A	G	A	G	A
	AX-108808534	G	G	G	G	G	G	G	G	G	G	G	G	G	G	G	G	G	G	G	G	G	G	G	G	G	G	G	G	G	G	G	G	G	G	G	G	G	G	G	G	G	G	G	G	G	G	G	G
	AX-108809122	A	A	G	G	A	A	G	A	A	A	G	G	A	G	A	A	A	G	A	G	G	G	A	G	G	G	G	G	A	G	A	G	G	A	G	A	G	A	G	G	A	A	G	G	A	A	G	G
	AX-108810762	C	C	A	A	A	A	A	C	C	A	A	C	C	A	C	A	C	M	A	A	C	A	C	A	C	C	A	C	A	C	A	C	C	A	A	C	C	failed	C	C	C	C	C	A	A	A	M	C
	AX-108811420	T	C	T	C	T	C	C	T	C	T	C	C	C	C	T	Y	C	T	T	T	C	C	C	C	C	C	C	C	T	T	C	C	C	T	C	C	Y	T	Y	C	T	T	C	T	C	T	C	C
	AX-108812426	T	T	C	C	C	T	C	C	T	Y	T	T	T	C	T	C	T	T	C	C	T	C	T	C	C	Y	T	T	C	T	T	T	T	T	T	C	T	T	C	C	T	C	T	C	T	C	failed	C
	AX-108812821	G	A	G	G	A	failed	G	G	A	A	G	R	G	A	G	G	A	A	G	A	G	A	A	A	A	A	G	R	G	G	G	A	A	G	A	G	R	A	G	A	G	G	A	A	A	A	G	G
	AX-108814403	T	T	T	T	T	T	T	T	T	T	T	T	T	T	T	T	T	T	T	T	T	T	T	T	T	T	T	T	T	T	T	T	T	T	T	T	T	T	T	T	T	T	T	T	T	T	T	T
	AX-108815538	C	T	C	T	T	T	C	T	C	T	T	Y	T	Y	C	C	C	T	C	C	C	C	T	C	T	C	T	Y	T	T	T	T	T	Y	C	T	C	T	T	T	T	C	C	C	T	C	C	C
	AX-108815692	T	T	T	T	T	T	T	T	T	T	T	T	T	T	T	T	T	T	T	T	T	T	T	T	T	T	T	T	T	T	T	T	T	T	T	T	T	T	T	T	T	T	T	T	T	T	T	T
	AX-108815701	C	C	C	C	C	C	C	C	C	C	C	C	C	C	C	C	C	C	C	C	C	C	C	C	C	C	C	C	C	C	C	C	C	C	C	C	C	C	C	C	C	C	C	C	C	C	C	C
	AX-108815860	T	C	T	C	C	C	T	T	C	C	C	T	C	T	T	T	C	T	C	T	T	C	T	Y	T	T	C	T	T	C	T	C	C	C	T	C	C	T	C	C	T	T	T	C	T	T	C	C
	AX-108815870	T	T	T	T	T	T	T	T	T	T	T	T	T	T	T	T	T	T	T	T	T	T	T	T	T	T	T	T	T	T	T	T	T	T	T	T	T	T	T	T	T	T	T	T	T	T	T	T
	AX-108816843	G	C	C	C	C	C	C	C	C	C	C	C	C	C	C	C	C	C	C	C	C	C	C	C	C	C	C	C	C	C	C	C	C	C	C	C	C	C	C	C	C	C	C	C	C	C	C	C
	AX-108817109	C	T	C	Y	T	C	T	C	C	T	T	C	C	T	T	T	T	T	T	T	C	T	C	T	T	C	T	T	C	C	C	T	C	Y	C	T	C	T	C	Y	T	C	T	T	C	T	C	C
	AX-108819088	G	A	G	G	G	G	A	G	A	R	A	R	G	G	A	G	G	G	G	A	G	A	A	A	A	A	A	failed	G	A	A	G	A	A	G	G	G	G	A	G	A	R	G	A	R	A	G	G
	AX-108819783	A	G	A	G	A	G	A	A	A	A	A	A	G	A	G	A	R	G	G	G	G	A	G	A	A	G	A	G	A	A	G	A	R	G	A	A	G	G	A	A	A	G	G	G	G	G	G	G
	AX-108820155	G	A	G	A	G	A	G	G	G	R	G	G	A	G	A	G	R	A	A	A	A	G	A	G	G	A	G	A	G	G	A	G	R	A	G	G	A	A	G	G	G	A	A	A	A	A	A	A
	AX-108820331	C	T	T	T	T	T	T	T	T	T	T	T	T	T	T	T	T	T	T	T	T	T	T	T	T	T	T	T	T	T	T	T	T	T	T	T	T	T	T	T	T	T	T	T	T	T	T	T
	AX-108820471	A	G	A	A	A	G	G	R	A	A	A	A	A	R	A	G	G	A	A	A	G	G	A	G	G	G	A	A	failed	R	A	G	G	G	A	G	A	A	G	R	A	A	G	G	A	G	G	A
	AX-108820821	T	T	T	T	T	T	T	T	T	T	T	T	T	T	T	T	T	T	T	T	T	T	T	T	T	T	T	T	T	T	T	T	T	T	T	T	T	T	T	T	T	T	T	T	T	T	T	T
	AX-108821223	A	G	G	G	G	G	G	G	G	G	G	G	G	G	G	G	G	G	G	G	G	G	G	G	G	G	G	G	G	G	G	G	G	G	G	G	G	G	G	G	G	G	G	G	G	G	G	G
	AX-108822622	C	T	T	T	T	T	T	T	T	T	T	T	T	T	T	T	T	T	T	T	T	T	T	T	T	T	T	T	T	T	T	T	T	T	T	T	T	T	T	T	T	T	T	T	T	T	T	T
	AX-108823349	C	C	C	C	C	C	C	C	C	C	C	C	C	C	C	C	C	C	C	C	C	C	C	C	C	C	C	C	C	C	C	C	C	C	C	C	C	C	C	C	C	C	C	C	C	C	C	C
	AX-108829158	A	A	A	A	A	A	A	A	A	A	A	A	A	A	A	A	A	A	A	A	A	A	A	A	A	A	A	A	A	A	A	A	A	A	A	A	A	A	A	A	A	A	A	A	A	A	A	A
	AX-108829232	A	G	G	G	G	G	G	G	G	G	G	G	G	G	G	G	G	G	G	G	G	G	G	G	G	G	G	G	G	G	G	G	G	G	G	G	G	G	G	G	G	G	G	G	G	G	G	G
	AX-108829263	A	A	A	A	A	A	A	A	A	A	A	A	A	A	A	A	A	A	A	A	A	A	A	A	A	A	A	A	A	A	A	A	A	A	A	A	A	A	A	A	A	A	A	A	A	A	A	A
	AX-108830656	G	A	G	A	A	A	G	A	G	A	A	R	A	failed	G	A	G	A	A	G	G	G	G	G	A	G	A	R	A	A	A	A	A	G	G	A	G	A	A	A	A	G	G	G	A	G	G	G
	AX-108831659	G	G	G	G	G	G	G	G	G	G	G	G	G	G	G	G	G	G	G	G	G	G	G	G	G	G	G	G	G	G	G	G	G	G	G	G	G	G	G	G	G	G	G	G	G	G	G	G
	AX-108832036	C	T	T	T	T	T	T	T	T	T	T	T	T	T	T	T	T	T	T	T	T	T	T	T	T	T	T	T	T	T	T	T	T	T	T	T	T	T	T	T	T	T	T	T	T	T	T	T
	AX-108832686	C	C	failed	failed	C	failed	C	C	C	failed	C	C	C	C	C	C	C	C	C	C	C	failed	failed	C	C	C	C	C	C	C	C	C	C	failed	C	C	C	C	C	C	C	C	C	C	C	C	C	C
	AX-108835561	C	C	T	T	Y	C	C	Y	T	T	T	T	T	Y	C	C	C	T	T	C	C	T	C	T	C	C	T	T	T	C	T	T	C	C	T	C	C	T	C	Y	T	C	Y	T	T	C	C	T
	AX-108837168	A	G	A	G	G	G	A	R	G	A	A	G	A	A	failed	A	G	G	R	G	A	failed	A	failed	A	G	G	G	A	G	A	failed	G	G	A	G	A	A	A	A	A	A	G	G	G	A	G	failed
	AX-108838020	T	T	G	T	G	T	T	T	T	T	T	G	T	T	T	T	G	T	G	G	G	T	G	T	T	T	T	T	T	T	T	G	T	T	G	T	T	G	T	T	T	T	T	T	T	T	T	failed
	AX-108839702	A	A	C	C	A	C	A	C	C	A	A	C	C	A	A	A	A	A	A	A	C	A	C	A	A	C	A	A	C	C	C	C	C	C	C	A	C	A	C	M	A	C	A	A	C	A	C	C
	AX-108839806	G	G	G	G	G	G	G	G	G	G	G	G	G	G	G	G	G	G	G	G	G	G	G	G	G	G	G	G	G	G	G	G	G	G	G	G	G	G	G	G	G	G	G	G	G	G	G	G
	AX-108840306	C	G	G	G	G	G	G	G	G	G	G	G	G	G	G	G	G	G	G	G	G	G	G	G	G	G	G	G	G	G	G	G	G	G	G	G	G	G	G	G	G	G	G	G	G	G	G	G
	AX-108841374	T	C	T	C	C	C	T	T	C	C	C	T	T	T	Y	T	C	T	C	T	T	T	C	T	T	T	C	T	C	T	T	C	C	T	T	C	T	T	T	T	T	T	T	T	C	T	C	T
	AX-108842585	C	C	T	T	C	C	T	T	C	C	T	C	T	C	T	T	C	C	T	C	T	C	C	C	C	C	T	Y	T	T	T	C	C	T	C	T	Y	C	T	C	T	T	C	C	C	C	T	T
	AX-108843159	T	C	T	T	C	C	C	C	C	C	T	T	C	T	C	C	T	T	C	T	Y	T	C	T	T	T	T	C	failed	T	C	T	T	C	T	C	T	C	C	T	C	C	T	T	C	C	T	T
	AX-108843273	T	T	T	T	T	T	T	T	T	T	T	T	T	T	T	T	T	T	T	T	T	T	T	T	T	T	T	T	T	T	T	T	T	T	T	T	T	T	T	T	T	T	T	T	T	T	T	T
	AX-108844850	G	G	G	G	G	G	G	G	G	G	G	G	G	G	G	G	G	G	G	G	G	G	G	G	G	G	G	G	G	G	G	G	G	G	G	G	G	G	G	G	G	G	G	G	G	G	G	G
	AX-108844883	T	T	A	A	T	W	A	T	W	T	A	A	T	T	T	T	T	T	T	T	A	A	T	A	A	A	T	T	T	W	A	W	A	T	T	T	T	T	T	A	A	T	A	T	T	T	A	T
	AX-108845164	G	A	G	G	G	A	G	G	A	R	A	A	A	G	A	G	A	A	G	G	A	G	A	G	G	A	A	A	G	A	A	A	A	A	A	G	G	A	G	G	A	G	A	G	A	G	A	G
	AX-108847275	G	G	G	G	G	G	G	G	G	G	G	G	G	G	G	G	G	G	G	G	G	G	G	G	G	G	G	G	G	G	G	G	G	G	G	G	G	G	G	G	G	G	G	G	G	G	G	G
	AX-108847971	T	C	C	C	C	C	C	C	C	C	C	C	C	C	C	C	C	C	C	C	C	C	C	C	C	C	C	C	C	C	C	C	C	C	C	C	C	C	C	C	C	C	C	C	C	C	C	C
	AX-108848182	T	C	C	C	C	C	C	C	C	C	C	C	C	C	C	C	C	C	C	C	C	C	C	C	C	C	C	C	C	C	C	C	C	C	C	C	C	C	C	C	C	C	C	C	C	C	C	C
	AX-108848348	A	C	C	C	C	C	C	C	C	C	C	C	C	C	C	C	C	C	C	C	C	C	C	C	C	C	C	C	C	C	C	C	C	C	C	C	C	C	C	C	C	C	C	C	C	C	C	C
	AX-108848968	C	T	C	T	C	T	C	C	T	T	T	T	T	C	T	C	T	C	C	C	T	C	T	C	C	T	T	T	C	T	C	T	T	T	T	C	T	T	T	C	T	C	C	C	T	C	T	C
	AX-108849971	A	A	A	A	A	A	A	A	A	A	A	A	A	A	A	A	A	A	A	A	A	A	A	A	A	A	A	A	A	A	A	A	A	A	A	A	A	A	A	A	A	A	A	A	A	A	A	A
	AX-108851331	T	T	C	C	C	T	T	T	T	T	T	C	C	T	T	T	C	T	C	T	C	Y	C	T	C	C	T	T	C	T	C	C	Y	T	C	T	C	T	C	C	T	T	T	Y	C	C	failed	C
	AX-108851569	C	C	C	C	C	C	C	C	C	C	C	C	C	C	C	C	C	C	C	C	C	C	C	C	C	C	C	C	C	C	C	C	C	C	C	C	C	C	C	C	C	C	C	C	C	C	C	C
	AX-108852221	T	T	C	T	T	C	T	T	T	C	C	T	C	T	C	T	C	T	C	Y	T	T	T	T	T	T	C	C	T	C	T	C	C	T	C	T	C	C	T	C	C	T	C	T	T	C	C	C
	AX-108852379	A	G	A	G	A	G	G	A	G	A	G	G	G	G	G	G	A	A	A	A	A	G	A	G	G	G	G	G	G	G	R	G	A	G	A	G	G	G	A	G	G	R	G	G	G	G	G	A
	AX-108852497	T	C	T	C	C	C	T	C	T	C	C	failed	C	Y	T	T	T	C	T	T	T	T	C	T	C	T	C	C	C	C	C	C	C	T	T	C	T	C	C	C	C	T	T	T	C	T	T	T
	AX-108853189	A	G	G	G	G	G	G	G	G	G	G	G	G	G	G	G	G	G	G	G	G	G	G	G	G	G	G	G	G	G	G	G	G	G	G	G	G	G	G	G	G	G	G	G	G	G	G	G
	AX-108853192	T	C	C	C	C	C	C	C	C	C	C	C	C	C	C	C	C	C	C	C	C	C	C	C	C	C	C	C	C	C	C	C	C	C	C	C	C	C	C	C	C	C	C	C	C	C	C	C
	AX-108854110	C	C	C	C	C	C	C	C	C	C	C	C	C	C	C	C	C	C	C	C	C	C	C	C	C	C	C	C	C	C	C	C	C	C	C	C	C	C	C	C	C	C	C	C	C	C	C	C
	AX-108854715	G	G	A	A	A	G	G	A	A	A	A	A	G	A	G	G	G	A	A	A	G	A	A	A	G	G	A	A	A	A	A	G	G	A	A	G	A	G	G	A	A	A	A	G	A	G	G	A
	AX-108856079	C	T	C	C	C	C	Y	T	T	T	C	T	T	T	T	T	T	Y	C	C	T	C	T	C	T	C	C	T	C	T	C	T	T	C	C	T	T	C	T	T	T	T	T	C	C	C	failed	T
	AX-108856741	T	T	C	C	T	T	T	C	T	T	C	C	C	T	C	T	T	C	C	T	T	T	T	T	T	T	C	Y	C	C	C	C	T	C	T	C	Y	T	C	T	T	C	T	T	T	T	C	C
	AX-108857621	A	A	A	A	A	A	A	A	A	A	A	A	A	A	A	A	A	A	A	A	A	A	A	A	A	A	A	A	A	A	A	A	A	A	A	A	A	A	A	A	A	A	A	A	A	A	A	A
	AX-108860828	C	C	C	C	C	C	C	C	C	C	C	C	C	C	C	C	C	C	C	C	C	C	C	C	C	C	C	C	C	C	C	C	C	C	C	C	C	C	C	C	C	C	C	C	C	C	C	C
	AX-108862020	A	A	G	A	A	G	G	G	A	R	R	R	G	A	G	A	A	G	G	G	A	A	G	A	A	A	A	A	A	R	A	G	A	G	A	A	failed	A	A	G	G	G	A	G	A	G	G	A
	AX-108862241	A	A	A	A	A	A	A	A	A	A	failed	A	A	A	A	A	A	A	A	A	A	A	A	A	A	A	A	A	A	A	A	A	A	A	A	A	A	A	A	A	A	A	A	A	A	A	A	A
	AX-108862484	T	T	T	T	T	T	T	T	T	T	T	T	T	T	T	T	T	T	T	T	T	T	T	T	T	T	T	T	T	T	T	T	T	T	T	T	T	T	T	T	T	T	T	T	T	T	T	T
	AX-108865061	T	C	C	C	C	C	C	C	C	C	C	C	C	C	C	C	C	C	C	C	C	C	C	C	C	C	C	C	C	C	C	C	C	C	C	C	C	C	C	C	C	C	C	C	C	C	C	C
	AX-108865765	A	G	G	G	G	G	G	G	G	G	G	G	G	G	G	G	G	G	G	G	G	G	G	G	G	G	G	G	G	G	G	G	G	G	G	G	G	G	G	G	G	G	G	G	G	G	G	G
	AX-108866645	T	T	G	G	G	T	G	T	T	G	T	T	G	G	G	T	T	G	G	G	G	G	G	G	T	T	T	G	G	G	T	G	T	G	G	G	G	G	T	T	G	T	T	G	T	T	T	G
	AX-108867032	A	A	A	A	A	A	A	A	A	A	A	A	A	A	A	A	A	A	A	A	A	A	A	A	A	A	A	A	A	A	A	A	A	A	A	A	A	A	A	A	A	A	A	A	A	A	A	A
	AX-108867062	C	A	C	A	C	A	C	C	A	C	A	A	A	A	C	C	A	C	C	C	C	A	A	A	A	A	A	A	C	C	C	A	A	C	A	C	M	C	failed	A	C	C	A	C	A	A	A	C
	AX-108869642	T	T	C	C	C	C	C	C	C	C	C	C	T	Y	T	T	T	T	T	C	C	T	T	T	T	T	T	T	C	T	C	C	T	C	T	C	C	C	C	C	C	C	T	C	T	Y	T	C
	AX-108870188	G	G	G	G	G	G	G	G	G	G	G	G	G	G	G	G	G	G	G	G	G	G	G	G	G	G	G	G	G	G	G	G	G	G	G	G	G	G	G	G	G	G	G	G	G	G	G	G
	AX-108870310	T	C	T	C	C	C	T	C	T	T	C	T	T	C	T	T	T	C	Y	C	T	T	C	T	T	T	T	C	T	Y	T	T	Y	T	C	C	T	failed	T	C	T	C	C	T	Y	T	C	C
	AX-108870376	C	C	C	C	C	C	C	C	C	C	C	C	C	C	C	C	C	C	C	C	C	C	C	C	C	C	C	C	C	C	C	C	C	C	C	C	C	C	C	C	C	C	C	C	C	C	C	C
	AX-108874073	T	C	T	C	C	C	T	C	T	T	C	T	T	C	T	T	T	C	Y	C	T	T	C	T	T	T	T	C	T	Y	T	T	Y	T	C	C	T	Y	T	C	T	C	C	T	Y	T	C	C
	AX-108874909	T	T	T	T	T	T	T	T	T	T	T	T	T	T	T	T	T	T	T	T	T	T	T	T	T	T	T	T	T	T	T	T	T	T	T	T	T	T	T	T	T	T	T	T	T	T	T	T
	AX-108875384	A	G	A	A	A	G	A	A	G	G	R	G	G	A	G	G	G	G	G	A	A	G	A	G	A	A	A	A	R	A	A	G	G	G	G	G	G	A	A	G	G	G	G	G	G	R	A	G
	AX-108875703	T	C	C	C	C	C	C	C	C	C	C	C	C	C	C	C	C	C	C	C	C	C	C	C	C	C	C	C	C	C	C	C	C	C	C	C	C	C	C	C	C	C	C	C	C	C	C	C
	AX-108875894	C	T	C	T	T	C	C	C	C	T	T	T	T	C	C	T	T	C	T	C	T	T	T	T	T	C	C	C	C	C	Y	C	T	Y	C	C	T	T	C	T	T	C	C	T	T	C	C	C
	AX-108875928	A	A	A	A	A	A	A	A	A	A	A	A	A	A	A	A	A	A	A	A	A	A	A	A	A	A	A	A	A	A	A	A	A	A	A	A	A	A	A	A	A	A	A	A	A	A	A	A
	AX-108878743	C	T	C	C	T	C	T	failed	T	C	T	T	T	Y	T	C	C	C	T	T	C	C	C	C	C	C	C	T	T	C	T	T	T	C	T	C	T	T	T	C	T	T	C	T	T	C	T	T
	AX-108881562	G	G	A	A	G	G	G	A	R	G	A	A	A	G	A	G	G	A	A	G	G	G	G	G	G	G	A	R	A	A	A	A	G	A	G	A	R	G	A	G	G	A	G	G	G	G	A	A
	AX-108882208	T	G	T	T	G	T	G	T	T	G	G	T	T	T	T	G	T	T	T	G	G	G	G	G	G	G	T	T	T	T	G	T	T	T	G	T	G	G	T	G	G	G	T	T	G	G	T	T
	AX-108882320	C	C	T	T	T	T	Y	C	C	C	T	C	C	C	C	C	T	T	T	T	T	T	C	T	C	T	T	C	C	C	T	C	C	T	T	T	T	T	C	C	C	C	C	C	T	T	Y	C
	AX-108882911	C	C	T	T	T	C	C	C	C	C	C	T	T	C	C	C	T	C	T	C	T	Y	T	failed	T	T	C	C	T	C	T	T	Y	C	T	C	T	T	T	T	C	C	C	Y	T	T	Y	T
	AX-108883190	A	A	G	A	G	G	R	G	G	G	A	R	R	G	G	A	A	G	A	G	G	A	A	A	G	G	G	G	G	A	G	A	A	A	A	G	G	G	G	G	A	G	G	A	A	G	G	G
	AX-108883214	C	C	C	C	C	C	C	C	C	C	C	C	C	C	C	C	failed	C	C	C	C	C	C	C	C	C	C	C	C	C	C	C	C	C	C	C	C	C	C	C	C	C	C	C	C	C	C	C
	AX-108884806	A	A	G	A	G	A	A	A	A	A	A	G	A	A	A	A	G	A	G	G	A	A	G	A	A	A	A	A	A	A	A	failed	A	R	G	failed	A	G	A	A	A	failed	A	A	A	A	A	G
	AX-108885885	T	C	C	C	C	C	C	C	C	C	C	C	C	C	C	C	C	C	C	C	C	C	C	C	C	C	C	C	C	C	C	C	C	C	C	C	C	C	C	C	C	C	C	C	C	C	C	C
	AX-108886825	A	A	A	A	A	A	A	A	A	A	A	A	A	A	A	A	A	A	A	A	A	A	A	A	A	A	A	A	A	A	A	A	A	A	A	A	A	A	A	A	A	A	A	A	A	A	A	A
	AX-108886895	C	C	C	C	C	C	C	C	C	C	C	C	C	C	C	C	C	C	C	C	C	C	C	C	C	C	C	C	C	C	C	C	C	C	C	C	C	C	C	C	C	C	C	C	C	C	C	C
	AX-108887417	C	C	T	T	C	C	C	C	C	C	C	C	T	C	C	C	C	C	Y	T	T	T	C	T	C	T	C	T	T	C	T	T	T	C	C	C	T	C	C	T	C	C	T	C	C	T	C	C
	AX-108888078	A	G	G	G	G	G	G	G	G	G	G	G	G	G	G	G	G	G	G	G	G	G	G	G	G	G	G	G	G	G	G	G	G	G	G	G	G	G	G	G	G	G	G	G	G	G	G	G
	AX-108893457	A	A	G	G	A	G	A	A	A	G	G	A	A	A	G	A	A	A	A	A	A	G	G	G	A	A	G	A	G	A	G	A	G	G	G	G	G	G	A	G	A	R	G	G	G	A	A	A
	AX-108894863	C	T	C	C	T	T	T	T	T	T	C	C	T	Y	T	T	C	C	T	C	Y	C	T	C	C	C	C	T	T	C	T	C	C	T	C	T	C	T	T	C	T	T	C	C	T	T	C	C
	AX-108896626	C	A	A	A	A	A	A	A	A	A	A	A	A	A	A	A	A	A	A	A	A	A	A	A	A	A	A	A	A	A	A	A	A	A	A	A	A	A	A	A	A	A	A	A	A	A	A	A
	AX-108896683	A	G	A	A	G	A	G	G	A	A	G	G	G	R	A	A	G	A	A	A	A	A	G	A	A	G	A	G	A	A	A	A	A	G	A	G	A	A	G	G	A	A	A	A	G	A	G	A
	AX-108897421	A	G	G	G	G	G	G	G	G	G	G	G	G	G	G	G	G	G	G	G	G	G	G	G	G	G	G	G	G	G	G	G	G	G	G	G	G	G	G	G	G	G	G	G	G	G	G	G
	AX-108897448	C	T	T	T	T	T	T	T	T	T	T	T	T	T	T	T	T	T	T	T	T	T	T	T	T	T	T	T	T	T	T	T	T	T	T	T	T	T	T	T	T	T	T	T	T	T	T	T
	AX-108897911	T	G	G	G	G	G	G	G	G	G	G	G	G	G	G	G	G	G	G	G	G	G	G	G	G	G	G	G	G	G	G	G	G	G	G	G	G	G	G	G	G	G	G	G	G	G	G	G
	AX-108900808	G	G	G	G	G	G	G	G	G	G	G	G	G	G	G	G	G	G	G	G	G	G	G	G	G	G	G	G	G	G	G	G	G	G	G	G	G	G	G	G	G	G	G	G	G	G	G	G
	AX-108901354	failed	failed	failed	failed	failed	failed	failed	failed	failed	failed	failed	failed	failed	failed	failed	failed	failed	failed	failed	failed	failed	failed	failed	failed	failed	failed	failed	failed	failed	failed	failed	failed	failed	failed	failed	failed	failed	failed	failed	failed	failed	failed	failed	failed	failed	failed	failed	failed
	AX-108902594	C	T	C	C	C	T	T	T	T	T	T	C	C	T	T	T	C	T	C	T	C	Y	C	failed	C	C	T	T	C	T	C	C	Y	T	C	T	C	C	C	C	T	T	T	Y	failed	C	Y	C
	AX-108904713	T	T	T	T	T	T	T	T	T	T	T	T	T	T	T	T	T	T	T	T	T	T	T	T	T	T	T	T	T	T	T	T	T	T	T	T	T	T	T	T	T	T	T	T	T	T	T	T
	AX-108905177	G	G	G	G	G	G	G	G	G	G	G	G	G	G	G	G	G	G	G	G	G	G	G	G	G	G	G	G	G	G	G	G	G	G	G	G	G	G	G	G	G	G	G	G	G	G	G	G
	AX-108905226	G	G	A	R	G	A	G	A	A	G	G	A	A	G	G	G	G	G	G	G	A	G	A	G	G	A	G	G	A	A	A	G	A	R	A	G	A	G	A	R	G	A	G	G	A	G	A	A
	AX-108905400	T	T	T	T	T	T	T	T	T	T	T	T	T	T	T	T	T	T	T	T	T	T	T	T	T	T	T	T	T	T	T	T	T	T	T	T	T	T	T	T	T	T	T	T	T	T	T	T
	AX-108906727	A	G	A	A	A	A	G	A	A	G	G	A	A	A	A	G	G	A	A	G	G	G	G	G	G	G	A	A	A	A	G	A	A	A	G	A	G	R	R	G	G	G	A	failed	G	G	G	A
	AX-108906864	T	C	T	C	T	C	T	T	C	T	C	C	C	C	T	C	C	T	T	T	Y	C	C	C	C	C	Y	C	T	T	T	C	C	T	C	C	failed	T	Y	C	T	T	C	T	C	C	C	Y
	AX-108908010	C	T	C	C	T	C	C	C	T	T	C	C	C	T	C	T	T	C	C	C	C	T	T	T	T	T	C	Y	C	C	C	C	T	C	T	C	C	T	C	T	C	C	T	T	T	T	C	C
	AX-108908097	A	A	G	G	G	A	G	A	G	A	G	G	G	A	A	A	G	G	G	G	A	A	G	A	A	A	A	A	G	A	A	A	failed	R	A	G	G	G	G	G	G	G	A	G	A	G	G	A
	AX-108908275	G	G	A	G	A	G	G	A	G	A	G	G	R	G	R	G	G	A	R	A	G	G	G	G	G	G	G	G	G	A	G	G	G	A	G	G	G	A	R	G	A	A	G	A	G	A	G	G
	AX-108911182	T	G	T	G	G	T	G	G	T	T	K	G	T	G	G	G	T	T	G	G	failed	T	G	T	G	T	T	G	G	T	T	G	T	T	G	G	T	G	T	G	G	T	T	G	G	T	G	T
	AX-108912037	C	C	C	C	C	C	C	C	C	C	C	C	C	C	C	C	C	failed	C	C	C	C	C	C	C	C	C	C	C	C	C	C	C	C	C	C	C	C	C	C	C	C	C	C	C	C	C	C
	AX-108912270	A	C	A	A	C	A	A	C	A	A	C	C	C	M	C	A	A	A	C	C	C	A	A	A	A	A	A	C	M	A	C	C	C	A	C	C	M	C	M	A	C	C	A	A	C	A	C	C
	AX-108914743	C	C	C	C	C	C	C	C	C	C	C	C	C	C	C	C	C	C	C	C	C	C	C	C	C	C	C	C	C	C	C	C	C	C	C	C	C	C	C	C	C	C	C	C	C	C	C	C
	AX-108915283	T	G	T	G	T	G	G	G	G	G	G	T	G	G	G	G	T	G	T	T	G	G	T	G	G	G	G	G	G	G	G	T	G	K	T	K	G	T	G	G	G	K	G	G	G	G	G	T
	AX-108915841	C	T	C	failed	Y	T	T	C	C	T	failed	C	T	C	T	C	T	failed	T	T	C	C	C	C	C	C	C	T	T	T	T	C	T	T	T	C	C	C	C	C	C	T	C	T	C	T	T	C
	AX-108918650	G	G	G	G	G	G	G	G	G	G	G	G	G	G	G	G	G	G	G	G	G	G	G	G	G	G	G	G	G	G	G	G	G	G	G	G	G	G	G	G	G	G	G	G	G	G	G	G
	AX-108918932	C	C	A	C	C	failed	C	C	C	C	A	C	A	C	C	C	A	C	A	C	C	C	C	C	A	C	A	M	C	A	C	A	C	C	C	C	A	A	failed	A	A	A	A	A	C	A	C	A
	AX-108919715	G	G	G	G	G	G	G	G	G	G	G	G	G	G	G	G	G	G	G	G	G	G	G	G	G	G	G	G	G	G	G	G	G	G	G	G	G	G	G	G	G	G	G	G	G	G	G	G
	AX-108921445	G	G	G	G	G	G	G	G	G	G	G	G	G	G	G	G	G	G	G	G	G	G	G	G	G	G	G	G	G	G	G	G	G	G	G	G	G	G	G	G	G	G	G	G	G	G	G	G
	AX-108923117	G	A	G	A	G	A	G	G	G	R	G	G	A	G	A	G	R	A	A	A	A	G	A	G	G	A	G	A	G	G	A	G	R	A	G	G	A	A	G	G	G	A	A	A	A	A	A	A
	AX-108928765	A	G	A	A	A	G	G	R	A	A	A	A	A	R	A	G	G	A	A	A	G	A	A	A	G	G	A	A	A	R	A	A	G	G	A	G	A	A	G	R	A	A	A	G	A	G	G	A
	AX-108930776	C	C	C	C	C	C	C	C	C	C	C	C	C	C	C	C	C	C	C	C	C	C	C	C	C	C	C	C	C	C	C	C	C	C	C	C	C	C	C	C	C	C	C	C	C	C	C	C
	AX-108931696	G	G	A	A	A	A	A	G	A	G	A	A	G	G	G	G	A	G	G	G	G	A	G	A	A	A	G	G	G	G	A	R	A	G	G	G	G	G	G	A	A	G	A	G	G	A	A	G
	AX-108934671	G	G	G	G	G	G	G	G	G	G	G	G	G	G	G	G	G	G	G	G	G	G	G	G	G	G	G	G	G	G	G	G	G	G	G	G	G	G	G	G	G	G	G	G	G	G	G	G
	AX-108934980	C	C	A	C	C	C	A	M	C	C	A	A	C	A	C	C	C	A	C	A	C	A	A	A	C	A	C	A	C	A	A	C	C	A	C	C	A	M	A	A	A	A	C	A	C	A	A	A
	AX-108936354	G	G	G	G	G	G	G	G	G	G	G	G	G	G	G	G	G	G	G	G	G	G	G	G	G	G	G	G	G	G	G	G	G	G	G	G	G	G	G	G	G	G	G	G	G	G	G	G
	AX-108937087	G	A	G	G	A	G	A	A	G	G	A	A	A	R	A	G	G	G	A	A	A	G	G	G	G	G	G	A	R	G	A	A	A	G	A	A	A	A	G	G	A	A	G	G	A	G	A	A
	AX-108940705	G	G	A	A	G	G	A	A	G	G	A	A	A	G	A	G	G	A	A	A	A	G	G	G	G	G	A	R	A	A	A	A	G	A	G	A	R	G	A	G	G	A	G	G	G	G	A	A
	AX-108943763	G	A	A	A	A	A	A	A	A	A	A	A	A	A	A	A	A	A	A	A	A	A	A	A	A	A	A	A	A	A	A	A	A	A	A	A	A	A	A	A	A	A	A	A	A	A	A	A
	AX-108944773	G	A	A	A	A	A	A	A	A	A	A	A	A	A	A	A	A	A	A	A	A	A	A	A	A	A	A	A	A	A	A	A	A	A	A	A	A	A	A	A	A	A	A	A	A	A	A	A
	AX-108948487	T	C	T	T	T	T	C	T	C	Y	C	Y	T	T	C	T	T	T	T	C	T	C	C	C	C	C	C	Y	T	C	C	T	C	C	T	T	T	T	C	T	Y	Y	T	C	Y	C	T	T
	AX-108949103	C	T	T	T	T	T	T	T	T	T	T	T	T	T	T	T	T	T	T	T	T	T	T	T	T	T	T	T	T	T	T	T	T	T	T	T	T	T	T	T	T	T	T	T	T	T	T	T
	AX-108953209	G	C	C	C	C	C	C	C	C	C	C	C	C	C	C	C	C	C	C	C	C	C	C	C	C	C	C	C	C	C	C	C	C	C	C	C	C	C	C	C	C	C	C	C	C	C	C	C
	AX-108954609	T	T	T	T	T	T	T	T	T	T	T	T	T	T	T	T	T	T	T	T	T	T	T	T	T	T	T	T	T	T	T	T	T	T	T	T	T	T	T	T	T	T	T	T	T	T	T	T
	AX-108956281	G	G	G	G	G	G	G	G	G	G	G	G	G	G	G	G	G	G	G	G	G	G	G	G	G	G	G	G	G	G	G	G	G	G	G	G	G	G	G	G	G	G	G	G	G	G	G	G
	AX-108957535	G	C	G	G	G	G	S	C	C	C	G	C	C	C	C	C	G	G	G	G	G	G	C	G	C	G	G	C	C	C	G	C	C	G	G	G	G	S	C	C	C	C	C	G	G	G	C	C
	AX-108957643	C	C	T	T	T	C	C	C	C	T	C	T	Y	C	C	T	C	T	Y	T	T	T	C	T	T	T	T	C	C	T	C	C	T	T	C	C	C	T	Y	C	T	C	C	C	T	C	C	C
	AX-108957752	C	C	T	T	T	C	T	C	C	T	C	C	Y	T	T	C	C	T	T	T	T	T	T	T	C	C	C	T	T	T	C	T	C	T	T	T	Y	T	C	T	T	C	C	T	C	T	C	T
	AX-108957779	T	C	T	T	T	C	T	T	C	C	T	C	C	T	T	C	T	C	T	C	C	T	T	T	C	C	C	T	C	T	T	Y	C	C	C	T	Y	T	C	T	C	C	C	T	C	T	T	failed
	AX-108958041	A	G	A	A	G	A	G	G	A	A	G	G	G	A	A	A	G	A	A	A	A	A	G	A	A	G	A	G	failed	A	A	failed	A	G	A	G	A	A	G	G	G	A	A	A	G	A	G	A
	AX-108958287	A	G	G	G	G	G	G	G	G	G	G	G	G	G	G	G	G	G	G	G	G	G	G	G	G	G	G	G	G	G	G	G	G	G	G	G	G	G	G	G	G	G	G	G	G	G	G	G
	AX-108958802	T	G	G	G	G	G	G	G	G	G	G	G	G	G	G	G	G	G	G	G	G	G	G	G	G	G	G	G	G	G	G	G	G	G	G	G	G	G	G	G	G	G	G	G	G	G	G	G
	AX-108958829	G	A	G	G	A	A	A	A	A	G	A	A	G	A	A	A	A	A	G	A	G	A	G	A	G	G	A	G	G	G	A	G	G	A	G	A	G	A	A	A	A	A	G	A	G	G	A	G
	AX-108959683	G	G	A	G	G	G	A	G	G	G	G	R	A	A	A	A	G	A	R	A	G	A	A	A	A	A	G	G	G	G	R	G	G	G	A	G	A	A	G	G	A	A	A	G	G	A	G	G
	AX-108961907	G	G	T	T	T	G	T	T	G	G	T	G	failed	T	G	G	G	G	G	T	T	G	T	G	T	T	T	T	failed	T	T	G	G	G	G	G	G	T	T	G	G	G	G	G	G	failed	T	G
	AX-108962827	C	C	C	C	C	C	C	C	C	C	C	C	C	C	C	C	C	C	C	C	C	C	C	C	C	C	C	C	C	C	C	C	C	C	C	C	C	C	C	C	C	C	C	C	C	C	C	C
	AX-108962998	G	G	A	A	A	G	G	G	G	G	G	A	A	G	G	G	A	G	A	G	A	G	A	G	A	A	G	G	G	A	A	A	A	G	R	G	A	G	failed	G	G	G	G	R	A	A	failed	A
	AX-108964276	A	A	A	A	A	A	A	A	A	A	A	A	A	A	A	A	A	A	A	A	A	A	A	A	A	A	A	A	A	A	A	A	A	A	A	A	A	A	A	A	A	A	A	A	A	A	A	A
	AX-108966159	G	G	A	G	A	G	G	G	A	A	R	G	A	G	G	G	A	A	G	G	A	G	G	G	G	A	A	G	G	A	A	G	A	A	G	G	A	G	A	G	G	A	A	G	G	A	G	A
	AX-108967134	G	A	A	A	A	A	A	A	A	A	A	A	A	A	A	A	A	A	A	A	A	A	A	A	A	A	A	A	A	A	A	A	A	A	A	A	A	A	A	A	A	A	A	A	A	A	A	A
	AX-108970452	G	G	A	A	A	A	A	A	A	A	A	G	A	G	A	G	A	G	G	A	G	A	G	A	A	A	G	G	G	G	A	G	A	G	G	G	G	G	G	A	G	A	G	G	G	G	G	R
	AX-108970455	G	G	G	G	G	G	G	G	G	G	G	G	G	G	G	G	G	G	G	G	G	G	G	G	G	G	G	G	G	G	G	G	G	G	G	G	G	G	G	G	G	G	G	G	G	G	G	G
	AX-108971440	T	T	T	T	T	T	T	T	T	T	T	T	T	T	T	T	T	T	T	T	T	T	T	T	T	T	T	T	T	T	T	T	T	T	T	T	T	T	T	T	T	T	T	T	T	T	T	T
	AX-108974554	T	G	T	T	G	T	T	G	T	T	G	G	G	failed	G	T	T	T	G	G	G	T	T	T	T	T	T	G	K	T	G	G	G	T	G	G	K	G	failed	T	G	G	T	T	G	T	G	G
	AX-108979996	failed	failed	failed	failed	failed	failed	failed	failed	failed	failed	failed	failed	failed	failed	failed	failed	failed	failed	failed	failed	failed	failed	failed	failed	failed	failed	failed	failed	failed	failed	failed	failed	failed	failed	failed	failed	failed	failed	failed	failed	failed	failed	failed	failed	failed	failed	failed	failed
	AX-108981865	T	G	T	G	T	G	G	G	G	G	G	T	G	G	G	G	T	G	T	T	G	G	T	G	G	G	G	G	G	G	G	failed	G	K	T	K	G	T	G	G	G	K	G	G	G	G	G	T
	AX-109269925	A	G	G	G	G	G	G	G	G	G	G	G	G	G	G	G	G	G	G	G	G	G	G	G	G	G	G	G	G	G	G	G	G	G	G	G	G	G	G	G	G	G	G	G	G	G	G	G
	AX-109270381	A	A	G	A	R	A	G	A	G	A	G	G	R	G	R	G	A	G	A	failed	G	A	A	A	failed	G	G	A	A	G	A	A	A	A	A	G	G	G	G	A	G	G	G	A	G	G	A	G
	AX-109270733	G	A	G	A	G	A	A	A	A	A	A	G	A	A	A	A	G	A	G	G	A	A	G	A	A	A	A	A	A	A	A	R	A	R	G	R	A	G	A	A	A	A	A	A	A	A	A	G
	AX-109272506	A	G	A	A	A	G	G	A	G	A	G	A	failed	A	R	A	G	G	G	G	G	A	A	A	G	A	G	G	G	G	A	A	G	A	A	G	G	A	A	A	G	G	G	A	G	G	A	A
	AX-109273450	failed	T	T	T	T	T	T	T	T	T	T	T	T	T	T	T	T	T	T	T	T	T	T	T	T	T	T	T	T	T	T	T	T	T	T	T	T	T	T	T	T	T	T	T	T	T	T	T
	AX-109274362	C	C	T	C	T	C	C	C	C	C	C	T	C	C	C	C	T	C	T	T	T	C	T	C	C	C	T	C	C	C	C	T	C	C	T	C	C	T	C	C	C	T	C	C	C	C	C	failed
	AX-109274463	T	C	C	C	C	C	C	C	C	C	C	C	C	C	C	C	C	C	C	C	C	C	C	C	C	C	C	C	C	C	C	C	C	C	C	C	C	C	C	C	C	C	C	C	C	C	C	C
	AX-109276379	C	T	C	C	T	T	T	C	failed	T	C	C	C	T	C	T	T	C	C	T	T	T	T	T	T	T	C	Y	C	C	T	C	T	C	T	C	failed	T	C	T	T	C	T	T	T	T	C	C
	AX-109276414	T	T	T	T	T	T	T	T	T	T	T	T	T	T	T	T	T	T	T	T	T	T	T	T	T	T	T	T	T	T	T	T	T	T	T	T	T	T	T	T	T	T	T	T	T	T	T	T
	AX-109277512	T	C	C	C	C	C	C	C	C	C	C	C	C	C	C	C	C	C	C	C	C	C	C	C	C	C	C	C	C	C	C	C	C	C	C	C	C	C	C	C	C	C	C	C	C	C	C	C
	AX-109278399	T	T	T	T	T	T	T	T	T	T	T	T	T	T	T	T	T	T	T	T	T	T	T	T	T	T	T	T	T	T	T	T	T	T	T	T	T	T	T	T	T	T	T	T	T	T	T	T
	AX-109279209	C	C	C	C	C	C	C	C	C	C	C	C	C	C	C	C	C	C	C	C	C	C	C	C	C	C	C	C	C	C	C	C	C	C	C	C	C	C	C	C	C	C	C	C	C	C	C	C
	AX-109281410	A	A	A	A	A	A	A	A	A	A	A	A	A	A	A	A	A	A	A	A	A	A	A	A	A	A	A	A	A	A	A	A	A	A	A	A	A	A	A	A	A	A	A	A	A	A	A	A
	AX-109282609	C	C	T	C	T	C	C	T	T	T	T	T	T	T	Y	C	T	C	T	C	T	T	T	T	T	C	C	C	C	T	C	T	C	C	T	T	C	T	C	C	T	T	C	T	T	Y	T	T
	AX-109283105	A	failed	G	G	G	G	A	G	G	A	A	G	G	G	G	A	A	G	G	A	A	A	A	A	A	A	R	G	G	G	A	G	G	G	A	G	A	A	G	A	A	A	G	R	A	A	A	G
	AX-109283120	C	C	C	C	C	C	C	C	C	C	C	C	C	C	C	C	C	C	C	C	C	C	C	C	C	C	C	C	C	C	C	C	C	C	C	C	C	C	C	C	C	C	C	C	C	C	C	C
	AX-109283327	T	C	T	T	C	T	T	C	T	T	C	C	C	failed	C	T	T	T	C	C	C	T	T	T	T	T	T	C	Y	T	C	C	C	T	C	C	Y	C	failed	T	C	C	T	T	C	T	C	C
	AX-109283670	C	T	T	T	T	T	T	T	T	T	T	T	T	T	T	T	T	T	T	T	T	T	T	T	T	T	T	T	T	T	T	T	T	T	T	T	T	T	T	T	T	T	T	T	T	T	T	T
	AX-109283784	G	A	G	G	G	A	G	A	A	G	A	A	R	G	G	A	G	G	A	G	G	G	G	G	A	A	A	G	G	G	G	G	A	G	G	G	A	G	A	G	G	A	A	G	A	G	A	G
	AX-109284327	G	G	G	G	G	G	G	G	G	G	G	G	G	G	G	G	G	G	G	G	G	G	G	G	G	G	G	G	G	G	G	G	G	G	G	G	G	G	G	G	G	G	G	G	G	G	G	G
	AX-109284841	A	C	A	C	A	A	A	A	A	M	C	A	M	A	A	C	C	A	C	A	A	C	C	C	A	A	A	A	A	A	A	C	C	C	C	A	A	A	A	A	C	A	A	C	C	A	A	A
	AX-109286123	G	A	G	G	A	A	A	A	A	A	G	G	A	G	A	A	G	G	A	G	R	G	A	G	G	G	G	G	A	G	A	G	G	A	G	A	G	A	A	G	A	A	G	G	A	A	G	G
	AX-109286253	A	A	A	A	A	A	A	A	A	A	A	A	A	A	A	A	A	A	A	A	A	A	A	A	A	A	A	A	A	A	A	A	A	A	A	A	A	A	A	A	A	A	A	A	A	A	A	A
	AX-109286942	C	T	C	C	Y	T	C	C	C	T	T	C	C	C	C	T	T	C	T	C	C	T	T	T	T	C	C	T	C	T	C	C	C	T	T	C	C	C	T	T	C	T	C	C	Y	C	T	C
	AX-109287710	C	T	T	T	T	T	T	T	T	T	T	T	T	T	T	T	T	T	T	T	T	T	T	T	T	T	T	T	T	T	T	T	T	T	T	T	T	T	T	T	T	T	T	T	T	T	T	T
	AX-109288237	G	G	G	G	G	G	G	G	G	G	G	G	G	G	G	G	G	G	G	G	G	G	G	G	G	G	G	G	G	G	G	G	G	G	G	G	G	G	G	G	G	G	G	G	G	G	G	G
	AX-109288449	T	C	T	C	T	T	C	Y	C	T	T	C	C	C	C	C	T	T	C	C	T	T	C	T	T	T	T	C	C	T	T	T	C	T	T	T	T	C	T	C	C	C	T	C	T	T	T	C
	AX-109288465	A	A	A	A	A	A	A	A	A	A	A	A	A	A	A	A	A	A	A	A	A	A	A	A	A	A	A	A	A	A	A	A	A	A	A	A	A	A	A	A	A	A	A	A	A	A	A	A
	AX-109290256	T	G	T	T	G	G	G	G	T	T	T	G	T	K	failed	G	G	T	T	G	G	T	G	T	K	G	T	T	T	G	T	T	G	G	T	T	G	G	G	T	T	T	T	T	T	G	T	T
	AX-109290287	C	C	C	C	C	C	C	C	C	C	C	C	C	C	C	C	C	C	C	C	C	C	C	C	C	C	C	C	C	C	C	C	C	C	C	C	C	C	C	C	C	C	C	C	C	C	C	C
	AX-109290505	C	C	C	C	C	C	C	C	C	C	C	C	C	C	C	C	C	C	C	C	C	C	C	C	C	C	C	C	C	C	C	C	C	C	C	C	C	C	C	C	C	C	C	C	C	C	C	C
	AX-109291054	G	G	A	A	G	A	G	A	G	A	G	G	G	G	G	A	A	A	G	G	A	A	A	A	A	A	A	G	G	A	A	G	G	A	G	A	G	G	G	A	G	G	A	G	G	A	G	A
	AX-109291901	T	G	G	G	G	G	G	G	G	G	G	G	G	G	G	G	G	G	G	G	G	G	G	G	G	G	G	G	G	G	G	G	G	G	G	G	G	G	G	G	G	G	G	G	G	G	G	G
	AX-109292592	A	A	A	A	A	A	A	A	A	A	A	A	A	A	A	A	A	A	A	A	A	A	A	A	A	A	A	A	A	A	A	A	A	A	A	A	A	A	A	A	A	A	A	A	A	A	A	A
	AX-109293994	T	C	T	T	C	failed	T	C	Y	T	T	T	C	Y	C	C	T	C	C	C	T	T	C	T	T	T	C	C	C	T	C	Y	T	C	C	C	C	C	C	T	C	C	T	C	C	T	T	T
	AX-109294847	C	A	C	C	A	A	A	failed	C	C	C	A	C	A	A	A	A	C	C	A	A	C	A	C	M	A	C	failed	C	A	C	C	A	A	C	C	A	C	A	C	C	C	C	C	C	A	C	C
	AX-109295307	T	C	T	C	C	T	C	C	T	T	Y	C	T	C	C	C	T	T	C	C	failed	T	C	T	C	T	T	C	C	T	T	C	T	T	C	C	T	C	T	C	C	T	T	C	C	T	C	T
	AX-109296817	G	G	T	T	T	T	T	G	T	G	T	K	G	G	G	G	T	G	G	G	T	T	G	T	T	T	G	G	G	G	T	K	T	G	G	G	T	T	G	T	T	G	T	G	G	T	T	G
	AX-109298385	A	A	A	A	A	A	A	A	A	A	A	A	A	A	A	A	A	A	A	A	A	A	A	A	A	A	A	A	A	A	A	A	A	A	A	A	A	A	A	A	A	A	A	A	A	A	A	A
	AX-109299130	C	C	C	C	C	C	C	C	C	C	C	C	C	C	C	C	C	C	C	C	C	C	C	C	C	C	C	C	C	C	C	C	C	C	C	C	C	C	C	C	C	C	C	C	C	C	C	C
	AX-109299305	C	T	C	C	T	C	C	C	T	T	C	C	C	T	C	T	T	failed	C	C	C	T	T	T	T	T	C	Y	C	C	C	C	T	C	T	C	C	T	C	T	C	C	T	T	T	T	C	C
	AX-109299330	G	G	G	G	G	G	G	G	G	G	G	G	G	G	G	G	G	G	G	G	G	G	G	G	G	G	G	G	G	G	G	G	G	G	G	G	G	G	G	G	G	G	G	G	G	G	G	G
	AX-109300211	T	T	C	C	T	T	T	C	Y	T	C	C	C	T	C	T	T	C	C	T	T	T	T	T	T	T	C	Y	C	C	C	C	T	C	T	C	Y	T	C	T	T	C	T	T	T	T	C	C
	AX-109300217	A	A	G	G	A	G	A	A	G	G	A	A	A	R	R	G	A	G	G	A	G	G	A	G	A	A	G	G	G	G	G	G	G	A	G	A	G	G	A	A	G	G	G	G	failed	G	A	G
	AX-109300290	T	C	C	C	C	C	C	C	C	C	C	C	C	C	C	C	C	C	C	C	C	C	C	C	C	C	C	C	C	C	C	C	C	C	C	C	C	C	C	C	C	C	C	C	C	C	C	C
	AX-109301372	C	C	T	C	T	T	Y	T	T	T	C	Y	T	T	T	C	C	T	C	T	T	C	C	C	T	T	T	T	T	C	T	C	C	C	C	T	T	T	T	T	C	T	T	C	C	T	T	T
	AX-109302106	A	A	A	A	A	A	A	A	A	A	A	A	A	A	A	A	A	A	A	A	A	A	A	A	A	A	A	A	A	A	A	A	A	A	A	A	A	A	A	A	A	A	A	A	A	A	A	A
	AX-109302235	G	A	A	A	A	A	A	A	A	A	A	A	A	A	A	A	A	A	A	A	A	A	A	A	A	A	A	A	A	A	A	A	A	A	A	A	A	A	A	A	A	A	A	A	A	A	A	A
	AX-109303197	G	A	G	A	A	A	G	A	G	G	A	G	G	A	G	G	G	A	R	A	G	G	A	G	G	G	G	A	G	R	G	G	R	G	A	A	G	failed	G	A	G	A	A	G	R	G	A	A
	AX-109305182	G	A	G	G	A	G	A	A	G	G	A	A	A	G	G	G	A	G	G	G	G	G	A	G	G	A	G	A	G	G	G	G	G	A	G	A	G	G	A	A	A	G	G	G	A	G	A	G
	AX-109306911	T	T	C	T	C	T	C	C	T	C	T	C	T	C	C	T	C	T	C	C	C	C	C	C	T	T	C	C	C	T	C	C	T	C	C	C	T	C	T	C	T	T	T	C	T	C	T	C
	AX-109307467	C	C	T	T	C	C	T	T	C	C	failed	Y	C	C	T	T	C	C	T	C	T	C	C	C	T	C	T	C	T	T	T	C	C	T	T	T	C	T	T	T	Y	Y	C	C	C	T	T	T
	AX-109308419	T	T	T	T	T	T	T	T	T	T	T	T	T	T	T	T	T	T	T	T	T	T	T	T	T	T	T	T	T	T	T	T	T	T	T	T	T	T	T	T	T	T	T	T	T	T	T	T
	AX-109308511	G	G	G	G	G	G	G	G	G	G	G	G	G	G	G	G	G	G	G	G	G	G	G	G	G	G	G	G	G	G	G	G	G	G	G	G	G	G	G	G	G	G	G	G	G	G	G	G
	AX-109308875	G	G	T	G	T	G	T	G	G	T	G	G	K	G	T	G	T	T	G	T	T	T	T	T	G	G	G	T	T	T	T	T	G	T	T	T	G	G	G	T	T	G	G	T	G	T	G	T
	AX-109308880	G	G	G	G	G	G	G	G	G	G	G	G	G	G	G	G	G	G	G	G	G	G	G	G	G	G	G	G	G	G	G	G	G	G	G	G	G	G	G	G	G	G	G	G	G	G	G	G
	AX-109309696	T	T	C	failed	T	Y	C	T	Y	C	C	C	T	Y	T	T	C	T	T	T	C	C	T	C	C	C	T	T	T	C	T	Y	C	T	T	T	T	T	T	C	T	T	C	T	T	C	C	C
	AX-109309708	A	C	A	A	M	C	C	C	C	C	A	A	C	M	C	C	A	A	C	A	M	A	C	A	M	A	A	C	C	A	C	A	A	C	A	C	A	C	C	A	C	C	A	A	C	C	A	A
	AX-109309948	T	G	G	G	G	G	G	G	G	G	G	G	G	G	G	G	G	G	G	G	G	G	G	G	G	G	G	G	G	G	G	G	G	G	G	G	G	G	G	G	G	G	G	G	G	G	G	G
	AX-109311435	C	T	C	T	T	C	T	C	T	C	T	T	failed	T	T	C	C	C	T	T	C	C	C	C	C	C	C	T	T	C	C	T	T	C	C	C	Y	T	T	C	T	Y	C	C	T	C	T	C
	AX-109311996	T	C	C	C	C	C	C	C	C	C	C	C	C	C	C	C	C	C	C	C	C	C	C	C	C	C	C	C	C	C	C	C	C	C	C	C	C	C	C	C	C	C	C	C	C	C	C	C
	AX-109313351	T	T	T	T	T	T	T	T	T	T	T	T	T	T	T	T	T	T	T	T	T	T	T	T	T	T	T	T	T	T	T	T	T	T	T	T	T	T	T	T	T	T	T	T	T	T	T	T
	AX-109314080	G	G	A	G	A	A	A	A	G	A	A	G	A	R	A	G	A	G	A	A	A	G	A	G	A	A	R	A	G	A	A	A	R	G	G	G	failed	G	A	G	G	A	G	A	G	G	A	G
	AX-109314629	T	T	C	C	Y	T	T	T	T	T	C	C	T	Y	T	T	C	C	T	C	Y	C	T	C	C	C	C	T	T	C	T	C	C	T	C	T	C	T	T	C	T	T	C	C	T	T	C	C
	AX-109316381	G	A	A	A	A	A	A	A	A	A	A	A	A	A	A	A	A	A	A	A	A	A	A	A	A	A	A	A	A	A	A	A	A	A	A	A	A	A	A	A	A	A	A	A	A	A	A	A
	AX-109319944	T	C	T	C	T	C	T	T	C	C	C	C	C	T	C	T	C	T	T	T	C	T	C	T	T	C	C	C	T	C	T	C	C	C	C	T	C	C	C	T	C	T	T	T	C	T	C	T
	AX-109320272	A	G	A	A	A	G	G	G	G	G	G	A	A	G	G	G	A	G	A	G	A	R	A	G	A	A	G	G	A	G	A	A	R	G	A	G	A	A	A	A	G	G	G	R	failed	A	G	A
	AX-109320559	C	T	T	T	T	T	T	T	T	T	T	T	T	T	T	T	T	T	T	T	T	T	T	T	T	T	T	T	T	T	T	T	T	T	T	T	T	T	T	T	T	T	T	T	T	T	T	T
	AX-109320619	failed	failed	failed	failed	failed	failed	failed	failed	failed	failed	failed	failed	failed	failed	failed	failed	failed	failed	failed	failed	failed	failed	failed	failed	failed	failed	failed	failed	failed	failed	failed	failed	failed	failed	failed	failed	failed	failed	failed	failed	failed	failed	failed	failed	failed	failed	failed	failed
	AX-109323587	G	G	G	G	G	G	G	G	G	G	G	G	G	G	G	G	G	G	G	G	G	G	G	G	G	G	G	G	G	G	G	G	G	G	G	G	G	G	G	G	G	G	G	G	G	G	G	G
	AX-109325310	A	G	A	G	A	G	A	A	G	A	A	A	G	A	A	G	A	G	A	A	A	A	A	A	G	G	A	A	G	G	A	A	G	A	G	A	G	A	G	A	G	G	G	A	G	A	G	A
	AX-109326033	T	C	C	C	C	C	C	C	C	C	C	C	C	C	C	C	C	C	C	C	C	C	C	C	C	C	C	C	C	C	C	C	C	C	C	C	C	C	C	C	C	C	C	C	C	C	C	C
	AX-109326596	G	A	G	A	R	G	G	G	A	G	A	G	A	A	A	G	A	G	G	G	G	A	G	A	G	G	A	A	G	A	G	G	A	G	G	R	A	A	A	G	A	G	G	G	G	G	A	A
	AX-109326625	C	T	C	C	T	T	T	Y	C	C	C	T	C	Y	Y	T	T	C	C	T	T	C	T	C	T	T	C	C	C	T	C	C	T	T	C	C	T	C	T	T	C	T	C	C	C	T	C	C
	AX-109326654	C	C	C	C	C	C	C	C	C	C	C	C	C	C	C	C	C	C	C	C	C	C	C	C	C	C	C	C	C	C	C	C	C	C	C	C	C	C	C	C	C	C	C	C	C	C	C	C
	AX-109326739	G	A	G	A	A	A	G	G	G	A	G	G	A	G	A	A	A	A	A	A	G	G	A	G	G	failed	G	A	A	G	A	A	A	G	G	G	G	A	G	A	A	failed	A	A	G	A	A	A
	AX-109328788	T	C	T	C	T	C	T	T	C	T	C	C	C	C	T	T	C	T	T	T	T	C	C	C	C	C	C	C	T	T	T	C	C	T	C	T	Y	T	Y	C	T	T	C	T	C	C	C	T
	AX-109329421	C	T	T	T	T	T	T	T	T	T	T	T	T	T	T	T	T	T	T	T	T	T	T	T	T	T	T	T	T	T	T	T	T	T	T	T	T	T	T	T	T	T	T	T	T	T	T	T
	AX-109329877	A	G	G	G	G	G	G	G	G	G	G	G	G	G	G	G	G	G	G	G	G	G	G	G	G	G	G	G	G	G	G	G	G	G	G	G	G	G	G	G	G	G	G	G	G	G	G	G
	AX-109331427	T	C	C	C	C	C	C	C	C	C	C	C	C	C	C	C	C	C	C	C	C	C	C	C	C	C	C	C	C	C	C	C	C	C	C	C	C	C	C	C	C	C	C	C	C	C	C	C
	AX-109331529	A	G	A	A	G	G	G	A	G	G	A	A	A	G	A	G	G	A	A	G	A	G	G	G	G	G	A	R	A	A	A	A	G	A	G	A	R	G	A	G	G	A	G	G	G	G	A	A
	AX-109332754	A	A	G	G	G	G	G	G	G	G	G	G	A	failed	A	A	A	A	A	G	G	A	A	A	A	A	A	A	G	A	G	G	A	G	A	G	G	G	G	G	G	G	A	G	A	failed	A	G
	AX-109332909	C	C	T	T	C	T	T	C	T	T	T	T	C	Y	C	C	T	T	C	C	Y	T	C	T	T	T	C	C	C	T	C	failed	T	C	failed	C	T	C	C	T	C	C	T	T	C	T	T	T
	AX-109332949	A	A	A	A	A	A	A	A	A	A	A	A	A	A	A	A	A	A	A	A	A	A	A	A	A	A	A	A	A	A	A	A	A	A	A	A	A	A	A	A	A	A	A	A	A	A	A	A
	AX-109333061	T	C	T	C	T	T	C	C	C	C	C	T	T	C	C	C	T	C	T	C	T	Y	C	failed	T	T	C	Y	T	C	T	T	C	C	T	T	T	T	T	T	T	C	C	Y	Y	T	C	T
	AX-109333268	C	C	G	G	G	G	G	C	G	C	G	S	C	C	C	C	G	C	C	C	G	C	C	C	G	G	G	C	C	C	G	S	G	C	C	C	G	G	C	G	S	C	G	C	C	G	G	C
	AX-109333618	T	C	T	T	C	T	C	C	C	T	C	C	C	Y	C	T	T	T	C	C	C	T	T	T	T	T	T	C	C	T	C	C	C	T	C	C	C	C	C	T	C	C	T	C	C	T	C	C
	AX-109334763	A	A	A	A	A	failed	A	A	A	A	A	A	A	A	A	A	A	A	A	A	A	A	A	A	A	A	A	A	A	A	A	A	A	A	A	A	A	A	A	A	A	A	A	A	A	A	A	A
	AX-109335682	T	T	T	T	T	T	T	T	T	T	T	T	T	T	T	T	T	T	T	T	T	T	T	T	T	T	T	T	T	T	T	T	T	T	T	T	T	T	T	T	T	T	T	T	T	T	T	T
	AX-109335926	G	G	G	G	G	G	G	G	G	G	G	G	G	G	G	G	G	G	G	G	G	G	G	G	G	G	G	G	G	G	G	G	G	G	G	G	G	G	G	G	G	G	G	G	G	G	G	G
	AX-109336148	T	T	T	T	T	T	T	T	T	T	T	T	T	T	T	T	T	T	T	T	T	T	T	T	T	T	T	T	T	T	T	T	T	T	T	T	T	T	T	T	T	T	T	T	T	T	T	T
	AX-109336156	C	A	A	A	A	A	A	A	A	A	A	A	A	A	A	A	A	A	A	A	A	A	A	A	A	A	A	A	A	A	A	A	A	A	A	A	A	A	A	A	A	A	A	A	A	A	A	A
	AX-109336502	C	T	C	C	C	T	C	C	C	T	C	C	T	C	T	C	T	T	T	T	T	C	Y	C	C	T	C	C	C	Y	T	C	Y	T	C	C	C	T	C	C	T	T	T	T	T	T	T	T
	AX-109337198	A	G	A	A	A	G	A	A	G	R	G	G	G	A	G	A	G	G	A	A	G	A	G	A	A	failed	G	G	A	G	G	G	G	G	G	A	G	G	A	A	G	A	G	A	G	A	G	A
	AX-109338226	G	A	G	A	A	A	G	G	G	A	A	G	R	G	G	A	G	A	A	G	A	A	G	A	A	G	A	R	A	A	G	A	A	G	A	A	G	A	A	G	A	G	G	G	A	G	G	A
	AX-109338271	C	C	C	C	C	C	C	C	C	C	C	C	C	C	C	C	C	C	C	C	C	C	C	C	C	C	C	C	C	C	C	C	C	C	C	C	C	C	C	C	C	C	C	C	C	C	C	C
	AX-109338549	G	G	G	G	G	G	G	G	G	G	G	G	G	G	G	G	G	G	G	G	G	G	G	G	G	G	G	G	G	G	G	G	G	G	G	G	G	G	G	G	G	G	G	G	G	G	G	G
	AX-109338741	T	C	T	T	T	T	C	T	C	failed	C	failed	C	T	T	T	T	T	T	T	T	T	C	T	C	C	C	failed	C	C	C	T	C	C	T	T	T	C	C	T	failed	Y	T	C	T	C	T	T
	AX-109339360	G	G	G	G	G	G	G	G	G	G	G	G	G	G	G	G	G	G	G	G	G	G	G	G	G	G	G	G	G	G	G	G	G	G	G	G	G	G	G	G	G	G	G	G	G	G	G	G
	AX-109339712	T	G	T	T	G	T	G	T	G	T	failed	G	G	K	G	T	T	T	G	G	T	T	T	T	T	T	T	G	G	T	G	G	G	T	G	T	G	G	G	T	G	G	T	failed	G	T	G	G
	AX-109341038	T	C	C	C	C	C	C	C	C	C	C	C	C	C	C	C	C	C	C	C	C	C	C	C	C	C	C	C	C	C	C	C	C	C	C	C	C	C	C	C	C	C	C	C	C	C	C	C
	AX-109342634	G	G	G	G	G	G	G	G	G	G	G	G	G	G	G	G	G	G	G	G	G	G	G	G	G	G	G	G	G	G	G	G	G	G	G	G	G	G	G	G	G	G	G	G	G	G	G	G
	AX-109345140	A	C	A	C	A	C	C	C	C	C	C	A	C	C	C	C	A	C	A	A	C	C	A	C	C	C	C	C	C	C	C	failed	C	M	A	failed	C	A	C	C	C	failed	C	C	C	C	C	A
	AX-109345149	C	T	C	C	C	T	C	T	C	Y	T	C	T	C	T	C	T	T	C	C	T	C	T	C	T	T	T	T	C	T	T	T	T	C	T	C	C	T	C	C	T	C	T	C	T	C	C	C
	AX-109345339	G	A	G	R	A	G	G	A	A	G	A	A	A	R	A	G	A	G	A	A	A	G	G	G	G	G	G	A	R	A	G	R	A	G	R	G	R	A	R	R	A	A	G	G	G	A	A	A
	AX-109345675	G	A	G	A	G	A	G	G	A	A	A	A	A	G	A	G	A	G	G	G	A	G	A	G	G	A	A	A	G	A	G	A	A	A	A	G	A	A	A	G	A	G	G	G	A	G	A	G
	AX-109346083	A	G	G	G	G	G	G	G	G	G	G	G	G	G	G	G	G	G	G	G	G	G	G	G	G	G	G	G	G	G	G	G	G	G	G	G	G	G	G	G	G	G	G	G	G	G	G	G
	AX-109348426	R	A	A	A	A	A	A	A	A	A	A	A	A	A	A	A	A	A	A	A	A	A	A	A	A	A	A	A	A	A	A	A	A	A	A	A	A	A	A	A	A	A	A	A	A	A	A	A
	AX-109348871	A	A	C	C	C	C	C	A	A	A	C	C	C	A	A	C	C	C	C	A	C	C	A	C	A	A	M	A	C	M	C	C	A	A	C	A	C	A	C	A	C	C	M	C	A	C	C	C
	AX-109348896	T	G	G	G	G	G	G	G	G	G	G	G	G	G	G	G	G	G	G	G	G	G	G	G	G	G	G	G	G	G	G	G	G	G	G	G	G	G	G	G	G	G	G	G	G	G	G	G
	AX-109350017	T	T	C	T	T	T	C	T	C	T	C	C	C	C	Y	C	C	T	T	C	Y	T	T	T	C	C	T	C	C	C	C	C	T	C	T	T	C	T	C	C	C	T	T	T	C	C	T	C
	AX-109350497	T	G	T	G	T	G	T	T	G	T	T	T	G	T	T	G	T	G	T	T	T	T	T	T	G	G	T	T	T	G	T	G	G	T	G	T	G	T	G	T	G	G	G	T	G	T	G	T
	AX-109353677	C	C	C	C	C	C	C	C	C	C	C	C	C	C	C	C	C	C	C	C	C	C	C	C	C	C	C	C	C	C	C	C	C	C	C	C	C	C	C	C	C	C	C	C	C	C	C	C
	AX-109355041	C	T	C	C	failed	T	T	T	C	T	C	C	T	C	T	T	C	C	T	C	Y	C	T	C	T	C	failed	T	T	C	T	C	C	T	C	T	C	T	T	C	T	T	C	C	T	T	C	C
	AX-109355121	C	T	C	C	C	T	C	C	T	Y	T	T	T	C	T	C	T	T	C	C	T	C	T	C	C	T	T	T	C	T	T	T	T	C	T	C	C	T	C	C	T	C	T	C	T	C	T	C
	AX-109356085	C	T	C	T	C	C	T	C	T	T	T	Y	C	T	T	T	C	T	C	C	C	T	Y	T	C	T	C	T	T	T	T	T	T	T	C	C	T	T	T	T	T	T	T	T	T	T	T	T
	AX-109356324	C	C	T	C	T	T	T	T	T	T	T	Y	C	C	failed	T	T	T	Y	T	C	C	T	C	C	C	T	C	C	T	C	C	C	T	T	T	Y	C	T	T	C	T	C	T	C	T	C	T
	AX-109358058	G	A	A	A	A	A	A	A	A	A	A	A	A	A	A	A	A	A	A	A	A	A	A	A	A	A	A	A	A	A	A	A	A	A	A	A	A	A	A	A	A	A	A	A	A	A	A	A
	AX-109363269	G	G	G	G	G	G	G	G	G	G	G	G	G	G	G	G	G	G	G	G	G	G	G	G	G	G	G	G	G	G	G	G	G	G	G	G	G	G	G	G	G	G	G	G	G	G	G	G
	AX-109363741	T	T	T	T	T	T	T	T	T	T	T	T	T	T	T	T	T	T	T	T	T	T	T	T	T	T	T	T	T	T	T	T	T	T	T	T	T	T	T	T	T	T	T	T	T	T	T	T
	AX-109363759	C	A	C	C	A	A	A	C	A	A	C	C	C	A	C	A	A	C	C	A	C	A	A	A	A	A	C	M	C	C	C	C	A	C	A	C	M	A	C	A	A	C	A	A	A	A	C	C
	AX-109363983	A	G	A	A	G	R	A	A	A	A	A	G	R	A	G	A	A	A	R	G	A	A	A	A	G	G	A	G	A	G	A	G	A	A	A	A	A	G	G	A	G	A	G	G	A	G	G	G
	AX-109364442	C	T	C	C	C	T	C	C	T	C	C	T	failed	T	C	T	C	T	T	C	T	C	T	C	C	C	C	T	C	T	C	T	C	T	T	T	T	T	T	C	T	C	T	T	C	T	T	T
	AX-109364495	A	G	G	G	G	G	G	G	G	G	G	G	G	G	G	G	G	G	G	G	G	G	G	G	G	G	G	G	G	G	G	G	G	G	G	G	G	G	G	G	G	G	G	G	G	G	G	G
	AX-109366645	failed	failed	failed	failed	failed	failed	failed	failed	failed	failed	failed	failed	failed	failed	failed	failed	failed	failed	failed	failed	failed	failed	failed	failed	failed	failed	failed	failed	failed	failed	failed	failed	failed	failed	failed	failed	failed	failed	failed	failed	failed	failed	failed	failed	failed	failed	failed	failed
	AX-109368501	T	T	T	T	T	T	T	T	T	T	T	T	T	T	T	T	T	T	T	T	T	T	T	T	T	T	T	T	T	T	T	T	T	T	T	T	T	T	T	T	T	T	T	T	T	T	T	T
	AX-109368508	A	A	G	A	G	A	A	A	A	A	A	G	G	G	G	G	A	A	A	A	A	G	G	G	A	G	A	A	A	failed	G	G	G	G	G	A	A	A	G	G	A	A	G	A	G	A	G	A
	AX-109369758	T	C	C	C	C	C	C	C	C	C	C	C	C	C	C	C	C	C	C	C	C	C	C	C	C	C	C	C	C	C	C	C	C	C	C	C	C	C	C	C	C	C	C	C	C	C	C	C
	AX-109370611	T	T	T	T	T	T	T	T	T	T	T	T	T	T	T	T	T	T	T	T	T	T	T	T	T	T	T	T	T	T	T	T	T	T	T	T	T	T	T	T	T	T	T	T	T	T	T	T
	AX-109371602	failed	failed	failed	failed	failed	failed	failed	failed	failed	failed	failed	failed	failed	failed	failed	failed	failed	failed	failed	failed	failed	failed	failed	failed	failed	failed	failed	failed	failed	failed	failed	failed	failed	failed	failed	failed	failed	failed	failed	failed	failed	failed	failed	failed	failed	failed	failed	failed
	AX-109371887	T	T	T	T	T	T	T	T	T	T	T	T	T	T	T	T	T	T	T	T	T	T	T	T	T	T	T	T	T	T	T	T	T	T	T	T	T	T	T	T	T	T	T	T	T	T	T	T
	AX-109371985	A	G	A	A	G	A	A	G	A	A	G	G	G	A	G	A	A	A	G	G	G	A	A	A	A	A	A	G	R	R	A	G	G	A	G	G	failed	G	R	A	G	G	A	A	G	A	G	G
	AX-109372762	G	A	A	A	A	A	A	A	A	A	A	A	A	A	A	A	A	A	A	A	A	A	A	A	A	A	A	A	A	A	A	A	A	A	A	A	A	A	A	A	A	A	A	A	A	A	A	A
	AX-109375170	C	T	C	T	C	C	T	T	T	T	T	C	C	T	T	T	C	T	C	C	C	T	Y	T	T	Y	C	T	T	T	T	C	T	T	C	C	T	C	T	T	T	C	T	T	T	T	T	Y
	AX-109375889	C	T	C	C	C	C	C	C	T	C	C	C	Y	T	C	T	C	T	T	T	T	C	T	C	C	C	C	T	C	T	C	C	C	T	T	C	T	T	T	C	T	C	T	T	C	T	T	T
	AX-109377141	G	A	G	A	G	A	A	G	A	G	A	A	A	A	A	A	G	G	G	G	G	A	G	A	A	R	A	A	A	A	R	A	G	A	G	A	A	A	G	A	A	G	A	A	A	A	A	G
	AX-109377486	T	T	T	T	T	T	T	T	T	T	T	T	T	T	T	T	T	T	T	T	T	T	T	T	T	T	T	T	T	T	T	T	T	T	T	T	T	T	T	T	T	T	T	T	T	T	T	T
	AX-109377787	A	G	A	G	A	G	A	A	G	A	A	A	G	A	A	G	G	G	A	A	A	A	G	A	G	A	A	A	A	G	A	G	G	A	G	A	G	A	G	G	G	G	G	A	G	A	G	A
	AX-109380588	A	A	A	A	A	A	A	A	A	A	A	A	A	A	A	A	A	A	A	A	A	A	A	A	A	A	A	A	A	A	A	A	A	A	A	A	A	A	A	A	A	A	A	A	A	A	A	A
	AX-109380915	A	A	A	A	A	A	A	A	A	A	A	A	A	A	A	A	A	A	A	A	A	A	A	A	A	A	A	A	A	A	A	A	A	A	A	A	A	A	A	A	A	A	A	A	A	A	A	A
	AX-109382642	T	C	T	T	C	T	C	C	T	T	C	C	C	failed	T	T	C	T	T	T	T	T	C	T	T	C	T	C	T	T	T	T	T	C	T	C	T	T	C	C	T	T	T	T	C	T	C	T
	AX-109382806	T	T	C	T	C	T	Y	C	T	C	C	C	T	C	C	T	C	T	C	T	C	C	C	C	T	T	C	C	T	T	C	T	T	C	T	C	T	C	T	C	T	T	T	C	T	C	T	C
	AX-109384295	T	C	T	T	Y	C	T	T	T	C	T	T	failed	T	C	T	C	T	C	C	C	T	T	T	T	T	C	C	C	C	C	T	C	C	C	T	T	T	T	T	T	C	T	C	T	C	T	T
	AX-109384956	C	C	A	C	A	A	C	C	C	C	C	A	C	C	C	A	A	C	A	C	A	A	C	failed	A	A	C	A	A	C	A	A	C	C	A	A	A	A	A	A	A	C	A	A	A	A	failed	A
	AX-109387872	A	A	A	A	A	A	A	A	A	A	A	A	A	A	A	A	A	A	A	A	A	A	A	A	A	A	A	A	A	A	A	A	A	A	A	A	A	A	A	A	A	A	A	A	A	A	A	A
	AX-109388531	A	A	C	A	A	A	C	C	C	C	C	A	C	C	A	A	A	A	C	C	A	A	A	A	C	C	A	A	C	A	A	C	A	A	C	C	A	C	A	A	A	A	C	A	A	C	A	A
	AX-109389173	failed	failed	failed	failed	failed	failed	failed	failed	failed	failed	failed	failed	failed	failed	failed	failed	failed	failed	failed	failed	failed	failed	failed	failed	failed	failed	failed	failed	failed	failed	failed	failed	failed	failed	failed	failed	failed	failed	failed	failed	failed	failed	failed	failed	failed	failed	failed	failed
	AX-109390022	T	C	T	C	C	C	T	T	T	T	C	C	T	C	T	T	C	C	C	C	T	T	C	T	T	T	T	C	T	Y	C	T	T	C	C	C	T	C	T	C	T	C	C	T	T	T	C	C
	AX-109390951	C	C	C	C	C	C	C	C	C	C	C	C	C	C	C	C	C	C	C	C	C	C	C	C	C	C	C	C	C	C	C	C	C	C	C	C	C	C	C	C	C	C	C	C	C	C	C	C
	AX-109391807	G	A	G	R	A	G	A	A	A	G	G	A	G	A	A	G	G	G	A	G	G	G	A	G	G	A	G	G	A	G	G	G	A	G	A	A	A	G	R	G	G	A	G	failed	G	G	G	R
	AX-109392359	C	T	C	C	T	C	T	failed	T	C	T	T	T	T	T	C	C	C	T	T	C	C	C	C	C	C	C	T	T	C	T	T	T	C	T	C	T	T	T	C	T	T	C	T	T	C	T	T
	AX-109392556	C	C	C	C	C	C	C	C	C	C	C	C	C	C	C	C	C	C	C	C	C	C	C	C	C	C	C	C	C	C	C	C	C	C	C	C	C	C	C	C	C	C	C	C	C	C	C	C
	AX-109393351	G	G	T	G	T	G	G	T	G	T	T	T	T	T	G	G	G	G	T	G	T	T	T	T	T	T	G	G	T	G	G	T	G	G	T	G	T	T	T	T	T	T	G	G	T	G	G	G
	AX-109394186	G	G	G	G	G	G	G	G	G	G	G	G	G	G	G	G	G	G	G	G	G	G	G	G	G	G	G	G	G	G	G	G	G	G	G	G	G	G	G	G	G	G	G	G	G	G	G	G
	AX-109395546	T	C	T	C	T	C	T	T	C	C	C	C	C	T	C	T	C	C	T	T	C	T	T	T	T	C	C	C	T	C	T	C	C	C	C	T	C	C	C	T	C	T	T	T	C	T	C	T
	AX-109396777	G	G	G	G	G	G	G	G	G	G	G	G	G	G	G	G	G	G	G	G	G	G	G	G	G	G	G	G	G	G	G	G	G	G	G	G	G	G	G	G	G	G	G	G	G	G	G	G
	AX-109398064	T	T	C	T	C	T	T	C	T	C	T	T	T	T	T	T	C	C	C	C	C	T	C	T	T	T	T	T	T	T	Y	T	C	T	C	T	T	T	C	T	T	Y	Y	T	T	T	T	C
	AX-109399107	G	A	G	A	A	A	G	A	G	G	A	G	A	G	A	A	G	A	G	G	A	A	A	A	G	A	G	G	failed	A	A	A	A	A	A	G	A	A	A	G	A	G	G	G	A	G	A	A
	AX-109399986	A	G	A	A	A	A	G	A	A	G	G	A	A	A	A	G	G	A	A	G	G	G	G	G	G	G	A	A	A	A	G	A	A	A	G	A	G	R	R	G	G	G	A	R	G	G	G	A
	AX-109400887	C	T	T	T	T	T	T	T	T	T	T	T	T	T	T	T	T	T	T	T	T	T	T	T	T	T	T	T	T	T	T	T	T	T	T	T	T	T	T	T	T	T	T	T	T	T	T	T
	AX-109400917	G	G	G	G	G	G	G	G	G	G	G	G	G	G	G	G	G	G	G	G	G	G	G	G	G	G	G	G	G	G	G	G	G	G	G	G	G	G	G	G	G	G	G	G	G	G	G	G
	AX-109401533	C	C	C	C	C	C	C	C	C	C	C	C	C	C	C	C	C	C	C	C	C	C	C	C	C	C	C	C	C	C	C	C	C	C	C	C	C	C	C	C	C	C	C	C	C	C	C	C
	AX-109401732	G	G	G	failed	G	G	G	G	G	G	G	G	G	G	G	G	G	G	G	G	G	G	G	G	G	G	G	G	G	G	G	G	G	G	G	G	G	G	G	G	G	G	G	G	G	G	G	G
	AX-109402674	G	A	A	A	A	A	A	A	A	A	A	A	A	A	A	A	A	A	A	A	A	A	A	A	A	A	A	A	A	A	A	A	A	A	A	A	A	A	A	A	A	A	A	A	A	A	A	A
	AX-109405258	A	C	A	C	A	C	A	C	C	A	C	C	M	A	A	C	C	A	C	A	A	failed	A	A	C	C	C	C	A	A	C	C	C	A	M	A	M	A	C	C	A	A	C	failed	C	C	C	A
	AX-109405334	C	T	T	T	T	T	T	T	T	T	T	T	T	T	T	T	T	T	T	T	T	T	T	T	T	T	T	T	T	T	T	T	T	T	T	T	T	T	T	T	T	T	T	T	T	T	T	T
	AX-109405494	A	C	A	C	A	C	A	A	A	A	A	A	C	A	C	A	M	C	C	C	C	A	C	A	A	C	A	C	A	A	C	A	M	C	A	A	C	C	A	A	A	C	C	C	C	C	C	C
	AX-109406606	T	C	C	C	C	C	C	C	C	C	C	C	C	C	C	C	C	C	C	C	C	C	C	C	C	C	C	C	C	C	C	C	C	C	C	C	C	C	C	C	C	C	C	C	C	C	C	C
	AX-109408005	A	A	A	A	A	A	A	A	A	A	A	A	A	A	A	A	A	A	A	A	A	A	A	A	A	A	A	A	A	A	A	A	A	A	A	A	A	A	A	A	A	A	A	A	A	A	A	A
	AX-109409615	T	C	T	C	T	C	T	T	C	T	T	T	C	T	T	C	T	C	T	T	T	T	T	T	C	C	T	T	C	C	T	T	C	T	C	T	C	T	C	T	C	C	C	T	C	T	C	T
	AX-109409641	C	C	G	G	S	C	G	G	G	C	C	C	C	G	C	G	C	C	G	G	S	G	G	G	G	C	C	C	C	C	C	G	G	C	S	G	G	G	C	G	G	C	C	C	G	C	G	G
	AX-109411105	G	A	G	failed	A	A	G	A	A	A	A	failed	G	G	G	G	A	G	R	G	A	G	G	G	G	G	A	A	G	G	G	A	A	A	G	A	G	G	A	A	G	G	G	A	A	G	A	A
	AX-109415633	G	G	G	G	G	G	G	G	G	G	G	G	G	G	G	G	G	G	G	G	G	G	G	G	G	G	G	G	G	G	G	G	G	G	G	G	G	G	G	G	G	G	G	G	G	G	G	G
	AX-109416347	G	A	A	A	A	A	A	A	A	A	A	A	A	A	A	A	A	A	A	A	A	A	A	A	A	A	A	A	A	A	A	A	A	A	A	A	A	A	A	A	A	A	A	A	A	A	A	A
	AX-109417581	G	G	G	G	G	G	G	G	G	G	G	G	G	G	G	G	G	G	G	G	G	G	G	G	G	G	G	G	G	G	G	G	G	G	G	G	G	G	G	G	G	G	G	G	G	G	G	G
	AX-109417807	failed	failed	failed	failed	failed	failed	failed	failed	failed	failed	failed	failed	failed	failed	failed	failed	failed	failed	failed	failed	failed	failed	failed	failed	failed	failed	failed	failed	failed	failed	failed	failed	failed	failed	failed	failed	failed	failed	failed	failed	failed	failed	failed	failed	failed	failed	failed	failed
	AX-109418177	C	T	C	T	C	T	C	C	T	C	T	C	T	C	C	T	C	T	C	C	C	C	C	C	T	T	C	C	C	T	C	C	T	C	C	C	T	C	T	C	T	T	T	C	T	C	T	C
	AX-109418218	T	C	C	C	C	C	C	C	C	C	C	C	C	C	C	C	C	C	C	C	C	C	C	C	C	C	C	C	C	C	C	C	C	C	C	C	C	C	C	C	C	C	C	C	C	C	C	C
	AX-109418825	T	C	T	T	C	C	C	T	T	C	T	T	T	C	T	C	C	T	T	C	C	C	C	C	C	C	T	Y	T	T	T	T	C	T	C	T	Y	C	T	C	C	T	C	C	C	C	T	T
	AX-109419783	A	G	G	G	G	G	G	G	G	G	G	G	G	G	G	G	G	G	G	G	G	G	G	G	G	G	G	G	G	G	G	G	G	G	G	G	G	G	G	G	G	G	G	G	G	G	G	G
	AX-109420401	C	C	C	C	C	C	C	C	C	C	C	C	C	C	C	C	C	C	C	C	C	C	C	C	C	C	C	C	C	C	C	C	C	C	C	C	C	C	C	C	C	C	C	C	C	C	C	C
	AX-109420889	T	C	T	C	C	T	C	T	T	C	C	T	C	C	C	C	T	C	C	C	T	C	T	C	C	T	C	T	failed	T	T	C	T	failed	C	C	T	C	T	Y	C	T	C	C	T	C	T	T
	AX-109422469	C	C	T	T	T	C	C	C	T	C	C	T	T	T	T	C	T	T	T	T	T	C	C	C	C	C	T	C	T	C	T	C	T	C	C	C	Y	T	C	C	T	C	T	failed	Y	T	C	T
	AX-109423718	failed	failed	failed	failed	failed	failed	failed	failed	failed	failed	failed	failed	failed	failed	failed	failed	failed	failed	failed	failed	failed	failed	failed	failed	failed	failed	failed	failed	failed	failed	failed	failed	failed	failed	failed	failed	failed	failed	failed	failed	failed	failed	failed	failed	failed	failed	failed	failed
	AX-109426149	T	C	T	C	C	C	T	C	C	C	C	failed	T	T	T	T	C	T	Y	T	C	T	T	T	T	T	C	C	C	C	T	C	C	C	T	C	T	T	C	C	T	T	T	C	C	T	C	C
	AX-109426991	T	T	T	T	T	T	T	T	T	T	T	T	T	T	T	T	T	T	T	T	T	T	T	T	T	T	T	T	T	T	T	T	T	T	T	T	T	T	T	T	T	T	T	T	T	T	T	T
	AX-109428552	A	A	T	T	T	T	W	A	A	A	T	A	A	A	A	A	T	T	T	T	T	T	A	T	A	T	T	A	A	A	T	A	A	T	T	T	T	W	A	A	A	A	A	T	T	T	A	A
	AX-109431238	T	T	T	T	T	T	T	T	T	T	T	T	T	T	T	T	T	T	T	T	T	T	T	T	T	T	T	T	T	T	T	T	T	T	T	T	T	T	T	T	T	T	T	T	T	T	T	T
	AX-109432523	G	G	G	G	G	G	G	G	G	G	G	G	G	G	G	G	G	G	G	G	G	G	G	G	G	G	G	G	G	G	G	G	G	G	G	G	G	G	G	G	G	G	G	G	G	G	G	G
	AX-109433020	G	G	G	G	G	G	G	G	G	G	G	G	G	G	G	G	G	G	G	G	G	G	G	G	G	G	G	G	G	G	G	G	G	G	G	G	G	G	G	G	G	G	G	G	G	G	G	G
	AX-109433082	C	T	T	T	T	T	T	T	T	T	T	T	T	T	T	T	T	T	T	T	T	T	T	T	T	T	T	T	T	T	T	T	T	T	T	T	T	T	T	T	T	T	T	T	T	T	T	T
	AX-109433118	C	A	A	A	A	A	A	A	A	A	A	A	A	A	A	A	A	A	A	A	A	A	A	A	A	A	A	A	A	A	A	A	A	A	A	A	A	A	A	A	A	A	A	A	A	A	A	A
	AX-109434490	C	C	C	C	C	C	C	C	C	C	C	C	C	C	C	C	C	C	C	C	C	C	C	C	C	C	C	C	C	C	C	C	C	C	C	C	C	C	C	C	C	C	C	C	C	C	C	C
	AX-109434819	failed	failed	failed	failed	failed	failed	failed	failed	failed	failed	failed	failed	failed	failed	failed	failed	failed	failed	failed	failed	failed	failed	failed	failed	failed	failed	failed	failed	failed	failed	failed	failed	failed	failed	failed	failed	failed	failed	failed	failed	failed	failed	failed	failed	failed	failed	failed	failed
	AX-109435061	A	A	A	A	A	A	A	A	A	A	A	A	A	A	A	A	A	A	A	A	A	A	A	A	A	A	A	A	A	A	A	A	A	A	A	A	A	A	A	A	A	A	A	A	A	A	A	A
	AX-109436214	failed	failed	failed	failed	failed	failed	failed	failed	failed	failed	failed	failed	failed	failed	failed	failed	failed	failed	failed	failed	failed	failed	failed	failed	failed	failed	failed	failed	failed	failed	failed	failed	failed	failed	failed	failed	failed	failed	failed	failed	failed	failed	failed	failed	failed	failed	failed	failed
	AX-109437250	A	A	A	A	A	A	A	A	A	A	A	A	A	A	A	A	A	A	A	A	A	A	A	A	A	A	A	A	A	A	A	A	A	A	A	A	A	A	A	A	A	A	A	A	A	A	A	A
	AX-109439139	G	G	A	G	G	G	A	A	G	G	G	A	A	A	R	A	G	A	G	A	G	A	A	A	G	A	G	A	G	A	A	G	G	G	A	G	A	R	A	A	A	A	A	A	G	A	G	A
	AX-109441689	A	C	A	A	A	C	A	A	A	C	A	A	C	A	C	A	C	C	C	C	C	A	M	A	A	C	A	A	A	A	C	A	M	C	A	A	A	C	A	A	C	C	C	C	C	C	C	C
	AX-109445262	G	G	G	G	G	G	G	G	G	G	G	G	G	G	G	G	G	G	G	G	G	G	G	G	G	G	G	G	G	G	G	G	G	G	G	G	G	G	G	G	G	G	G	G	G	G	G	G
	AX-109447012	T	T	T	T	T	T	T	T	T	T	T	T	T	T	T	T	T	T	T	T	T	T	T	T	T	T	T	T	T	T	T	T	T	T	T	T	T	T	T	T	T	T	T	T	T	T	T	T
	AX-109447836	A	G	A	G	G	G	A	G	A	G	G	R	G	failed	A	G	A	G	G	A	A	A	A	A	G	A	G	failed	G	G	G	G	G	A	A	G	A	G	G	G	G	A	A	A	G	A	A	A
	AX-109449320	C	C	C	C	C	C	C	C	C	C	C	C	C	C	C	C	C	C	C	C	C	C	C	C	C	C	C	C	C	C	C	C	C	C	C	C	C	C	C	C	C	C	C	C	C	C	C	C
	AX-109449323	T	T	C	C	T	C	T	T	T	C	T	T	T	T	T	C	C	C	T	T	C	C	C	C	C	C	C	T	T	C	T	T	T	C	T	T	T	T	T	C	T	T	C	T	T	C	T	T
	AX-109449401	A	A	A	A	A	A	A	A	A	A	A	A	A	A	A	A	A	A	A	A	A	A	A	A	A	A	A	A	A	A	A	A	A	A	A	A	A	A	A	A	A	A	A	A	A	A	A	A
	AX-109449877	G	G	G	G	G	G	G	G	G	G	G	G	G	G	G	G	G	G	G	G	G	G	G	G	G	G	G	G	G	G	G	G	G	G	G	G	G	G	G	G	G	G	G	G	G	G	G	G
	AX-109450765	G	G	G	G	G	G	G	G	G	G	G	G	G	G	G	G	G	G	G	G	G	G	G	G	G	G	G	G	G	G	G	G	G	G	G	G	G	G	G	G	G	G	G	G	G	G	G	G
	AX-109453779	T	C	C	C	C	C	C	C	C	C	C	C	C	C	C	C	C	C	C	C	C	C	C	C	C	C	C	C	C	C	C	C	C	C	C	C	C	C	C	C	C	C	C	C	C	C	C	C
	AX-109453871	A	A	A	A	A	A	A	A	A	A	A	A	A	A	A	A	A	A	A	A	A	A	A	A	A	A	A	A	A	A	A	A	A	A	A	A	A	A	A	A	A	A	A	A	A	A	A	A
	AX-109454183	G	C	C	C	C	C	C	C	C	C	C	C	C	C	C	C	C	C	C	C	C	C	C	C	C	C	C	C	C	C	C	C	C	C	C	C	C	C	C	C	C	C	C	C	C	C	C	C
	AX-109454338	G	A	G	A	A	G	G	G	A	R	failed	R	G	A	G	A	A	G	G	G	A	A	G	A	A	A	A	A	A	failed	A	G	G	G	A	A	failed	A	A	G	G	G	A	G	A	G	G	A
	AX-109454545	C	C	T	T	T	T	C	C	C	C	T	Y	Y	T	T	C	C	C	C	T	T	T	C	T	C	T	Y	T	C	T	T	C	T	T	C	T	T	T	C	C	T	T	C	T	C	C	C	T
	AX-109455000	T	T	T	T	T	T	T	T	T	T	T	T	T	T	T	T	T	T	T	T	T	T	T	T	T	T	T	T	T	T	T	T	T	T	T	T	T	T	T	T	T	T	T	T	T	T	T	T
	AX-109455163	A	A	G	A	A	A	G	G	G	A	G	G	A	G	A	A	A	G	A	A	G	G	A	G	G	failed	G	A	A	G	A	A	A	G	G	G	G	A	G	A	A	R	A	A	G	A	A	A
	AX-109456979	C	G	C	C	C	G	C	G	C	S	G	C	G	C	G	C	G	G	C	C	G	C	G	C	G	G	G	G	C	G	G	G	G	C	G	C	C	G	C	C	G	C	G	C	G	C	C	C
	AX-109457994	C	C	C	C	C	C	C	C	C	C	C	C	C	C	C	C	C	C	C	C	C	C	C	C	C	C	C	C	C	C	C	C	C	C	C	C	C	C	C	C	C	C	C	C	C	C	C	C
	AX-109458141	A	A	G	A	G	A	G	G	A	G	A	A	A	A	G	G	A	G	G	G	R	A	A	A	A	A	R	A	failed	G	G	A	A	G	A	A	R	G	failed	A	G	G	A	failed	A	A	A	G
	AX-109458730	failed	failed	failed	failed	failed	failed	failed	failed	failed	failed	failed	failed	failed	failed	failed	failed	failed	failed	failed	failed	failed	failed	failed	failed	failed	failed	failed	failed	failed	failed	failed	failed	failed	failed	failed	failed	failed	failed	failed	failed	failed	failed	failed	failed	failed	failed	failed	failed
	AX-109462627	A	A	C	A	A	A	C	A	C	A	A	M	A	M	C	C	C	A	C	C	C	C	A	C	A	C	A	M	A	A	A	A	A	A	C	A	C	A	A	A	A	C	C	C	A	C	C	C
	AX-109463886	T	C	T	T	T	T	C	T	C	Y	C	Y	T	T	C	T	T	T	T	C	T	C	C	C	C	C	C	Y	T	C	C	T	C	Y	T	T	T	T	C	T	Y	Y	T	C	Y	C	T	T
	AX-109466948	A	A	A	A	A	A	A	A	A	A	A	A	A	A	A	A	A	A	A	A	A	A	A	A	A	A	A	A	A	A	A	A	A	A	A	A	A	A	A	A	A	A	A	A	A	A	A	A
	AX-109467010	C	C	C	C	C	C	C	C	C	C	C	C	C	C	C	C	C	C	C	C	C	C	C	C	C	C	C	C	C	C	C	C	C	C	C	C	C	C	C	C	C	C	C	C	C	C	C	C
	AX-109467590	G	G	G	G	G	G	G	G	G	G	G	G	G	G	G	G	G	G	G	G	G	G	G	G	G	G	G	G	G	G	G	G	G	G	G	G	G	G	G	G	G	G	G	G	G	G	G	G
	AX-109468448	T	T	T	T	T	T	T	T	T	T	T	T	T	T	T	T	T	T	T	T	T	T	T	T	T	T	T	T	T	T	T	T	T	T	T	T	T	T	T	T	T	T	T	T	T	T	T	T
	AX-109469528	T	failed	C	failed	failed	failed	failed	failed	failed	C	failed	C	failed	failed	C	C	C	failed	failed	failed	failed	failed	failed	failed	C	C	C	failed	C	failed	C	failed	failed	C	failed	C	failed	failed	failed	C	C	failed	C	C	C	C	failed	failed
	AX-109471778	A	T	A	T	A	T	T	A	T	A	T	T	T	T	T	T	A	A	A	A	A	T	A	T	T	T	T	T	T	T	T	T	A	T	A	T	T	T	A	T	T	W	T	T	T	T	T	A
	AX-109472730	T	C	T	C	T	C	C	C	C	C	C	T	C	C	C	C	T	C	T	T	C	C	T	C	C	C	C	C	C	C	C	failed	C	Y	T	Y	C	T	C	C	C	C	C	C	C	C	C	T
	AX-109475553	A	A	G	G	A	A	A	G	A	A	G	G	G	A	G	A	A	G	G	A	G	A	A	A	A	A	G	R	G	G	G	G	A	G	A	G	R	A	G	A	A	G	A	A	A	A	G	G
	AX-109475947	T	C	T	C	C	C	T	C	T	C	C	C	C	T	T	C	T	C	T	C	T	T	C	T	C	C	T	T	C	T	T	C	C	C	T	T	C	T	T	T	C	C	C	C	C	T	C	T
	AX-109477914	C	A	C	A	C	A	C	C	C	M	C	C	A	C	A	A	M	A	A	A	A	C	A	C	C	A	C	A	C	C	M	A	A	A	C	C	C	A	C	C	C	A	A	A	A	A	A	A
	AX-109479115	G	A	A	A	A	A	A	A	A	A	A	A	A	A	A	A	A	A	A	A	A	A	A	A	A	A	A	A	A	A	A	A	A	A	A	A	A	A	A	A	A	A	A	A	A	A	A	A
	AX-109481526	A	C	C	C	C	C	C	C	C	C	C	C	C	C	C	C	C	C	C	C	C	C	C	C	C	C	C	C	C	C	C	C	C	C	C	C	C	C	C	C	C	C	C	C	C	C	C	C
	AX-109483245	G	A	failed	A	G	R	A	A	A	A	A	A	A	A	A	A	A	A	A	A	A	A	A	A	A	A	A	failed	A	A	A	A	A	A	failed	A	A	A	A	A	A	A	A	A	A	A	A	A
	AX-109483919	G	G	T	T	G	G	G	T	G	G	T	T	T	G	T	G	G	T	T	G	T	G	G	G	G	G	T	G	T	T	T	T	G	T	G	T	G	G	T	G	G	T	G	G	G	G	T	T
	AX-109485279	G	G	A	A	A	G	G	G	G	G	A	A	G	A	G	G	A	A	G	A	R	A	G	A	A	A	A	G	G	A	G	A	A	G	A	G	A	G	G	A	G	G	A	A	G	G	A	A
	AX-109490291	failed	failed	failed	failed	failed	failed	failed	failed	failed	failed	failed	failed	failed	failed	failed	failed	failed	failed	failed	failed	failed	failed	failed	failed	failed	failed	failed	failed	failed	failed	failed	failed	failed	failed	failed	failed	failed	failed	failed	failed	failed	failed	failed	failed	failed	failed	failed	failed
	AX-109490438	T	C	T	T	C	T	C	C	T	T	C	C	C	Y	T	T	C	T	T	T	T	T	C	T	T	C	T	C	T	T	T	T	T	C	T	C	T	T	C	C	T	T	T	T	C	T	C	T
	AX-109493197	G	G	A	A	G	A	G	A	A	G	G	A	A	A	A	G	A	A	A	G	G	G	G	G	G	G	R	A	A	A	G	A	A	A	G	A	G	G	A	G	G	G	A	R	G	G	A	A
	AX-109493460	G	G	A	A	A	A	A	G	G	A	A	G	G	A	G	A	G	failed	A	A	G	A	G	A	G	G	A	G	A	G	A	G	A	A	A	G	G	R	G	G	A	G	G	A	A	A	failed	G
	AX-109493732	G	C	C	C	C	C	C	C	C	C	C	C	C	C	C	C	C	C	C	C	C	C	C	C	C	C	C	C	C	C	C	C	C	C	C	C	C	C	C	C	C	C	C	C	C	C	C	C
	AX-109495285	C	A	C	C	C	A	C	A	C	A	A	C	A	C	A	A	A	C	C	C	A	A	C	A	A	A	A	A	M	A	A	A	A	C	A	C	C	M	C	C	C	C	A	C	A	C	C	C
	AX-109500149	A	G	A	A	A	A	G	G	G	G	G	A	A	A	A	G	G	G	G	G	A	G	A	G	G	A	G	A	A	A	A	G	A	A	A	G	A	G	A	A	G	A	G	G	R	G	A	A
	AX-109501910	C	C	T	T	C	C	C	T	T	C	T	T	T	C	T	C	C	T	T	C	C	C	C	C	C	C	T	Y	T	T	C	T	C	T	C	T	Y	C	T	C	C	T	C	C	C	C	T	T
	AX-109502142	G	T	T	T	T	T	T	T	T	T	T	T	T	T	T	T	T	T	T	T	T	T	T	T	T	T	T	T	T	T	T	T	T	T	T	T	T	T	T	T	T	T	T	T	T	T	T	T
	AX-109503763	G	G	G	G	G	G	G	G	G	G	G	G	G	G	G	G	G	G	G	G	G	G	G	G	G	G	G	G	G	G	G	G	G	G	G	G	G	G	G	G	G	G	G	G	G	G	G	G
	AX-109506198	G	G	A	G	A	A	G	A	A	A	A	A	A	A	G	G	G	G	A	G	A	A	A	A	A	G	G	G	G	A	G	A	G	R	A	G	A	A	R	A	A	A	G	A	A	G	A	G
	AX-109507247	C	T	T	T	T	T	T	T	T	T	T	T	T	T	T	T	T	T	T	T	T	T	T	T	T	T	T	T	T	T	T	T	T	T	T	T	T	T	T	T	T	T	T	T	T	T	T	T
	AX-109508535	G	G	G	G	G	G	G	G	G	G	G	G	G	G	G	G	G	G	G	G	G	G	G	G	G	G	G	G	G	G	G	G	G	G	G	G	G	G	G	G	G	G	G	G	G	G	G	G
	AX-109508702	T	C	C	C	C	C	C	C	C	C	C	C	C	C	C	C	C	C	C	C	C	C	C	C	C	C	C	C	C	C	C	C	C	C	C	C	C	C	C	C	C	C	C	C	C	C	C	C
	AX-109509402	C	T	C	T	C	T	C	C	T	C	C	C	T	C	C	T	C	T	C	C	C	C	C	C	T	T	C	C	C	T	C	C	T	C	T	C	T	C	T	C	T	T	T	C	T	C	T	C
	AX-109509752	C	T	C	C	Y	T	T	T	C	T	C	C	T	Y	T	T	C	C	T	C	Y	C	T	C	T	C	Y	T	T	C	T	C	C	T	C	T	C	T	T	C	T	T	C	C	T	T	C	C
	AX-109510374	A	G	G	G	G	G	G	G	G	G	G	G	G	G	G	G	G	G	G	G	G	G	G	G	G	G	G	G	G	G	G	G	G	G	G	G	G	G	G	G	G	G	G	G	G	G	G	G
	AX-109511115	T	C	C	C	C	C	C	C	C	C	C	C	C	C	C	C	C	C	C	C	C	C	C	C	C	C	C	C	C	C	C	C	C	C	C	C	C	C	C	C	C	C	C	C	C	C	C	C
	AX-109511646	C	A	C	A	failed	M	C	M	C	A	C	C	M	C	C	A	C	M	A	C	A	C	C	C	A	C	A	M	A	C	C	A	failed	C	failed	A	C	A	failed	C	C	C	A	C	A	C	C	C
	AX-109513215	T	C	T	C	T	C	T	T	C	C	C	C	C	T	C	T	C	T	T	T	C	T	C	T	T	C	C	C	T	C	T	C	C	C	C	T	C	C	C	T	C	T	C	T	C	T	C	T
	AX-109514688	A	G	G	failed	G	G	G	G	G	G	G	G	G	G	G	G	G	G	G	G	G	G	G	G	G	G	G	G	G	G	G	G	G	G	G	G	G	G	G	G	G	G	G	G	G	G	G	G
	AX-109518409	G	G	G	G	G	failed	G	G	G	G	G	G	G	G	G	G	G	G	G	G	G	G	G	G	G	G	G	G	G	G	G	G	G	G	G	G	G	G	G	G	G	G	G	G	G	G	G	G
	AX-109519143	C	C	C	C	C	C	C	C	C	C	C	C	C	C	C	C	C	C	C	C	C	C	C	C	C	C	C	C	C	C	C	C	C	C	C	C	C	C	C	C	C	C	C	C	C	C	C	C
	AX-109520219	C	C	C	C	C	C	C	C	C	C	C	C	C	C	C	C	C	C	C	C	C	C	C	C	C	C	C	C	C	C	C	C	C	C	C	C	C	C	C	C	C	C	C	C	C	C	C	C
	AX-109525056	T	C	T	T	C	C	C	C	C	C	T	T	C	T	C	C	T	T	C	T	Y	T	C	T	T	T	T	T	C	T	C	T	T	C	T	C	T	C	C	T	C	C	T	T	C	C	T	T
	AX-109528142	C	C	T	T	T	C	C	C	C	T	failed	T	Y	C	C	T	C	T	T	T	T	T	T	T	T	T	T	C	C	T	C	failed	T	T	Y	C	C	T	failed	C	T	T	C	C	T	C	C	C
	AX-109726130	A	A	G	G	failed	G	G	A	G	A	A	A	A	G	G	A	G	A	A	A	A	G	A	G	A	G	A	A	A	A	G	A	A	G	A	A	A	A	A	G	A	G	A	G	G	R	A	R
	AX-109815462	G	A	G	failed	A	A	G	R	A	A	G	G	R	G	G	A	G	G	A	A	G	G	G	G	A	G	A	R	A	G	G	A	A	G	A	A	G	R	G	G	G	G	A	G	A	G	G	G
	AX-109815681	A	G	A	A	G	A	G	G	A	A	G	G	G	failed	G	A	A	A	G	G	G	A	A	A	A	A	A	G	R	A	G	G	G	A	G	G	G	G	A	A	G	G	A	A	G	A	G	G
	AX-109816649	C	C	C	C	C	C	C	C	C	C	C	C	C	C	C	C	C	C	C	C	C	C	C	C	C	C	C	C	C	C	C	C	C	C	C	C	C	C	C	C	C	C	C	C	C	C	C	C
	AX-109818490	G	G	G	G	G	G	G	G	G	G	G	G	G	G	G	G	G	G	G	G	G	G	G	G	G	G	G	G	G	G	G	G	G	G	G	G	G	G	G	G	G	G	G	G	G	G	G	G
	AX-109821362	G	T	G	G	G	failed	K	G	T	K	G	T	G	G	G	T	G	K	G	T	G	G	G	G	T	T	G	G	T	G	T	K	G	T	K	G	K	T	T	G	T	T	T	G	T	G	failed	K
	AX-109822452	T	G	G	G	G	G	G	G	G	G	G	G	G	G	G	G	G	G	G	G	G	G	G	G	G	G	G	G	G	G	G	G	G	G	G	G	G	G	G	G	G	G	G	G	G	G	G	G
	AX-109822931	failed	failed	failed	failed	failed	failed	failed	failed	failed	failed	failed	failed	failed	failed	failed	failed	failed	failed	failed	failed	failed	failed	failed	failed	failed	failed	failed	failed	failed	failed	failed	failed	failed	failed	failed	failed	failed	failed	failed	failed	failed	failed	failed	failed	failed	failed	failed	failed
	AX-109823216	failed	failed	failed	failed	failed	failed	failed	failed	failed	failed	failed	failed	failed	failed	failed	failed	failed	failed	failed	failed	failed	failed	failed	failed	failed	failed	failed	failed	failed	failed	failed	failed	failed	failed	failed	failed	failed	failed	failed	failed	failed	failed	failed	failed	failed	failed	failed	failed
	AX-109823246	C	T	T	T	T	T	T	T	T	T	T	T	T	T	T	T	T	T	T	T	T	T	T	T	T	T	T	T	T	T	T	T	T	T	T	T	T	T	T	T	T	T	T	T	T	T	T	T
	AX-109823717	C	C	C	C	C	C	C	C	C	C	C	C	C	C	C	C	C	C	C	C	C	C	C	C	C	C	C	C	C	C	C	C	C	C	C	C	C	C	C	C	C	C	C	C	C	C	C	C
	AX-109823869	failed	failed	failed	failed	failed	failed	failed	failed	failed	failed	failed	failed	failed	failed	failed	failed	failed	failed	failed	failed	failed	failed	failed	failed	failed	failed	failed	failed	failed	failed	failed	failed	failed	failed	failed	failed	failed	failed	failed	failed	failed	failed	failed	failed	failed	failed	failed	failed
	AX-109825019	T	C	C	C	C	C	C	C	C	C	C	C	C	C	C	C	C	C	C	C	C	C	C	C	C	C	C	C	C	C	C	C	C	C	C	C	C	C	C	C	C	C	C	C	C	C	C	C
	AX-109825489	C	T	C	C	C	T	C	T	C	T	T	C	T	C	T	T	T	C	C	C	T	T	C	T	T	T	T	T	C	T	T	T	T	C	T	C	C	C	C	C	C	C	T	C	T	C	C	C
	AX-109825507	G	A	G	A	G	A	G	G	A	A	A	G	A	G	A	G	A	A	G	A	G	G	G	G	G	A	A	G	G	A	G	A	A	A	A	G	A	A	A	G	A	G	G	G	A	G	A	A
	AX-109830947	failed	failed	failed	failed	failed	failed	failed	failed	failed	failed	failed	failed	failed	failed	failed	failed	failed	failed	failed	failed	failed	failed	failed	failed	failed	failed	failed	failed	failed	failed	failed	failed	failed	failed	failed	failed	failed	failed	failed	failed	failed	failed	failed	failed	failed	failed	failed	failed
	AX-109830951	C	A	failed	M	C	A	C	A	A	C	A	A	M	C	C	A	A	C	M	C	C	C	C	C	A	A	A	C	C	C	A	C	A	C	C	C	M	C	A	A	C	A	A	C	A	A	A	C
	AX-109832011	A	A	A	A	A	A	A	A	A	A	A	A	A	A	A	A	A	A	A	A	A	A	A	A	A	A	A	A	A	A	A	A	A	A	A	A	A	A	A	A	A	A	A	A	A	A	A	A
	AX-109832431	A	A	G	A	G	A	G	G	A	G	A	A	A	A	G	G	A	G	G	G	R	A	A	A	A	A	R	A	G	G	G	A	A	G	A	A	failed	G	failed	A	G	G	A	G	A	A	A	G
	AX-109832564	G	G	A	G	A	G	A	A	G	A	G	A	G	A	A	G	A	G	A	A	A	A	A	A	G	G	A	A	A	G	A	A	G	A	A	A	G	A	G	A	G	G	G	A	G	A	G	A
	AX-109833191	A	A	A	A	A	A	A	A	A	A	A	A	A	A	A	A	A	A	A	A	A	A	A	A	A	A	A	A	A	A	A	A	A	A	A	A	A	A	A	A	A	A	A	A	A	A	A	A
	AX-109834411	C	T	T	T	T	T	T	T	T	T	T	T	T	T	T	T	T	T	T	T	T	T	T	T	T	T	T	T	T	T	T	T	T	T	T	T	T	T	T	T	T	T	T	T	T	T	T	T
	AX-109835668	T	failed	T	failed	T	G	failed	T	failed	T	failed	G	failed	G	failed	failed	T	T	T	T	T	G	T	G	G	K	failed	failed	failed	failed	K	K	T	G	T	failed	G	G	T	failed	failed	T	G	G	failed	failed	G	T
	AX-109835734	C	C	C	C	C	C	C	C	C	C	C	C	C	C	C	C	C	C	C	C	C	C	C	C	C	C	C	C	C	C	C	C	C	C	C	C	C	C	C	C	C	C	C	C	C	C	C	C
	AX-109836776	G	A	A	A	A	A	A	A	A	A	A	A	A	A	A	A	A	A	A	A	A	A	A	A	A	A	A	A	A	A	A	A	A	A	A	A	A	A	A	A	A	A	A	A	A	A	A	A
	AX-109837022	A	A	A	A	A	A	A	A	A	A	A	A	A	A	A	A	A	A	A	A	A	A	A	A	A	A	A	A	A	A	A	A	A	A	A	A	A	A	A	A	A	A	A	A	A	A	A	A
	AX-109837430	A	A	A	A	A	A	A	A	A	A	A	A	A	A	A	A	A	A	A	A	A	A	A	A	A	A	A	A	A	A	A	A	A	A	A	A	A	A	A	A	A	A	A	A	A	A	A	A
	AX-109838796	A	A	A	A	A	A	A	A	A	A	A	A	A	A	A	A	A	A	A	A	A	A	A	A	A	A	A	A	A	A	A	A	A	A	A	A	A	A	A	A	A	A	A	A	A	A	A	A
	AX-109839445	G	C	G	G	G	G	G	C	C	G	failed	C	C	G	C	G	C	S	G	G	C	G	C	G	C	C	G	C	G	C	C	C	C	G	G	C	C	S	C	C	C	C	C	G	G	G	S	C
	AX-109840501	C	T	C	C	Y	T	T	T	C	T	C	C	T	Y	T	T	C	C	T	C	Y	C	T	C	T	C	Y	T	T	C	T	C	C	T	C	T	C	T	T	C	T	T	C	C	T	T	C	C
	AX-109843361	C	T	C	T	T	Y	C	C	T	C	C	T	Y	C	T	C	C	C	C	T	C	T	C	T	T	T	C	T	Y	T	C	T	C	C	C	Y	C	T	T	C	C	C	T	T	C	T	T	T
	AX-109845140	failed	failed	failed	failed	failed	failed	failed	failed	failed	failed	failed	failed	failed	failed	failed	failed	failed	failed	failed	failed	failed	failed	failed	failed	failed	failed	failed	failed	failed	failed	failed	failed	failed	failed	failed	failed	failed	failed	failed	failed	failed	failed	failed	failed	failed	failed	failed	failed
	AX-109846777	T	G	T	G	G	K	G	G	G	T	T	G	T	G	G	G	T	T	G	G	T	G	G	G	T	G	T	T	G	T	G	T	G	G	G	G	G	T	failed	T	T	T	T	T	G	T	G	T
	AX-109848488	C	C	T	T	T	T	T	C	C	T	T	C	C	T	C	T	C	Y	T	T	C	T	C	T	C	C	T	C	T	C	T	C	C	T	T	C	C	failed	C	C	C	C	C	T	T	T	Y	C
	AX-109848813	T	C	C	C	C	C	C	C	C	C	C	C	C	C	C	C	C	C	C	C	C	C	C	C	C	C	C	C	C	C	C	C	C	C	C	C	C	C	C	C	C	C	C	C	C	C	C	C
	AX-109849056	A	G	A	A	A	A	G	G	G	G	G	A	A	A	A	failed	G	G	G	G	A	G	A	G	G	A	G	A	A	A	A	G	A	A	A	G	A	failed	A	A	G	A	G	G	R	G	A	A
	AX-109849058	A	A	G	G	G	A	A	A	failed	G	G	G	A	G	A	A	A	G	G	G	A	A	G	A	G	A	G	G	R	G	G	A	A	A	G	A	G	A	A	R	A	G	G	A	A	A	A	G
	AX-109851721	T	T	G	G	G	T	T	T	T	T	T	G	G	T	T	T	G	T	G	T	G	failed	G	T	G	G	T	T	G	T	G	G	K	T	G	K	G	G	G	G	G	T	T	K	K	G	T	G
	AX-109852462	A	G	G	G	G	G	G	G	G	G	G	G	G	G	G	G	G	G	G	G	G	G	G	G	G	G	G	G	G	G	G	G	G	G	G	G	G	G	G	G	G	G	G	G	G	G	G	G
	AX-109853614	A	G	A	G	A	A	G	A	G	R	G	G	A	G	A	A	A	A	A	G	G	G	G	G	G	A	A	G	A	G	G	A	A	A	A	A	A	A	G	A	A	G	G	A	G	A	A	A
	AX-109853902	T	G	G	G	G	G	G	G	G	G	G	G	G	G	G	G	G	G	G	G	G	G	G	G	G	G	G	G	G	G	G	G	G	G	G	G	G	G	G	G	G	G	G	G	G	G	G	G
	AX-109854225	G	G	A	G	A	G	G	A	G	A	A	A	A	A	G	G	G	G	A	G	A	A	A	A	A	A	G	G	A	G	G	A	G	G	A	G	A	A	A	A	A	A	G	failed	A	G	G	G
	AX-109854722	G	G	A	G	A	G	A	G	A	A	A	A	A	R	G	A	A	G	G	A	R	G	G	G	A	A	G	G	A	G	G	A	G	A	G	G	A	G	A	A	A	G	G	A	A	A	G	A
	AX-109855005	T	C	C	C	C	C	C	C	C	C	C	C	C	C	C	C	C	C	C	C	C	C	C	C	C	C	C	C	C	C	C	C	C	C	C	C	C	C	C	C	C	C	C	C	C	C	C	C
	AX-109855651	C	T	C	T	C	T	C	C	C	Y	C	C	T	C	T	T	Y	T	T	T	T	C	T	C	C	T	C	T	C	C	Y	T	T	C	C	C	C	T	C	C	C	failed	T	T	T	T	T	T
	AX-109856494	T	T	T	T	T	T	T	T	T	T	T	T	T	T	T	T	T	T	T	T	T	T	T	T	T	T	T	T	T	T	T	T	T	T	T	T	T	T	T	T	T	T	T	T	T	T	T	T
	AX-109857433	failed	failed	failed	failed	failed	failed	failed	failed	failed	failed	failed	failed	failed	failed	failed	failed	failed	failed	failed	failed	failed	failed	failed	failed	failed	failed	failed	failed	failed	failed	failed	failed	failed	failed	failed	failed	failed	failed	failed	failed	failed	failed	failed	failed	failed	failed	failed	failed
	AX-109857484	C	C	A	A	A	A	C	C	A	C	C	A	A	A	A	C	A	A	A	A	A	A	C	A	C	C	A	C	A	C	A	C	A	C	C	C	A	A	C	C	C	C	A	C	A	A	C	A
	AX-109858450	C	C	A	C	C	C	A	C	C	C	C	M	A	A	A	A	C	A	M	A	C	A	A	A	A	A	C	C	C	C	M	C	C	C	A	C	A	A	C	C	A	A	A	C	C	A	C	C
	AX-109858681	G	A	A	A	A	A	A	A	A	A	A	A	A	A	A	A	A	A	A	A	A	A	A	A	A	A	A	A	A	A	A	A	A	A	A	A	A	A	A	A	A	A	A	A	A	A	A	A
	AX-109859227	C	C	C	C	C	C	C	C	C	C	C	C	C	C	C	C	C	C	C	C	C	C	C	C	C	C	C	C	C	C	C	C	C	C	C	C	C	C	C	C	C	C	C	C	C	C	C	C
	AX-109859497	T	T	T	T	T	T	T	T	T	T	T	T	T	T	T	T	T	T	T	T	T	T	T	T	T	T	T	T	T	T	T	T	T	T	T	T	T	T	T	T	T	T	T	T	T	T	T	T
	AX-109859693	T	T	T	T	T	T	T	T	T	T	T	T	T	T	T	T	T	T	T	T	T	T	T	T	T	T	T	T	T	T	T	T	T	T	T	T	T	T	T	T	T	T	T	T	T	T	T	T
	AX-109859763	G	G	A	A	G	A	G	A	G	A	G	G	G	R	G	A	A	A	G	G	A	A	A	A	A	A	A	G	G	A	A	G	G	A	G	A	G	G	G	A	G	G	A	G	G	A	G	G
	AX-109861126	T	C	T	C	T	C	C	C	C	Y	C	C	C	C	C	C	T	C	T	T	T	C	T	C	C	C	C	C	C	C	C	T	T	T	T	Y	C	C	C	C	C	Y	Y	C	C	C	C	T
	AX-109861530	C	C	C	C	C	C	C	C	C	C	C	C	C	C	C	C	C	C	C	C	C	C	C	C	C	C	C	C	C	C	C	C	C	C	C	C	C	C	C	C	C	C	C	C	C	C	C	C
	AX-109862395	A	A	A	A	A	A	A	A	A	A	A	A	A	A	A	A	A	A	A	A	A	A	A	A	A	A	A	A	A	A	A	A	A	A	A	A	A	A	A	A	A	A	A	A	A	A	A	A
	AX-109862715	A	G	A	A	A	G	G	R	A	A	A	A	A	R	A	G	G	failed	A	A	G	A	A	A	G	G	A	A	A	R	A	A	G	G	A	G	A	A	G	R	A	A	A	G	A	G	G	A
	AX-109863438	G	A	G	G	R	A	A	G	G	A	G	G	R	G	A	G	A	G	A	A	G	G	G	G	G	G	G	G	A	A	A	A	A	A	A	R	A	A	G	G	G	G	G	A	G	A	A	G
	AX-109863956	C	T	T	T	T	T	T	T	T	T	T	T	T	T	T	T	T	T	T	T	T	T	T	T	T	T	T	T	T	T	T	T	T	T	T	T	T	T	T	T	T	T	T	T	T	T	T	T
	AX-109864951	T	C	T	T	T	C	T	C	T	C	C	T	C	T	C	T	C	C	T	T	C	T	T	T	C	C	C	C	T	C	C	C	C	T	C	T	T	C	T	T	C	T	C	T	C	T	T	T
	AX-109865037	A	A	A	A	A	A	A	A	A	A	A	A	A	A	A	A	A	A	A	A	A	A	A	A	A	A	A	A	A	A	A	A	A	A	A	A	A	A	A	A	A	A	A	A	A	A	A	A
	AX-109865445	T	T	C	C	C	C	C	T	C	T	C	Y	T	T	T	T	C	T	T	T	C	T	T	T	C	C	C	T	T	T	C	Y	C	T	T	T	C	C	T	C	Y	T	C	T	T	C	C	T
	AX-109865770	T	T	T	T	T	T	T	T	T	T	T	T	T	T	T	T	T	T	T	T	T	T	T	T	T	T	T	T	T	T	T	T	T	T	T	T	T	T	T	T	T	T	T	T	T	T	T	T
	AX-109866828	C	A	C	A	A	M	A	A	A	A	C	A	C	A	A	A	C	A	C	A	A	A	A	A	C	A	C	A	A	C	A	C	A	A	A	A	C	C	M	C	C	C	C	C	A	C	A	C
	AX-109866846	A	A	G	G	A	A	G	G	A	A	R	R	G	A	G	G	A	A	G	A	G	A	A	A	failed	A	G	A	G	G	G	A	A	G	G	G	A	G	G	G	R	failed	A	A	A	G	G	G
	AX-109867327	G	G	A	G	A	G	A	A	G	A	G	G	G	G	A	A	G	A	A	A	R	G	G	G	G	G	R	G	A	A	A	G	G	A	G	G	R	A	R	G	A	A	G	A	G	G	G	A
	AX-109867559	A	A	G	A	G	A	A	A	A	A	A	G	A	A	A	A	G	A	G	G	G	A	G	A	A	A	A	A	A	A	A	G	A	A	G	A	A	G	A	A	A	A	A	A	A	A	A	R
	AX-109867911	A	A	A	A	A	A	A	A	A	A	A	A	A	A	A	A	A	A	A	A	A	A	A	A	A	A	A	A	A	A	A	A	A	A	A	A	A	A	A	A	A	A	A	A	A	A	A	A
	AX-109868363	G	A	G	A	G	A	G	G	A	A	A	A	A	G	A	G	A	A	G	G	G	G	G	G	G	A	A	A	G	A	G	A	A	A	A	G	A	A	A	G	A	G	G	G	A	G	A	G
	AX-109868592	T	C	T	C	T	T	T	T	T	T	T	Y	T	C	C	T	T	T	T	T	Y	C	T	C	C	C	T	C	C	C	C	C	C	T	T	T	Y	C	T	T	C	T	C	T	C	T	C	T
	AX-109869497	C	T	C	C	C	T	T	T	C	C	C	C	C	failed	C	T	T	C	C	T	T	C	C	C	T	T	C	C	C	failed	C	C	T	T	C	T	C	C	T	failed	C	T	C	C	C	T	T	C
	AX-109869840	T	failed	C	C	C	C	C	failed	C	C	C	failed	failed	failed	C	C	C	failed	C	failed	C	failed	C	failed	C	C	C	failed	C	failed	C	failed	failed	C	C	C	failed	C	failed	C	C	C	C	failed	C	C	C	failed
	AX-109872823	G	A	A	A	A	A	A	A	A	A	A	A	A	A	A	A	A	A	A	A	A	A	A	A	A	A	A	A	A	A	A	A	A	A	A	A	A	A	A	A	A	A	A	A	A	A	A	A
	AX-109873492	A	A	A	A	A	A	A	A	A	A	A	A	A	A	A	A	A	A	A	A	A	A	A	A	A	A	A	A	A	A	A	A	A	A	A	A	A	A	A	A	A	A	A	A	A	A	A	A
	AX-109873506	C	T	C	T	C	T	C	C	T	C	T	T	T	T	C	C	T	C	C	C	Y	T	T	T	T	T	Y	T	C	C	C	T	T	C	T	T	Y	C	Y	T	C	C	T	C	T	T	T	C
	AX-109874162	A	G	G	G	G	G	G	G	G	G	G	G	G	G	G	G	G	G	G	G	G	G	G	G	G	G	G	G	G	G	G	G	G	G	G	G	G	G	G	G	G	G	G	G	G	G	G	G
	AX-109874184	C	T	C	C	Y	T	C	C	C	T	T	C	T	C	T	C	T	T	C	C	Y	C	C	C	C	T	T	T	T	T	T	C	failed	T	T	C	C	C	T	C	C	T	T	T	C	T	C	C
	AX-109875818	A	C	C	C	C	C	C	C	C	C	C	C	C	C	C	C	C	C	C	C	C	C	C	C	C	C	C	C	C	C	C	C	C	C	C	C	C	C	C	C	C	C	C	C	C	C	C	C
	AX-109877022	T	T	C	C	T	T	T	C	Y	T	C	C	C	T	C	T	T	C	C	T	T	T	T	T	T	T	C	Y	C	C	C	C	T	C	T	C	Y	T	C	T	T	C	T	T	T	T	C	C
	AX-109877315	G	G	A	A	A	G	A	G	G	A	A	A	R	A	G	A	G	G	failed	G	G	A	G	A	G	G	A	G	A	G	G	A	failed	A	A	A	A	G	A	A	G	A	G	G	G	G	A	G
	AX-109879987	T	T	G	T	G	G	failed	G	G	G	T	K	failed	G	G	T	T	G	T	G	G	T	T	T	G	G	G	G	G	T	G	T	T	T	T	G	G	G	G	T	T	G	G	T	T	G	G	G
	AX-109880762	failed	failed	failed	failed	failed	failed	failed	failed	failed	failed	failed	failed	failed	failed	failed	failed	failed	failed	failed	failed	failed	failed	failed	failed	failed	failed	failed	failed	failed	failed	failed	failed	failed	failed	failed	failed	failed	failed	failed	failed	failed	failed	failed	failed	failed	failed	failed	failed
	AX-109880915	T	T	T	T	T	T	T	T	T	T	T	T	T	T	T	T	T	T	T	T	T	T	T	T	T	T	T	T	T	T	T	T	T	T	T	T	T	T	T	T	T	T	T	T	T	T	T	T
	AX-109882264	T	G	T	G	G	G	T	K	T	G	T	T	K	T	T	G	T	G	G	T	G	T	T	T	G	T	G	K	G	T	T	G	G	T	G	G	T	G	G	T	T	T	G	T	G	T	T	T
	AX-109882902	C	A	C	C	A	C	A	A	A	C	A	A	A	M	A	C	C	C	A	A	C	C	C	C	C	C	C	A	A	C	A	A	A	C	A	A	A	A	A	C	A	A	C	A	A	C	A	A
	AX-109883005	A	G	A	G	A	A	A	G	A	G	R	G	G	G	A	G	A	G	A	G	A	G	G	G	A	A	A	G	A	G	A	G	G	G	A	A	A	A	G	A	A	G	A	G	G	A	failed	G
	AX-109883040	G	A	A	A	A	A	A	A	A	A	A	A	A	A	A	A	A	A	A	A	A	A	A	A	A	A	A	A	A	A	A	A	A	A	A	A	A	A	A	A	A	A	A	A	A	A	A	A
	AX-109884717	A	C	A	C	A	C	A	C	C	A	C	C	M	A	A	C	C	A	C	A	A	A	A	A	C	C	C	C	A	A	C	C	C	A	M	A	M	A	C	C	A	A	C	A	C	C	C	A
	AX-109884721	T	C	C	C	C	C	C	C	C	C	C	C	C	C	C	C	C	C	C	C	C	C	C	C	C	C	C	C	C	C	C	C	C	C	C	C	C	C	C	C	C	C	C	C	C	C	C	C
	AX-109890162	A	A	G	A	A	A	G	A	A	A	A	R	G	G	G	G	A	G	R	G	A	G	G	G	G	G	A	A	A	A	R	A	A	A	G	A	G	G	A	A	G	G	G	A	A	G	A	A
	AX-109890735	A	G	G	G	G	G	G	G	G	G	G	G	G	G	G	G	G	G	G	G	G	G	G	G	G	G	G	G	G	G	G	G	G	G	G	G	G	G	G	G	G	G	G	G	G	G	G	G
	AX-109890741	A	A	A	A	A	A	A	A	A	A	A	A	A	A	A	A	A	A	A	A	A	A	A	A	A	A	A	A	A	A	A	A	A	A	A	A	A	A	A	A	A	A	A	A	A	A	A	A
	AX-109891037	T	T	T	T	T	T	T	T	T	T	T	T	T	T	T	T	T	T	T	T	T	T	T	T	T	T	T	T	T	T	T	T	T	T	T	T	T	T	T	T	T	T	T	T	T	T	T	T
	AX-109891058	G	G	G	G	G	G	G	G	G	G	G	G	G	G	G	G	G	G	G	G	G	G	G	G	G	G	G	G	G	G	G	G	G	G	G	G	G	G	G	G	G	G	G	G	G	G	G	G
	AX-109891569	G	A	G	G	G	A	A	R	G	G	G	G	G	R	A	A	A	G	G	A	A	G	A	G	A	A	G	G	G	G	G	G	A	A	G	A	A	G	A	A	G	A	G	failed	G	A	G	G
	AX-109891777	C	C	A	A	A	C	A	C	C	A	C	C	M	A	A	C	A	A	C	A	A	A	M	A	C	C	C	A	A	A	A	A	C	A	A	A	C	C	C	A	A	C	C	A	C	A	C	A
	AX-109891947	T	T	T	T	T	T	T	T	T	T	T	T	T	T	T	T	T	T	T	T	T	T	T	T	T	T	T	T	T	T	T	T	T	T	T	T	T	T	T	T	T	T	T	T	T	T	T	T
	AX-109891953	C	T	T	T	T	T	T	T	T	T	T	T	T	T	T	T	T	T	T	T	T	T	T	T	T	T	T	T	T	T	T	T	T	T	T	T	T	T	T	T	T	T	T	T	T	T	T	T
	AX-109892509	G	G	T	G	G	T	K	G	T	K	G	G	G	T	T	G	T	G	T	G	T	T	T	T	G	G	T	T	T	T	T	G	G	G	G	T	G	T	T	T	G	G	G	G	G	T	G	T
	AX-109892835	A	G	G	G	G	G	G	G	G	G	failed	G	G	G	G	G	G	G	G	G	G	G	G	G	G	G	G	G	G	G	G	G	G	G	G	G	G	G	G	G	G	G	G	G	G	G	G	G
	AX-109893695	C	C	T	C	C	C	T	T	T	T	C	C	T	C	T	T	C	C	C	C	T	T	C	T	T	T	T	C	T	failed	C	T	T	C	C	C	T	C	T	C	T	C	C	T	T	T	C	C
	AX-109895305	T	C	C	C	C	C	C	C	C	C	C	C	C	C	C	C	C	C	C	C	C	C	C	C	C	C	C	C	C	C	C	C	C	C	C	C	C	C	C	C	C	C	C	C	C	C	C	C
	AX-109895589	T	T	G	G	T	T	T	G	T	T	G	G	G	T	G	T	T	G	G	T	G	T	T	T	T	T	G	K	G	G	G	G	T	G	T	G	K	T	G	T	T	G	T	T	T	T	G	G
	AX-109895732	C	C	T	T	C	T	T	C	T	T	T	T	C	Y	C	C	T	T	C	C	Y	T	C	T	T	T	C	C	C	T	C	Y	T	C	failed	C	T	C	C	T	C	C	T	T	C	T	T	T
	AX-109897617	C	T	C	C	T	T	T	T	T	C	T	T	C	T	T	T	C	T	C	T	C	T	C	T	C	C	T	C	C	failed	T	C	C	T	C	T	C	T	failed	T	T	T	C	T	C	C	T	C
	AX-109898185	T	T	C	C	T	C	C	C	T	T	C	C	C	T	C	T	T	C	C	C	C	T	T	T	T	T	C	Y	C	C	C	C	T	C	T	C	C	T	C	T	C	C	T	T	T	T	C	C
	AX-109899237	T	T	T	T	T	T	T	T	T	T	T	T	T	T	T	T	T	T	T	T	T	T	T	T	T	T	T	T	T	T	T	T	T	T	T	T	T	T	T	T	T	T	T	T	T	T	T	T
	AX-109900018	C	failed	C	C	failed	failed	C	C	failed	failed	C	C	C	failed	C	C	failed	failed	C	failed	C	failed	failed	failed	C	failed	C	failed	C	C	C	C	failed	C	failed	C	C	failed	C	C	C	C	failed	C	failed	C	C	C
	AX-109900296	C	T	C	C	Y	T	T	T	C	T	C	C	T	failed	T	T	C	C	T	C	Y	C	T	C	T	C	Y	T	T	C	T	C	C	T	C	T	C	T	T	C	T	T	C	C	T	T	C	C
	AX-109901392	C	T	T	T	T	T	T	T	T	T	T	T	T	T	T	T	T	T	T	T	T	T	T	T	T	T	T	T	T	T	T	T	T	T	T	T	T	T	T	T	T	T	T	T	T	T	T	T
	AX-109901444	T	T	T	T	T	T	T	T	T	T	T	T	T	T	T	T	T	T	T	T	T	T	T	T	T	T	T	T	T	T	T	T	T	T	T	T	T	T	T	T	T	T	T	T	T	T	T	T
	AX-109901635	G	failed	A	failed	failed	failed	failed	A	failed	failed	failed	failed	failed	A	failed	A	A	A	failed	failed	failed	failed	A	failed	failed	failed	A	failed	failed	A	A	A	A	A	A	A	failed	failed	A	failed	A	failed	A	failed	A	A	A	A
	AX-109901905	G	A	G	G	G	A	G	G	A	R	A	A	A	G	A	G	A	A	G	G	A	G	A	G	G	R	A	A	G	A	A	A	A	G	A	G	G	A	G	G	A	G	A	G	A	G	A	G
	AX-109901925	G	G	G	G	G	G	G	G	G	G	G	G	G	G	G	G	G	G	G	G	G	G	G	G	G	G	G	G	G	G	G	G	G	G	G	G	G	G	G	G	G	G	G	G	G	G	G	G
	AX-109901957	C	C	C	C	C	C	C	C	C	C	C	C	C	C	C	C	C	C	C	C	C	C	C	C	C	C	C	C	C	C	C	C	C	C	C	C	C	C	C	C	C	C	C	C	C	C	C	C
	AX-109902001	T	T	C	C	T	T	T	T	T	T	C	C	T	C	T	T	C	C	T	C	failed	C	T	C	C	C	C	T	T	C	T	C	C	T	C	T	C	T	T	C	T	T	C	C	T	T	C	C
	AX-109903032	G	A	G	A	G	G	R	G	G	G	A	R	A	G	G	A	A	G	A	G	G	A	A	A	G	G	G	G	G	A	G	A	A	A	A	G	G	G	G	A	A	G	G	A	A	G	G	G
	AX-109903118	failed	failed	failed	failed	failed	failed	failed	failed	failed	failed	failed	failed	failed	failed	failed	failed	failed	failed	failed	failed	failed	failed	failed	failed	failed	failed	failed	failed	failed	failed	failed	failed	failed	failed	failed	failed	failed	failed	failed	failed	failed	failed	failed	failed	failed	failed	failed	failed
	AX-109903200	T	T	T	T	T	T	T	T	T	T	T	T	T	T	T	T	T	T	T	T	T	T	T	T	T	T	T	T	T	T	T	T	T	T	T	T	T	T	T	T	T	T	T	T	T	T	T	T
	AX-109905291	C	T	C	C	Y	T	C	C	C	T	T	C	C	C	C	T	T	T	T	C	C	T	T	T	T	C	C	T	Y	T	C	T	C	T	T	C	C	Y	Y	T	C	T	C	C	T	C	T	C
	AX-109905830	C	T	T	T	T	T	T	T	T	T	T	T	T	T	T	T	T	T	T	T	T	T	T	T	T	T	T	T	T	T	T	T	T	T	T	T	T	T	T	T	T	T	T	T	T	T	T	T
	AX-109905851	T	C	T	T	C	T	C	Y	C	C	C	T	T	C	T	Y	C	C	C	C	T	C	T	C	C	T	C	T	Y	T	T	C	T	T	T	C	T	Y	T	T	C	T	C	C	Y	C	T	T
	AX-109906166	A	C	C	C	C	C	C	C	C	C	C	C	C	C	C	C	C	C	C	C	C	C	C	C	C	C	C	C	C	C	C	C	C	C	C	C	C	C	C	C	C	C	C	C	C	C	C	C
	AX-109906711	T	C	T	C	T	C	C	T	C	T	C	C	C	C	C	C	T	T	T	T	T	C	T	C	C	Y	C	C	C	C	failed	failed	T	C	T	C	C	C	T	C	C	Y	C	C	C	C	C	T
	AX-109909017	G	G	G	G	G	G	G	G	G	G	G	G	G	G	G	G	G	G	G	G	G	G	G	G	G	G	G	G	G	G	G	G	G	G	G	G	G	G	G	G	G	G	G	G	G	G	G	G
	AX-109909035	A	G	G	G	G	G	G	G	G	G	G	G	G	G	G	G	G	G	G	G	G	G	G	G	G	G	G	G	G	G	G	G	G	G	G	G	G	G	G	G	G	G	G	G	G	G	G	G
	AX-109910677	A	G	G	G	G	G	G	G	G	G	G	G	G	G	G	G	G	G	G	G	G	G	G	G	G	G	G	G	G	G	G	G	G	G	G	G	G	G	G	G	G	G	G	G	G	G	G	G
	AX-109911037	C	C	C	C	C	C	C	C	C	C	C	C	C	C	C	C	C	C	C	C	C	C	C	C	C	C	C	C	C	C	C	C	C	C	C	C	C	C	C	C	C	C	C	C	C	C	C	C
	AX-109911820	T	T	T	T	T	T	T	T	T	T	T	T	T	T	T	T	T	T	T	T	T	T	T	T	T	T	T	T	T	T	T	T	T	T	T	T	T	T	T	T	T	T	T	T	T	T	T	T
	AX-109911948	G	C	C	C	C	C	C	C	C	C	C	C	C	C	C	C	C	C	C	C	C	C	C	C	C	C	C	C	C	C	C	C	C	C	C	C	C	C	C	C	C	C	C	C	C	C	C	C
	AX-109913211	failed	failed	failed	failed	failed	failed	failed	failed	failed	failed	failed	failed	failed	failed	failed	failed	failed	failed	failed	failed	failed	failed	failed	failed	failed	failed	failed	failed	failed	failed	failed	failed	failed	failed	failed	failed	failed	failed	failed	failed	failed	failed	failed	failed	failed	failed	failed	failed
	AX-109913298	T	C	T	C	T	T	T	T	C	T	C	T	C	T	T	C	T	C	T	T	T	T	T	T	C	C	T	T	T	C	T	T	C	T	T	T	C	T	C	T	C	C	C	T	C	T	C	T
	AX-109913680	C	C	C	C	C	C	C	C	C	C	C	C	C	C	C	C	C	C	C	C	C	C	C	C	C	C	C	C	C	C	C	C	C	C	C	C	C	C	C	C	C	C	C	C	C	C	C	C
	AX-109915181	G	G	G	G	G	G	G	G	G	G	G	G	G	G	G	G	G	G	G	G	G	G	G	G	G	G	G	G	G	G	G	G	G	G	G	G	G	G	G	G	G	G	G	G	G	G	G	G
	AX-109917033	G	G	A	G	A	A	G	G	G	A	A	G	A	A	G	G	failed	A	A	G	A	G	A	G	G	R	A	G	G	G	A	A	A	G	G	G	A	A	A	G	G	A	G	A	R	G	A	G
	AX-109917222	A	G	G	G	G	G	G	G	G	G	G	G	G	G	G	G	G	G	G	G	G	G	G	G	G	G	G	G	G	G	G	G	G	G	G	G	G	G	G	G	G	G	G	G	G	G	G	G
	AX-109917699	T	C	C	C	C	C	C	C	C	C	C	C	C	C	C	C	C	C	C	C	C	C	C	C	C	C	C	C	C	C	C	C	C	C	C	C	C	C	C	C	C	C	C	C	C	C	C	C
	AX-109917993	C	T	C	T	C	C	T	C	T	Y	T	T	C	failed	C	C	C	C	C	T	T	T	T	T	T	C	C	T	C	T	T	C	C	C	C	C	C	C	failed	C	C	T	T	C	T	C	C	C
	AX-109918221	A	A	A	A	A	A	A	A	A	A	A	A	A	A	A	A	A	A	A	A	A	A	A	A	A	A	A	A	A	A	A	A	A	A	A	A	A	A	A	A	A	A	A	A	A	A	A	A
	AX-109918509	G	G	G	G	G	G	G	G	G	G	G	G	G	G	G	G	G	G	G	G	G	G	G	G	G	G	G	G	G	G	G	G	G	G	G	G	G	G	G	G	G	G	G	G	G	G	G	G
	AX-109918551	A	G	G	G	G	G	G	G	G	G	G	G	G	G	G	G	G	G	G	G	G	G	G	G	G	G	G	G	G	G	G	G	G	G	G	G	G	G	G	G	G	G	G	G	G	G	G	G
	AX-109920916	G	T	T	T	T	T	T	T	T	T	T	T	T	T	T	T	T	T	T	T	T	T	T	T	T	T	T	T	T	T	T	T	T	T	T	T	T	T	T	T	T	T	T	T	T	T	T	T
	AX-109921238	A	A	C	A	C	C	A	C	A	C	C	A	A	A	M	C	C	C	C	M	A	A	A	A	C	C	M	M	C	C	C	C	C	A	C	A	C	C	A	C	A	C	M	C	M	C	C	C
	AX-109922216	C	T	C	T	C	C	T	failed	T	C	C	T	T	T	T	T	C	C	T	T	C	C	T	C	C	C	C	T	T	C	C	C	T	C	C	C	C	T	C	T	T	T	C	T	C	C	C	T
	AX-109922355	A	A	G	A	G	A	A	A	A	A	A	G	A	A	A	A	G	A	G	G	G	A	G	A	A	A	G	A	A	A	A	G	A	A	G	A	A	G	A	A	A	G	A	A	A	A	A	R
	AX-109923872	T	G	T	T	G	G	T	T	G	G	T	K	T	G	T	T	G	G	T	G	T	G	G	G	K	G	T	G	T	T	T	G	G	T	T	T	K	G	T	T	K	T	G	G	G	T	T	T
	AX-109925201	failed	failed	failed	failed	failed	failed	failed	failed	failed	failed	failed	failed	failed	failed	failed	failed	failed	failed	failed	failed	failed	failed	failed	failed	failed	failed	failed	failed	failed	failed	failed	failed	failed	failed	failed	failed	failed	failed	failed	failed	failed	failed	failed	failed	failed	failed	failed	failed
	AX-109925888	G	A	G	G	A	G	A	A	G	G	A	A	A	G	G	G	A	G	G	G	G	G	A	G	G	A	G	A	G	G	G	G	G	A	G	A	G	G	A	A	A	G	G	G	A	G	A	G
	AX-109926055	A	G	A	G	G	G	A	G	A	A	R	A	A	R	G	A	A	failed	G	A	A	A	G	A	A	A	G	A	A	G	G	A	G	A	G	R	A	G	G	G	A	R	G	A	G	A	G	A
	AX-109927092	G	A	G	A	G	A	R	G	A	A	G	A	A	G	G	A	G	A	G	A	A	G	G	G	A	A	G	G	A	A	G	A	A	G	A	G	A	G	A	G	A	A	A	G	G	G	A	G
	AX-109927753	failed	failed	failed	failed	failed	failed	failed	failed	failed	failed	failed	failed	failed	failed	failed	failed	failed	failed	failed	failed	failed	failed	failed	failed	failed	failed	failed	failed	failed	failed	failed	failed	failed	failed	failed	failed	failed	failed	failed	failed	failed	failed	failed	failed	failed	failed	failed	failed
	AX-109931144	T	C	C	C	C	C	C	C	C	C	C	C	C	C	C	C	C	C	C	C	C	C	C	C	C	C	C	C	C	C	C	C	C	C	C	C	C	C	C	C	C	C	C	C	C	C	C	C
	AX-109931402	A	failed	G	failed	failed	failed	failed	G	failed	failed	failed	failed	failed	G	failed	G	G	G	failed	failed	failed	failed	G	failed	failed	failed	G	failed	failed	G	G	G	G	G	G	G	failed	failed	G	failed	G	failed	G	failed	G	G	G	G
	AX-109932990	T	T	T	T	T	T	T	T	T	T	T	T	T	T	T	T	T	T	T	T	T	T	T	T	T	T	T	T	T	T	T	T	T	T	T	T	T	T	T	T	T	T	T	T	T	T	T	T
	AX-109934181	G	G	A	A	A	A	A	G	A	G	A	R	G	G	G	G	A	G	G	G	A	G	G	G	A	A	A	G	G	G	A	R	A	G	G	G	A	A	G	A	R	G	A	G	G	A	A	G
	AX-109934190	G	G	A	A	A	A	A	G	G	G	A	A	A	R	A	G	A	G	G	A	A	G	G	G	G	G	A	A	G	A	G	G	failed	A	G	A	A	G	G	G	A	A	A	A	A	G	G	A
	AX-109936176	G	G	A	G	A	A	G	G	G	G	G	A	G	G	G	failed	A	G	A	G	A	R	G	R	A	A	G	R	A	G	A	A	G	G	A	A	A	A	A	A	A	G	A	R	failed	A	failed	A
	AX-109937087	T	C	C	C	C	C	C	C	C	C	C	C	C	C	C	C	C	C	C	C	C	C	C	C	C	C	C	C	C	C	C	C	C	C	C	C	C	C	C	C	C	C	C	C	C	C	C	C
	AX-109937816	A	G	A	G	A	G	A	A	A	R	A	A	G	A	G	A	R	G	G	G	G	A	G	A	A	G	A	G	A	A	G	A	R	G	A	A	G	G	A	A	A	G	G	G	G	G	G	G
	AX-109938328	A	A	C	A	C	A	C	C	A	C	A	C	A	C	C	A	C	A	C	C	C	C	C	C	A	A	C	C	C	A	C	C	A	C	C	C	A	C	A	C	A	A	A	C	A	C	A	C
	AX-109939089	G	A	G	A	A	A	G	A	G	A	A	R	A	R	G	G	G	A	G	G	G	G	A	G	A	G	A	R	A	A	A	A	A	R	G	A	G	A	A	A	A	G	G	G	A	G	G	G
	AX-109940330	C	C	C	C	C	C	C	C	C	C	C	C	C	C	C	C	C	C	C	C	C	C	C	C	C	C	C	C	C	C	C	C	C	C	C	C	C	C	C	C	C	C	C	C	C	C	C	C
	AX-109941246	C	C	T	T	T	T	C	T	T	C	C	T	T	T	T	C	C	T	T	C	C	C	C	C	C	C	T	T	T	T	C	T	T	T	C	T	T	Y	Y	C	C	C	C	Y	C	C	T	T
	AX-109941892	T	C	T	C	T	C	T	T	C	T	T	T	C	T	T	C	T	C	T	T	T	T	T	T	C	C	T	T	C	C	T	T	C	T	C	T	C	T	C	T	C	C	C	T	C	T	C	T
	AX-109942043	A	A	A	A	A	A	A	A	A	A	A	A	A	A	A	A	A	A	A	A	A	A	A	A	A	A	A	A	A	A	A	A	A	A	A	A	A	A	A	A	A	A	A	A	A	A	A	A
	AX-109943271	A	A	G	R	G	G	A	R	A	A	A	G	G	G	G	G	A	A	A	A	A	A	G	A	A	G	A	R	A	R	G	G	G	G	G	G	A	A	G	G	A	A	G	A	G	A	G	G
	AX-109946437	A	G	A	G	G	A	A	A	A	A	A	G	A	A	G	A	G	G	A	A	G	G	A	G	A	A	A	G	A	G	G	A	G	A	A	A	G	A	G	G	G	G	A	G	G	A	G	G
	AX-109946498	G	A	G	G	R	A	A	A	G	A	G	G	A	R	A	A	G	G	A	G	R	G	A	G	R	G	R	A	A	G	A	G	G	A	G	A	G	A	A	G	A	A	G	G	A	A	G	G
	AX-109946561	T	C	C	C	C	C	C	C	C	C	C	C	C	C	C	C	C	C	C	C	C	C	C	C	C	C	C	C	C	C	C	C	C	C	C	C	C	C	C	C	C	C	C	C	C	C	C	C
	AX-109954287	A	G	G	G	G	G	G	G	G	G	G	G	G	G	G	G	G	G	G	G	G	G	G	G	G	G	G	G	G	G	G	G	G	G	G	G	G	G	G	G	G	G	G	G	G	G	G	G
	AX-109959398	C	C	C	C	C	C	C	C	C	C	C	C	C	C	C	C	C	C	C	C	C	C	C	C	C	C	C	C	C	C	C	C	C	C	C	C	C	C	C	C	C	C	C	C	C	C	C	C
	AX-109959677	A	A	A	A	A	A	A	A	A	A	A	A	A	A	A	A	A	A	A	A	A	A	A	A	A	A	A	A	A	A	A	A	A	A	A	A	A	A	A	A	A	A	A	A	A	A	A	A
	AX-109960986	T	G	T	G	G	G	T	K	T	G	T	T	K	T	T	G	T	G	G	T	G	T	T	T	G	T	G	failed	G	T	T	G	G	T	G	G	T	G	G	T	T	T	G	T	G	T	T	T
	AX-109961625	C	C	T	C	C	T	C	C	C	T	T	C	T	C	T	C	T	C	T	C	C	C	C	C	C	C	T	failed	C	T	C	T	T	C	T	C	T	T	C	T	T	C	T	C	C	Y	T	Y
	AX-109962346	A	A	G	A	G	A	A	A	A	R	A	G	A	A	A	A	G	A	G	G	G	A	G	A	A	A	A	A	A	A	G	G	G	G	G	A	A	A	A	A	A	R	R	A	A	A	A	G
	AX-109962530	failed	failed	failed	failed	failed	failed	failed	failed	failed	failed	failed	failed	failed	failed	failed	failed	failed	failed	failed	failed	failed	failed	failed	failed	failed	failed	failed	failed	failed	failed	failed	failed	failed	failed	failed	failed	failed	failed	failed	failed	failed	failed	failed	failed	failed	failed	failed	failed
	AX-109963861	G	G	A	A	G	G	G	G	G	A	G	A	A	G	G	G	A	G	A	G	A	G	A	G	A	A	G	A	A	A	G	A	A	G	A	G	A	G	R	G	G	G	A	R	A	A	R	A
	AX-109964399	C	T	C	T	T	C	T	C	C	C	T	C	C	T	C	C	T	C	T	T	C	C	failed	C	C	C	C	T	C	C	T	C	T	T	T	T	T	C	T	C	C	C	C	T	C	T	C	T
	AX-109964889	G	G	G	G	G	G	G	G	G	G	G	G	G	G	G	G	G	G	G	G	G	G	G	G	G	G	G	G	G	G	G	G	G	G	G	G	G	G	G	G	G	G	G	G	G	G	G	G
	AX-109964924	A	A	A	A	A	A	A	A	A	A	A	A	A	A	A	A	A	A	A	A	A	A	A	A	A	A	A	A	A	A	A	A	A	A	A	A	A	A	A	A	A	A	A	A	A	A	A	A
	AX-109966618	T	T	T	T	T	T	T	T	T	T	T	T	T	T	T	T	T	T	T	T	T	T	T	T	T	T	T	T	T	T	T	T	T	T	T	T	T	T	T	T	T	T	T	T	T	T	T	T
	AX-109968021	C	C	T	C	C	C	T	C	C	C	T	T	T	C	Y	T	T	C	C	T	T	T	C	T	T	T	C	T	T	T	C	T	C	T	C	C	T	C	T	T	T	C	C	C	T	T	C	T
	AX-109968338	A	A	G	A	A	G	G	G	A	G	G	A	G	A	G	A	G	A	G	A	A	A	G	A	G	G	G	G	A	A	G	G	R	A	A	G	A	A	G	A	A	G	G	G	A	A	G	G
	AX-109968734	A	A	G	failed	R	A	A	G	G	A	G	G	A	G	A	G	A	G	A	A	G	G	G	G	G	G	G	A	A	A	A	G	A	A	A	G	A	G	G	G	G	G	G	A	G	A	A	G
	AX-109974285	G	G	G	G	G	failed	G	G	G	G	G	G	G	G	G	G	G	G	G	G	G	G	G	G	G	G	G	G	G	G	G	G	G	G	G	G	G	G	G	G	G	G	G	G	G	G	G	G
	AX-109974342	C	A	C	A	C	C	C	C	C	C	C	C	C	C	C	A	C	C	C	C	C	C	C	C	A	C	A	A	failed	C	C	C	A	C	A	C	A	C	A	C	C	A	A	C	C	C	A	C
	AX-109977200	T	C	C	C	C	C	C	C	C	C	C	C	C	C	C	C	C	C	C	C	C	C	C	C	C	C	C	C	C	C	C	C	C	C	C	C	C	C	C	C	C	C	C	C	C	C	C	C
	AX-109977653	G	G	G	G	G	G	G	G	G	G	G	G	G	G	G	G	G	G	G	G	G	G	G	G	G	G	G	G	G	G	G	G	G	G	G	G	G	G	G	G	G	G	G	G	G	G	G	G
	AX-109978256	G	G	G	G	G	G	G	G	G	G	G	G	G	G	G	G	G	G	G	G	G	G	G	G	G	G	G	G	G	G	G	G	G	G	G	G	G	G	G	G	G	G	G	G	G	G	G	G
	AX-109978813	C	C	T	T	T	T	T	C	C	T	T	C	C	T	C	T	C	Y	T	T	C	T	C	T	C	C	T	C	T	C	T	C	C	T	T	C	C	T	C	C	C	C	C	T	T	T	Y	C
	AX-109978841	T	T	G	T	G	T	G	T	G	G	G	G	G	failed	T	G	G	T	T	G	K	T	T	T	G	G	T	T	G	T	T	G	T	G	T	T	G	T	G	G	G	T	T	G	G	G	T	G
	AX-109979251	A	G	A	G	G	A	G	G	G	A	A	G	A	G	A	G	A	G	A	R	G	G	G	G	G	G	A	R	G	A	G	A	A	G	A	G	A	A	G	A	A	G	A	G	G	R	A	R
	AX-109981448	A	A	A	A	A	A	A	A	A	A	A	A	A	A	A	A	A	A	A	A	A	A	A	A	A	A	A	A	A	A	A	A	A	A	A	A	A	A	A	A	A	A	A	A	A	A	A	A
	AX-109982446	T	C	T	T	C	C	C	T	T	C	T	T	T	C	T	C	T	T	T	C	C	C	C	C	C	C	T	T	T	T	C	T	C	T	C	T	Y	C	T	C	C	T	C	T	C	C	T	T
	AX-109983651	A	C	A	A	C	A	A	A	C	C	A	A	A	C	A	C	C	A	A	A	A	C	C	C	C	C	A	M	A	A	A	A	C	A	C	A	A	C	A	C	A	A	C	C	C	C	A	A
	AX-109985406	T	C	T	C	T	T	C	T	C	Y	C	C	T	C	T	T	T	T	T	C	C	C	C	C	C	T	T	C	T	C	C	T	T	T	T	T	T	T	C	T	T	C	C	T	C	T	T	T
	AX-109986901	A	G	A	R	G	A	G	A	A	G	G	A	A	G	G	G	G	G	G	G	A	G	A	G	G	A	G	G	A	A	A	G	A	R	A	G	A	G	A	failed	G	A	G	G	A	G	A	A
	AX-109986958	A	A	A	A	A	A	A	A	A	A	A	A	A	A	A	A	A	A	A	A	A	A	A	A	A	A	A	A	A	A	A	A	A	A	A	A	A	A	A	A	A	A	A	A	A	A	A	A
	AX-109990240	C	C	C	C	C	C	C	C	C	C	C	C	C	C	C	C	C	C	C	C	C	C	C	C	C	C	C	C	C	C	C	C	C	C	C	C	C	C	C	C	C	C	C	C	C	C	C	C
	AX-109991358	G	A	A	A	A	A	A	A	A	A	A	A	A	A	A	A	A	A	A	A	A	A	A	A	A	A	A	A	A	A	A	A	A	A	A	A	A	A	A	A	A	A	A	A	A	A	A	A
	AX-109991889	T	T	T	T	T	T	T	T	T	T	T	T	T	T	T	T	T	T	T	T	T	T	T	T	T	T	T	T	T	T	T	T	T	T	T	T	T	T	T	T	T	T	T	T	T	T	T	T
	AX-109992872	C	T	C	T	T	failed	C	C	T	Y	T	C	C	C	C	C	T	C	T	C	C	C	C	C	C	C	T	C	C	T	C	T	T	T	C	T	T	T	T	C	C	C	C	Y	Y	C	T	C
	AX-109993614	G	G	A	G	G	G	A	R	G	G	G	G	A	A	A	A	G	A	G	A	A	A	A	A	A	A	G	G	G	G	R	G	G	G	A	G	A	A	G	G	A	A	A	G	G	A	G	G
	AX-109993831	C	C	C	C	C	C	C	C	C	C	C	C	C	C	C	C	C	C	C	C	C	C	C	C	C	C	C	C	C	C	C	C	C	C	C	C	C	C	C	C	C	C	C	C	C	C	C	C
	AX-109993901	failed	failed	C	C	C	G	failed	C	C	failed	C	C	failed	C	failed	C	failed	C	G	failed	C	C	C	C	C	C	C	failed	S	failed	failed	C	G	failed	failed	C	G	C	C	C	C	C	C	failed	C	failed	failed	C
	AX-109995042	G	A	A	A	A	A	A	A	A	A	A	A	A	A	A	A	A	A	A	A	A	A	A	A	A	A	A	A	A	A	A	A	A	A	A	A	A	A	A	A	A	A	A	A	A	A	A	A
	AX-109999224	A	G	A	G	G	G	A	A	G	G	G	A	A	A	R	A	G	A	G	A	A	A	G	A	A	A	G	A	G	A	A	G	G	A	A	G	A	failed	A	A	A	A	A	A	G	A	G	A
	AX-110003331	A	G	A	A	failed	G	G	G	G	G	A	A	G	failed	G	G	A	A	G	A	G	A	G	A	G	A	A	G	G	A	G	A	A	G	A	G	A	G	G	A	G	G	A	failed	G	G	A	A
	AX-110003564	T	T	T	T	T	T	T	T	T	T	T	T	T	T	T	T	T	T	T	T	T	T	T	T	T	T	T	T	T	T	T	T	T	T	T	T	T	T	T	T	T	T	T	T	T	T	T	T
	AX-110003699	C	T	T	T	T	T	T	T	T	T	T	T	T	T	T	T	T	T	T	T	T	T	T	T	T	T	T	T	T	T	T	T	T	T	T	T	T	T	T	T	T	T	T	T	T	T	T	T
	AX-110003783	G	G	A	A	A	G	G	G	G	G	G	A	A	G	G	G	A	G	A	G	A	R	A	failed	A	A	G	G	A	G	A	A	R	G	A	G	A	A	A	A	G	G	G	R	A	A	failed	A
	AX-110004070	C	C	C	C	C	C	C	C	C	C	C	C	C	C	C	C	C	C	C	C	C	C	C	C	C	C	C	C	C	C	C	C	C	C	C	C	C	C	C	C	C	C	C	C	C	C	C	C
	AX-110004340	T	C	C	C	C	C	C	C	C	C	C	C	C	C	C	C	C	C	C	C	C	C	C	C	C	C	C	C	C	C	C	C	C	C	C	C	C	C	C	C	C	C	C	C	C	C	C	C
	AX-110005276	A	G	A	A	A	G	A	A	G	R	G	G	G	A	G	A	G	G	A	A	G	A	G	A	A	R	G	G	A	G	G	G	G	A	G	A	A	G	A	A	G	A	G	A	G	A	G	A
	AX-110007045	T	C	C	C	C	C	C	C	C	C	C	C	C	C	C	C	C	C	C	C	C	C	C	C	C	C	C	C	C	C	C	C	C	C	C	C	C	C	C	C	C	C	C	C	C	C	C	C
	AX-110007895	A	A	A	A	A	A	A	A	A	A	A	A	A	A	A	A	A	A	A	A	A	A	A	A	A	A	A	A	A	A	A	A	A	A	A	A	A	A	A	A	A	A	A	A	A	A	A	A
	AX-110008111	A	A	A	A	A	A	A	A	A	A	A	A	A	A	A	A	A	A	A	A	A	A	A	A	A	A	A	A	A	A	A	A	A	A	A	A	A	A	A	A	A	A	A	A	A	A	A	A
	AX-110008202	C	G	C	C	G	C	G	G	C	C	G	G	G	G	G	C	C	C	G	G	G	C	C	C	C	C	C	G	S	C	G	G	G	C	G	G	G	G	C	C	G	G	C	C	G	C	G	G
	AX-110008467	A	G	A	G	G	G	A	A	G	G	G	A	A	A	R	A	G	A	G	A	A	A	G	A	A	A	G	A	G	A	A	G	G	A	A	G	A	failed	A	A	A	A	A	A	G	A	G	A
	AX-110009550	failed	failed	failed	failed	failed	failed	failed	failed	failed	failed	failed	failed	failed	failed	failed	failed	failed	failed	failed	failed	failed	failed	failed	failed	failed	failed	failed	failed	failed	failed	failed	failed	failed	failed	failed	failed	failed	failed	failed	failed	failed	failed	failed	failed	failed	failed	failed	failed
	AX-110010230	T	T	T	T	T	T	T	T	T	T	T	T	T	T	T	T	T	T	T	T	T	T	T	T	T	T	T	T	T	T	T	T	T	T	T	T	T	T	T	T	T	T	T	T	T	T	T	T
	AX-110012348	G	G	A	A	G	A	G	G	A	A	A	G	G	R	R	G	G	failed	A	G	A	A	G	A	G	G	A	A	A	A	A	A	A	G	A	G	G	A	G	A	A	A	A	A	G	A	G	A
	AX-110012432	G	G	G	G	failed	G	G	G	G	G	G	G	G	G	G	G	G	G	G	G	G	G	G	G	G	G	G	G	G	G	G	G	G	G	G	G	G	G	G	G	G	G	G	G	G	G	G	G
	AX-110013495	failed	failed	failed	failed	failed	failed	failed	failed	failed	failed	failed	failed	failed	failed	failed	failed	failed	failed	failed	failed	failed	failed	failed	failed	failed	failed	failed	failed	failed	failed	failed	failed	failed	failed	failed	failed	failed	failed	failed	failed	failed	failed	failed	failed	failed	failed	failed	failed
	AX-110013947	A	G	G	G	G	G	G	G	G	G	G	G	G	G	G	G	G	G	G	G	G	G	G	G	G	G	G	G	G	G	G	G	G	G	G	G	G	G	G	G	G	G	G	G	G	G	G	G
	AX-110015402	A	A	A	A	A	A	A	A	A	A	A	A	A	A	A	A	A	A	A	A	A	A	A	A	A	A	A	A	A	A	A	A	A	A	A	A	A	A	A	A	A	A	A	A	A	A	A	A
	AX-110016890	T	C	C	C	C	C	C	C	C	C	C	C	C	C	C	C	C	C	C	C	C	C	C	C	C	C	C	C	C	C	C	C	C	C	C	C	C	C	C	C	C	C	C	C	C	C	C	C
	AX-110016919	C	A	C	A	C	A	C	A	A	C	A	A	M	C	C	A	A	C	A	C	C	C	C	C	A	A	A	A	C	C	A	A	A	C	failed	C	M	C	A	A	C	C	A	C	A	A	A	C
	AX-110017263	T	C	T	T	T	Y	T	C	C	C	T	T	T	Y	T	C	C	C	C	T	T	C	C	C	C	T	failed	failed	C	T	T	C	C	T	C	T	T	T	C	C	T	T	T	failed	C	C	C	T
	AX-110017635	failed	failed	failed	failed	failed	failed	failed	failed	failed	failed	failed	failed	failed	failed	failed	failed	failed	failed	failed	failed	failed	failed	failed	failed	failed	failed	failed	failed	failed	failed	failed	failed	failed	failed	failed	failed	failed	failed	failed	failed	failed	failed	failed	failed	failed	failed	failed	failed
	AX-110020452	A	A	A	A	A	A	A	A	A	A	A	A	A	A	A	A	A	A	A	A	A	A	A	A	A	A	A	A	A	A	A	A	A	A	A	A	A	A	A	A	A	A	A	A	A	A	A	A
	AX-110021382	T	C	T	T	C	C	T	C	C	C	T	T	C	Y	C	C	C	Y	C	T	T	T	C	T	T	T	T	T	C	T	C	T	T	C	T	C	T	C	T	T	C	C	T	T	C	C	T	T
	AX-110021777	G	G	G	G	G	G	G	G	G	G	G	G	G	G	G	G	G	G	G	G	G	G	G	G	G	G	G	G	G	G	G	G	G	G	G	G	G	G	G	G	G	G	G	G	G	G	G	G
	AX-110023469	C	C	C	C	C	C	C	C	C	C	C	C	C	C	C	C	C	C	C	C	C	C	C	C	C	C	C	C	C	C	C	C	C	C	C	C	C	C	C	C	C	C	C	C	C	C	C	C
	AX-110025809	A	G	A	G	A	failed	A	A	G	A	failed	G	G	G	A	failed	G	A	A	A	R	G	G	G	G	G	R	G	A	A	A	G	G	A	G	G	failed	A	R	G	A	A	G	A	G	G	G	R
	AX-110026589	failed	failed	failed	failed	failed	failed	failed	failed	failed	failed	failed	failed	failed	failed	failed	failed	failed	failed	failed	failed	failed	failed	failed	failed	failed	failed	failed	failed	failed	failed	failed	failed	failed	failed	failed	failed	failed	failed	failed	failed	failed	failed	failed	failed	failed	failed	failed	failed
	AX-110026671	C	C	C	C	C	C	C	C	C	C	C	C	C	C	C	C	C	C	C	C	C	C	C	C	C	C	C	C	C	C	C	C	C	C	C	C	C	C	C	C	C	C	C	C	C	C	C	C
	AX-110029490	G	A	G	G	A	A	A	A	A	G	A	A	G	A	A	A	A	A	G	A	G	A	G	A	G	G	A	G	G	G	A	G	G	A	G	A	G	A	failed	A	A	A	G	R	G	G	failed	G
	AX-110030055	C	C	T	T	C	failed	T	C	Y	C	T	T	C	C	C	C	C	C	C	C	T	T	C	T	T	T	C	C	C	Y	T	Y	T	C	C	C	C	C	C	T	T	C	T	C	C	C	T	C
	AX-110030077	C	C	T	C	T	C	T	C	T	C	T	T	T	T	failed	T	T	C	C	T	Y	C	C	C	T	T	C	T	T	T	T	T	C	T	C	C	T	C	T	T	T	C	C	C	T	T	C	T
	AX-110030455	C	T	C	C	T	C	C	T	C	C	T	T	T	failed	T	C	C	C	T	T	T	C	C	C	C	C	C	T	Y	C	T	T	T	C	T	T	Y	T	C	C	T	T	C	C	T	C	T	T
	AX-110033497	T	T	T	T	T	T	T	T	T	T	T	T	T	T	T	T	T	T	T	T	T	T	T	T	T	T	T	T	T	T	T	T	T	T	T	T	T	T	T	T	T	T	T	T	T	T	T	T
	AX-110034787	G	T	G	G	T	G	G	T	G	G	G	G	T	K	T	T	G	G	T	T	failed	G	T	G	G	G	T	T	T	G	T	T	G	T	T	T	G	T	T	G	T	T	G	G	T	G	G	G
	AX-110035800	A	A	A	A	A	A	A	A	A	A	A	A	A	A	A	A	A	A	A	A	A	A	A	A	A	A	A	A	A	A	A	A	A	A	A	A	A	A	A	A	A	A	A	A	A	A	A	A
	AX-110038525	G	G	G	G	G	G	G	G	G	G	G	G	G	G	G	G	G	G	G	G	G	G	G	G	G	G	G	G	G	G	G	G	G	G	G	G	G	G	G	G	G	G	G	G	G	G	G	G
	AX-110039270	A	C	A	C	A	C	C	C	A	C	M	C	A	C	C	failed	A	A	C	C	A	C	C	C	C	A	A	C	C	A	A	C	A	A	A	C	A	A	A	C	C	A	C	C	C	A	C	A
	AX-110040012	T	C	T	T	C	C	C	C	C	T	C	T	T	C	C	C	T	C	T	C	T	C	T	C	T	T	C	T	T	T	C	T	T	C	T	C	T	C	Y	C	C	C	T	Y	T	T	failed	T
	AX-110041329	G	A	G	R	G	A	G	A	A	A	A	G	A	G	A	A	A	G	R	G	A	G	A	G	A	G	G	G	A	G	G	A	A	A	A	A	G	G	A	A	A	A	A	A	G	A	A	A
	AX-110041445	T	T	T	T	T	T	T	T	T	T	T	T	T	T	T	T	T	T	T	T	T	T	T	T	T	T	T	T	T	T	T	T	T	T	T	T	T	T	T	T	T	T	T	T	T	T	T	T
	AX-110042022	A	G	A	A	G	A	G	A	G	A	G	G	G	R	G	A	A	A	G	G	A	A	A	A	A	A	A	G	G	A	G	G	G	A	G	A	G	G	G	A	G	G	A	G	G	A	G	G
	AX-110043373	G	G	A	G	A	G	A	A	A	G	A	A	failed	G	A	G	G	A	G	G	A	A	G	A	A	A	A	A	G	A	G	A	failed	G	A	A	A	G	A	G	G	A	G	G	A	failed	G	G
	AX-110047535	T	C	T	T	C	T	C	Y	C	C	C	T	T	C	T	Y	C	C	C	C	T	C	T	C	C	T	C	T	Y	T	T	C	T	T	T	C	T	Y	T	T	C	T	C	C	Y	C	T	T
	AX-110047724	T	C	C	C	C	failed	C	C	C	C	C	C	C	C	C	C	C	C	C	C	C	C	C	C	C	C	C	C	C	C	C	C	C	C	C	C	C	C	C	C	C	C	C	C	C	C	C	C
	AX-110049705	A	A	A	A	A	A	A	A	A	A	A	A	A	A	A	A	A	A	A	A	A	A	A	A	A	A	A	A	A	A	A	A	A	A	A	A	A	A	A	A	A	A	A	A	A	A	A	A
	AX-110050401	G	A	A	A	A	A	A	A	A	A	A	A	A	A	A	A	A	A	A	A	A	A	A	A	A	A	A	A	A	A	A	A	A	A	A	A	A	A	A	A	A	A	A	A	A	A	A	A
	AX-110052065	T	T	C	T	C	T	C	C	T	C	T	T	T	T	C	C	T	C	C	C	Y	T	T	T	T	T	Y	T	C	C	C	T	T	C	T	T	Y	C	failed	T	C	C	T	C	T	T	T	C
	AX-110053164	C	A	A	A	A	A	A	A	A	A	A	A	A	A	A	A	A	A	A	A	A	A	A	A	A	A	A	A	A	A	A	A	A	A	A	A	A	A	A	A	A	A	A	A	A	A	A	A
	AX-110054718	T	C	C	C	C	C	C	C	C	C	C	C	C	C	C	C	C	C	C	C	C	C	C	C	C	C	C	C	C	C	C	C	C	C	C	C	C	C	C	C	C	C	C	C	C	C	C	C
	AX-110056030	T	C	T	C	T	C	T	T	C	T	T	T	C	T	T	C	T	C	T	T	T	T	T	T	C	C	T	T	T	C	T	C	C	T	C	T	C	T	C	T	C	C	C	T	C	T	C	T
	AX-110056136	T	T	T	T	T	T	T	T	T	T	T	T	T	T	T	T	T	T	T	T	T	T	T	T	T	T	T	T	T	T	T	T	T	T	T	T	T	T	T	T	T	T	T	T	T	T	T	T
	AX-110057780	G	G	A	G	A	G	A	A	G	G	G	G	G	A	G	A	G	G	A	A	G	A	A	A	A	G	G	G	R	G	A	G	G	G	G	A	G	G	G	A	G	A	A	A	G	A	G	A
	AX-110058495	A	A	A	A	A	A	A	A	A	A	A	A	A	A	A	A	A	A	A	A	A	A	A	A	A	A	A	A	A	A	A	A	A	A	A	A	A	A	A	A	A	A	A	A	A	A	A	A
	AX-110058825	T	G	G	G	G	G	G	G	G	G	G	G	G	G	G	G	G	G	G	G	G	G	G	G	G	G	G	G	G	G	G	G	G	G	G	G	G	G	G	G	G	G	G	G	G	G	G	G
	AX-110060604	A	A	A	A	A	A	A	A	A	A	A	A	A	A	A	A	A	A	A	A	A	A	A	A	A	A	A	A	A	A	A	A	A	A	A	A	A	A	A	A	A	A	A	A	A	A	A	A
	AX-110060726	A	G	G	G	G	G	G	G	G	G	G	G	G	G	G	G	G	G	G	G	G	G	G	G	G	G	G	G	G	G	G	G	G	G	G	G	G	G	G	G	G	G	G	G	G	G	G	G
	AX-110063653	A	A	A	A	A	A	A	A	A	A	A	A	A	A	A	A	A	A	A	A	A	A	A	A	A	A	A	A	A	A	A	A	A	A	A	A	A	A	A	A	A	A	A	A	A	A	A	A
	AX-110064255	T	C	C	C	C	C	C	C	C	C	C	C	C	C	C	C	C	C	C	C	C	C	C	C	C	C	C	C	C	C	C	C	C	C	C	C	C	C	C	C	C	C	C	C	C	C	C	C
	AX-110064724	T	G	G	G	G	G	G	G	G	G	G	G	G	G	G	G	G	G	G	G	G	G	G	G	G	G	G	G	G	G	G	G	G	G	G	G	G	G	G	G	G	G	G	G	G	G	G	G
	AX-110068701	T	C	T	T	T	C	T	C	C	C	C	C	C	Y	C	C	C	T	T	T	failed	C	T	C	Y	C	T	T	C	C	T	T	C	C	T	C	C	T	Y	Y	T	T	Y	C	C	C	C	C
	AX-110073308	C	C	T	T	T	T	T	C	T	C	T	Y	C	C	C	C	T	C	C	C	T	T	C	T	T	T	C	C	C	C	T	Y	T	C	C	C	T	T	C	T	T	C	T	C	C	T	T	C
	AX-110269653	T	T	T	T	T	T	T	T	T	T	T	T	T	T	T	T	T	T	T	T	T	T	T	T	T	T	T	T	T	T	T	T	T	T	T	T	T	T	T	T	T	T	T	T	T	T	T	T
	AX-110280893	C	C	C	C	C	C	C	C	C	C	C	C	C	C	C	C	C	C	C	C	C	C	C	C	C	C	C	C	C	C	C	C	C	C	C	C	C	C	C	C	C	C	C	C	C	C	C	C
	AX-110360729	G	G	G	G	G	G	G	G	G	G	G	G	G	G	G	G	G	G	G	G	G	G	G	G	G	G	G	G	G	G	G	G	G	G	G	G	G	G	G	G	G	G	G	G	G	G	G	G
	AX-110361125	A	A	A	A	A	A	A	A	A	A	A	A	A	A	A	A	A	A	A	A	A	A	A	A	A	A	A	A	A	A	A	A	A	A	A	A	A	A	A	A	A	A	A	A	A	A	A	A
	AX-110361836	C	A	A	A	A	A	A	A	A	A	A	A	A	A	A	A	A	A	A	A	A	A	A	A	A	failed	A	A	A	A	A	A	A	A	A	A	A	A	A	A	A	A	A	A	A	A	A	A
	AX-110364194	T	T	C	T	T	T	T	C	T	T	T	T	T	C	T	C	C	C	T	T	T	T	C	T	T	T	C	T	T	C	C	C	C	C	Y	C	T	T	C	T	C	C	T	T	C	C	C	C
	AX-110364294	A	A	C	C	A	A	C	C	A	A	failed	M	A	A	C	C	A	A	C	A	C	A	A	A	C	A	C	A	C	C	C	A	A	C	C	C	A	C	C	C	M	M	A	A	A	C	C	C
	AX-110364500	T	T	T	T	T	T	T	T	T	T	T	T	T	T	T	T	T	T	T	T	T	T	T	T	T	T	T	T	T	T	T	T	T	T	T	T	T	T	T	T	T	T	T	T	T	T	T	T
	AX-110365549	failed	failed	failed	failed	failed	failed	failed	failed	failed	failed	failed	failed	failed	failed	failed	failed	failed	failed	failed	failed	failed	failed	failed	failed	failed	failed	failed	failed	failed	failed	failed	failed	failed	failed	failed	failed	failed	failed	failed	failed	failed	failed	failed	failed	failed	failed	failed	failed
	AX-110366212	C	T	C	C	T	C	C	T	C	C	T	T	T	C	T	C	C	C	T	T	T	C	C	C	C	C	C	T	Y	Y	C	T	T	C	T	T	Y	T	Y	C	T	T	C	C	T	C	T	T
	AX-110366225	A	G	G	G	G	G	G	G	G	G	G	G	G	G	G	G	G	G	G	G	G	G	G	G	G	G	G	G	G	G	G	G	G	G	G	G	G	G	G	G	G	G	G	G	G	G	G	G
	AX-110368348	G	T	G	G	T	T	T	T	T	G	T	T	G	T	T	T	T	T	G	T	G	T	G	T	G	G	T	G	G	G	T	G	G	T	G	T	G	T	K	T	T	T	G	K	G	G	K	G
	AX-110368802	G	T	G	G	G	K	G	T	T	T	T	T	G	failed	T	T	T	G	G	G	G	T	G	T	K	T	G	G	T	K	G	G	T	T	T	T	T	G	T	K	T	G	K	T	T	T	T	T
	AX-110368979	G	G	G	G	G	G	G	G	G	G	G	G	G	G	G	G	G	G	G	G	G	G	G	G	G	G	G	G	G	G	G	G	G	G	G	G	G	G	G	G	G	G	G	G	G	G	G	G
	AX-110369629	G	A	G	A	G	G	G	G	G	G	G	G	G	G	G	A	G	G	G	G	G	G	G	G	A	G	A	A	R	G	G	G	A	G	A	G	A	G	A	G	G	A	A	G	A	G	A	G
	AX-110370289	A	A	A	A	A	A	A	A	A	A	A	A	A	A	A	A	A	A	A	A	A	A	A	A	A	A	A	A	A	A	A	A	A	A	A	A	A	A	A	A	A	A	A	A	A	A	A	A
	AX-110371862	A	A	G	G	A	A	A	A	A	G	A	A	G	A	A	A	G	A	G	A	G	A	G	A	G	G	A	G	G	R	A	G	G	A	G	A	G	A	A	A	A	A	G	A	G	G	A	G
	AX-110373212	G	G	A	A	A	G	G	G	G	A	G	A	R	G	G	A	G	A	R	A	A	A	A	A	A	A	A	G	G	A	G	G	A	A	G	G	G	A	G	G	A	A	G	G	A	G	G	G
	AX-110374532	A	A	G	A	failed	A	G	A	A	A	G	G	G	A	R	G	G	A	A	G	G	G	A	G	G	G	A	G	G	G	A	G	A	G	A	A	G	A	G	G	G	A	A	A	G	G	A	G
	AX-110374564	C	A	C	A	C	A	A	A	A	A	A	C	A	A	A	A	C	A	C	C	A	A	C	A	A	A	A	A	A	A	A	failed	A	M	C	failed	A	C	A	A	A	failed	A	A	A	A	A	C
	AX-110375895	T	T	T	T	T	T	T	T	T	T	T	T	T	T	T	T	T	T	T	T	T	T	T	T	T	T	T	T	T	T	T	T	T	T	T	T	T	T	T	T	T	T	T	T	T	T	T	T
	AX-110375940	C	C	C	C	C	C	C	C	C	C	C	C	C	C	C	C	C	C	C	C	C	C	C	C	C	C	C	C	C	C	C	C	C	C	C	C	C	C	C	C	C	C	C	C	C	C	C	C
	AX-110376058	T	T	T	T	T	T	T	T	T	T	T	T	T	T	T	T	T	T	T	T	T	T	T	T	T	T	T	T	T	T	T	T	T	T	T	T	T	T	T	T	T	T	T	T	T	T	T	T
	AX-110376572	C	C	A	M	A	A	C	failed	C	C	C	A	A	A	A	A	C	C	failed	C	C	C	A	C	C	A	C	M	C	M	A	A	A	A	A	A	C	C	A	A	C	C	A	C	A	C	A	A
	AX-110376873	C	T	C	T	C	T	C	C	C	T	C	C	Y	T	C	T	T	C	T	C	C	C	T	C	C	C	C	C	T	C	T	C	Y	T	C	C	C	T	C	T	T	C	T	T	C	Y	T	T
	AX-110377643	C	C	C	C	C	C	C	C	C	C	C	C	C	C	C	C	C	C	C	C	C	C	C	C	C	C	C	C	C	C	C	C	C	C	C	C	C	C	C	C	C	C	C	C	C	C	C	C
	AX-110378432	C	C	C	C	C	C	C	C	C	C	C	C	C	C	C	C	C	C	C	C	C	C	C	C	C	C	C	C	C	C	C	C	C	C	C	C	C	C	C	C	C	C	C	C	C	C	C	C
	AX-110378690	T	G	G	G	G	G	G	G	G	G	G	G	G	G	G	G	G	G	G	G	G	G	G	G	G	G	G	G	G	G	G	G	G	G	G	G	G	G	G	G	G	G	G	G	G	G	G	G
	AX-110379943	A	G	G	G	G	G	G	G	G	G	G	G	G	G	G	G	G	G	G	G	G	G	G	G	G	G	G	G	G	G	G	G	G	G	G	G	G	G	G	G	G	G	G	G	G	G	G	G
	AX-110380246	C	C	C	C	C	C	C	C	C	C	C	C	C	C	C	C	C	C	C	C	C	C	C	C	C	C	C	C	C	C	C	C	C	C	C	C	C	C	C	C	C	C	C	C	C	C	C	C
	AX-110382283	C	C	T	C	C	T	T	T	T	T	T	C	C	T	T	C	C	C	T	T	C	C	failed	C	C	Y	T	C	T	C	C	T	C	Y	T	T	C	T	C	C	C	C	T	failed	C	T	C	C
	AX-110382413	A	A	A	A	A	A	A	A	A	A	A	A	A	A	A	A	A	A	A	A	A	A	A	A	A	A	A	A	A	A	A	A	A	A	A	A	A	A	A	A	A	A	A	A	A	A	A	A
	AX-110382419	A	G	A	A	G	G	A	A	G	G	A	G	A	G	A	A	G	G	A	G	A	G	G	G	G	G	A	R	A	A	A	G	G	A	G	A	R	G	A	G	A	A	G	G	G	G	A	A
	AX-110383610	C	T	T	T	T	T	T	T	T	T	T	T	T	T	T	T	T	T	T	T	T	T	T	T	T	T	T	T	T	T	T	T	T	T	T	T	T	T	T	T	T	T	T	T	T	T	T	T
	AX-110383861	C	T	C	C	T	C	C	T	C	C	T	T	T	Y	T	C	C	C	T	T	T	C	C	C	C	C	C	T	Y	C	T	T	T	C	T	T	Y	T	C	C	T	T	C	C	T	C	T	T
	AX-110384559	failed	failed	failed	failed	failed	failed	failed	failed	failed	failed	failed	failed	failed	failed	failed	failed	failed	failed	failed	failed	failed	failed	failed	failed	failed	failed	failed	failed	failed	failed	failed	failed	failed	failed	failed	failed	failed	failed	failed	failed	failed	failed	failed	failed	failed	failed	failed	failed
	AX-110385663	C	T	C	C	T	C	C	T	C	C	T	T	T	C	T	C	C	C	T	T	T	C	C	C	C	C	C	T	Y	Y	C	T	T	C	T	T	Y	T	Y	C	T	T	C	C	T	C	T	T
	AX-110386109	G	G	G	G	G	G	G	G	G	G	G	G	G	G	G	G	G	G	G	G	G	G	G	G	G	G	G	G	G	G	G	G	G	G	G	G	G	G	G	G	G	G	G	G	G	G	G	G
	AX-110387060	C	C	C	C	C	C	C	C	C	C	C	C	C	C	C	C	C	C	C	C	C	C	C	C	C	C	C	C	C	C	C	C	C	C	C	C	C	C	C	C	C	C	C	C	C	C	C	C
	AX-110387993	T	T	T	T	T	T	T	T	T	T	T	T	T	T	T	T	T	T	T	T	T	T	T	T	T	T	T	T	T	T	T	T	T	T	T	T	T	T	T	T	T	T	T	T	T	T	T	T
	AX-110389078	C	T	T	T	T	T	T	T	T	T	T	T	T	T	T	T	T	T	T	T	T	T	T	T	T	T	T	T	T	T	T	T	T	T	T	T	T	T	T	T	T	T	T	T	T	T	T	T
	AX-110389546	failed	failed	failed	failed	failed	failed	failed	failed	failed	failed	failed	failed	failed	failed	failed	failed	failed	failed	failed	failed	failed	failed	failed	failed	failed	failed	failed	failed	failed	failed	failed	failed	failed	failed	failed	failed	failed	failed	failed	failed	failed	failed	failed	failed	failed	failed	failed	failed
	AX-110389563	C	T	C	T	C	T	C	C	C	Y	C	C	T	C	T	T	Y	T	T	T	T	C	T	C	C	T	C	T	C	C	Y	T	T	C	C	C	C	T	C	C	C	failed	T	T	T	T	T	T
	AX-110390853	T	T	C	C	C	T	T	Y	C	C	C	T	C	failed	Y	T	T	C	C	T	T	C	T	C	T	T	C	C	C	T	C	C	T	T	C	C	T	C	T	T	C	T	C	C	C	T	C	C
	AX-110392337	T	C	T	C	T	T	T	T	C	T	T	C	T	Y	T	C	T	C	T	T	C	C	T	C	T	T	Y	T	C	T	T	T	Y	C	C	C	Y	C	T	C	C	T	C	T	C	C	T	C
	AX-110392356	G	G	T	G	T	G	T	G	T	T	T	T	T	failed	G	T	T	G	G	T	K	G	G	G	T	T	G	G	T	G	G	T	G	T	G	G	T	G	T	T	T	G	G	T	T	T	G	T
	AX-110392400	C	C	C	C	C	C	C	C	C	C	C	C	C	C	C	C	C	C	C	C	C	C	C	C	C	C	C	C	C	C	C	C	C	C	C	C	C	C	C	C	C	C	C	C	C	C	C	C
	AX-110395714	C	C	C	C	C	C	C	C	C	C	C	C	C	C	C	C	C	C	C	C	C	C	C	C	C	C	C	C	C	C	C	C	C	C	C	C	C	C	C	C	C	C	C	C	C	C	C	C
	AX-110395760	C	C	C	C	C	C	C	C	C	C	C	C	C	C	C	C	C	C	C	C	C	C	C	C	C	C	C	C	C	C	C	C	C	C	C	C	C	C	C	C	C	C	C	C	C	C	C	C
	AX-110396267	T	A	T	A	T	A	T	A	A	T	A	A	W	T	T	A	A	T	A	T	T	T	T	T	A	A	A	A	T	T	A	A	A	T	failed	T	W	T	A	A	T	T	A	T	A	A	A	T
	AX-110399256	C	T	C	T	T	T	C	T	C	C	Y	C	C	failed	T	C	C	T	T	C	C	C	T	C	C	C	T	C	C	Y	T	C	T	C	T	T	C	T	T	T	C	Y	T	C	T	C	T	C
	AX-110399569	C	C	C	C	C	C	C	C	C	C	C	C	C	C	C	C	C	C	C	C	C	C	C	C	C	C	C	C	C	C	C	C	C	C	C	C	C	C	C	C	C	C	C	C	C	C	C	C
	AX-110399898	T	T	T	T	T	T	T	T	T	T	T	T	T	T	T	T	T	T	T	T	T	T	T	T	T	T	T	T	T	T	T	T	T	T	T	T	T	T	T	T	T	T	T	T	T	T	T	T
	AX-110400712	A	A	G	A	A	A	A	A	G	G	R	A	G	A	A	A	G	G	A	A	G	A	A	A	A	G	G	A	A	G	G	A	G	G	A	A	G	A	G	A	A	G	G	A	A	G	A	G
	AX-110402011	T	C	T	T	T	T	C	C	C	C	T	Y	T	T	T	C	C	C	C	T	T	C	C	C	C	T	Y	T	C	T	T	C	T	T	C	T	T	T	C	C	T	T	Y	Y	C	C	C	T
	AX-110403928	A	A	G	failed	A	A	A	G	A	A	G	G	G	A	G	A	A	failed	G	A	A	A	A	A	A	A	G	R	G	G	G	G	A	G	A	G	R	A	G	A	A	G	A	A	A	A	G	G
	AX-110404071	A	C	C	failed	C	C	C	C	C	C	failed	C	failed	C	failed	C	C	C	C	C	C	C	C	C	C	failed	C	C	C	C	C	C	C	C	C	C	C	C	C	C	C	C	C	failed	C	C	C	C
	AX-110404143	Y	C	T	T	T	T	C	T	C	Y	C	Y	T	T	C	T	T	T	T	C	T	C	C	C	C	failed	C	C	T	C	C	T	C	C	T	T	T	T	C	T	T	Y	T	Y	Y	C	T	T
	AX-110404788	T	T	T	T	T	T	T	T	T	T	T	T	T	T	T	T	T	T	T	T	T	T	T	T	T	T	T	T	T	T	T	T	T	T	T	T	T	T	T	T	T	T	T	T	T	T	T	T
	AX-110407187	A	G	A	A	A	G	G	failed	A	A	A	A	A	failed	A	G	G	A	A	A	G	A	A	A	G	G	A	A	A	R	A	A	G	G	A	G	A	A	G	R	A	A	A	G	A	G	G	A
	AX-110409073	G	G	T	T	G	G	G	T	T	G	T	T	T	G	T	G	G	T	T	G	G	G	G	G	G	G	T	K	T	T	G	T	G	T	G	T	K	G	T	G	G	T	G	G	G	G	T	T
	AX-110409815	C	C	C	C	C	C	C	C	C	C	C	C	C	C	C	C	C	C	C	C	C	C	C	C	C	C	C	C	C	C	C	C	C	C	C	C	C	C	C	C	C	C	C	C	C	C	C	C
	AX-110410443	C	T	T	T	T	T	T	T	T	T	T	T	T	T	T	T	T	T	T	T	T	T	T	T	T	T	T	T	T	T	T	T	T	T	T	T	T	T	T	T	T	T	T	T	T	T	T	T
	AX-110410939	G	failed	T	T	T	T	T	failed	T	T	T	failed	failed	failed	T	T	T	failed	T	failed	T	failed	failed	failed	T	T	T	failed	T	failed	T	T	failed	T	T	T	failed	T	failed	T	T	T	T	T	T	T	T	failed
	AX-110412102	A	A	A	A	A	A	A	A	A	A	A	A	A	A	A	A	A	A	A	A	A	A	A	A	A	A	A	A	A	A	A	A	A	A	A	A	A	A	A	A	A	A	A	A	A	A	A	A
	AX-110413445	C	Y	T	C	C	C	T	T	Y	failed	failed	T	Y	T	Y	failed	C	T	C	T	C	T	Y	T	Y	T	C	failed	Y	Y	T	Y	C	Y	T	C	T	Y	Y	Y	failed	failed	T	T	failed	T	failed	failed
	AX-110414659	G	G	G	G	G	G	G	G	G	G	G	G	G	G	G	G	G	G	G	G	G	G	G	G	G	G	G	G	G	G	G	G	G	G	G	G	G	G	G	G	G	G	G	G	G	G	G	G
	AX-110415630	G	T	G	T	T	T	G	G	T	T	T	G	G	G	K	G	T	G	T	G	G	G	T	G	T	G	T	G	T	G	G	T	T	G	G	T	G	K	G	G	G	G	G	G	T	G	T	G
	AX-110415731	G	A	G	G	A	G	A	A	G	G	A	A	A	R	A	G	G	G	A	A	A	G	G	G	G	G	G	A	failed	G	A	A	A	G	A	A	A	A	G	G	A	A	G	G	A	G	A	A
	AX-110415865	C	C	T	T	C	C	T	C	T	C	C	C	C	T	T	T	C	C	T	C	T	C	C	C	C	C	T	C	T	C	T	C	C	C	T	T	C	T	T	T	C	C	C	C	C	T	T	T
	AX-110416254	C	C	T	C	C	C	T	T	C	C	C	T	T	T	Y	T	C	T	C	T	C	T	T	T	C	T	C	T	C	T	T	C	C	C	T	C	T	Y	T	T	T	T	T	T	C	T	C	T
	AX-110416548	T	C	C	C	C	C	C	C	C	C	C	C	C	C	C	C	C	C	C	C	C	C	C	C	C	C	C	C	C	C	C	C	C	C	C	C	C	C	C	C	C	C	C	C	C	C	C	C
	AX-110416662	G	A	G	A	G	A	A	A	A	A	A	G	A	A	A	A	G	A	G	G	A	A	G	A	A	A	A	A	A	A	A	G	A	A	G	A	A	G	A	A	A	R	A	A	A	A	A	G
	AX-110416928	G	G	A	A	G	G	G	G	G	G	G	G	G	A	A	R	G	A	G	A	A	G	A	G	A	A	G	A	G	A	A	G	A	G	G	A	G	A	A	G	G	R	A	G	G	G	A	A
	AX-110417101	G	G	T	T	T	G	G	G	G	G	T	T	G	T	G	G	T	G	G	G	T	G	G	G	T	T	T	G	T	T	T	G	G	G	T	G	T	G	G	G	T	T	T	K	G	G	T	G
	AX-110417344	G	A	G	G	A	A	A	A	A	G	A	A	G	A	A	A	A	A	G	A	G	A	G	A	G	G	A	G	G	G	A	G	G	A	G	A	G	A	A	A	A	A	G	A	G	G	A	G
	AX-110417518	C	C	C	C	C	C	C	C	C	C	C	C	C	C	C	C	C	C	C	C	C	C	C	C	C	C	C	C	C	C	C	C	C	C	C	C	C	C	C	C	C	C	C	C	C	C	C	C
	AX-110418815	A	C	A	A	C	A	A	C	A	A	C	C	C	M	C	A	A	A	C	C	C	A	A	A	A	A	A	C	M	A	C	C	C	A	C	C	M	C	A	A	C	C	A	A	C	A	C	C
	AX-110419826	G	C	G	C	G	C	G	G	C	G	G	G	C	G	G	C	G	C	G	G	G	G	G	G	C	C	G	G	G	C	G	G	C	G	C	G	C	G	C	G	C	C	C	G	C	G	C	G
	AX-110420182	A	A	A	A	A	A	A	A	A	A	A	A	A	A	A	A	A	A	A	A	A	A	A	A	A	A	A	A	A	A	A	A	A	A	A	A	A	A	A	A	A	A	A	A	A	A	A	A
	AX-110421520	A	A	A	A	A	A	A	A	A	A	A	A	A	A	A	A	A	A	A	A	A	A	A	A	A	A	A	A	A	A	A	A	A	A	A	A	A	A	A	A	A	A	A	A	A	A	A	A
	AX-110422876	C	C	C	C	C	C	C	C	C	C	C	C	C	C	C	C	C	C	C	C	C	C	C	C	C	C	C	C	C	C	C	C	C	C	C	C	C	C	C	C	C	C	C	C	C	C	C	C
	AX-110424928	G	A	A	A	A	A	A	A	A	A	A	A	A	A	A	A	A	A	A	A	A	A	A	A	A	A	A	A	A	A	A	A	A	A	A	A	A	A	A	A	A	A	A	A	A	A	A	A
	AX-110425310	C	C	T	C	C	C	T	C	T	C	C	Y	C	Y	T	T	T	C	T	T	T	T	C	T	C	T	C	Y	C	C	C	C	C	C	T	C	T	C	C	C	C	T	T	T	C	T	T	T
	AX-110425788	G	G	A	A	A	failed	A	G	G	G	G	G	G	G	G	G	G	A	A	A	A	G	A	G	failed	G	A	A	G	failed	A	A	G	G	G	G	G	A	G	G	G	A	failed	G	G	G	G	G
	AX-110426012	G	A	G	A	G	A	G	G	A	A	A	A	A	G	A	G	A	G	G	G	A	G	A	G	G	A	A	A	G	A	G	A	A	A	A	G	A	A	A	G	A	G	G	G	A	G	A	G
	AX-110426061	A	G	A	A	G	A	G	failed	G	G	G	A	A	G	A	G	G	G	G	G	A	G	A	G	G	A	G	A	R	A	A	A	A	A	A	G	G	R	A	A	G	A	G	G	R	G	A	A
	AX-110426131	G	G	G	G	G	G	G	G	G	G	G	G	G	G	G	G	G	G	G	G	G	G	G	G	G	G	G	G	G	G	G	G	G	G	G	G	G	G	G	G	G	G	G	G	G	G	G	G
	AX-110426237	C	C	A	A	A	C	C	C	A	A	A	A	C	A	C	C	C	A	A	A	C	C	A	C	A	C	A	A	A	A	A	C	C	C	A	C	A	C	C	failed	C	A	A	C	C	C	C	A
	AX-110426719	A	A	G	A	G	G	A	G	A	G	G	A	A	A	A	A	G	G	A	A	G	G	A	G	G	G	G	A	A	G	G	G	A	G	G	G	G	failed	A	G	A	A	G	G	G	G	A	A
	AX-110428187	C	T	C	T	T	T	C	T	C	C	Y	C	C	T	C	C	C	T	Y	T	C	C	T	C	C	C	T	C	C	Y	C	C	Y	C	T	T	C	C	T	T	C	Y	T	C	Y	C	T	C
	AX-110429528	T	T	Y	T	T	Y	Y	Y	Y	Y	Y	T	T	Y	Y	T	T	T	Y	Y	T	T	Y	T	T	Y	Y	T	Y	T	T	Y	T	Y	Y	Y	T	Y	T	T	T	T	Y	Y	T	Y	T	T
	AX-110429852	C	T	C	T	C	C	T	C	C	C	C	C	C	C	T	T	T	T	C	T	C	C	C	C	C	T	T	T	T	C	T	C	T	Y	C	T	C	C	Y	C	C	C	T	C	C	T	C	T
	AX-110432367	G	G	G	G	G	G	G	G	G	G	G	G	G	G	G	G	G	G	G	G	G	G	G	G	G	G	G	G	G	G	G	G	G	G	G	G	G	G	G	G	G	G	G	G	G	G	G	G
	AX-110433146	T	T	C	C	T	T	T	C	T	T	C	C	C	T	C	T	T	C	C	T	C	T	T	T	T	T	C	Y	C	C	C	C	T	C	T	C	Y	T	C	T	T	C	T	T	T	T	C	C
	AX-110434009	C	A	failed	C	A	C	C	C	A	A	C	C	C	A	C	A	A	C	C	C	C	A	A	A	A	A	C	M	C	C	C	C	A	C	A	C	C	A	C	A	C	C	A	A	A	A	C	C
	AX-110434024	A	G	A	G	A	G	R	A	G	G	A	G	G	A	A	G	A	G	A	G	G	A	A	A	G	G	A	A	G	G	A	G	G	A	G	A	G	A	G	A	G	G	G	A	A	A	G	A
	AX-110434028	A	A	A	A	A	A	A	A	A	A	A	A	A	A	A	A	A	A	A	A	A	A	A	A	A	A	A	A	A	A	A	A	A	A	A	A	A	A	A	A	A	A	A	A	A	A	A	A
	AX-110434115	G	G	G	G	G	G	G	G	G	G	G	G	G	G	G	G	G	G	G	G	G	G	G	G	G	G	G	G	G	G	G	G	G	G	G	G	G	G	G	G	G	G	G	G	G	G	G	G
	AX-110434151	A	A	G	G	G	G	G	G	G	G	G	G	G	G	G	A	G	G	G	G	G	G	G	G	A	G	A	A	A	failed	G	G	A	G	A	G	R	G	A	A	G	A	A	G	G	G	A	G
	AX-110434413	A	A	A	A	A	A	A	A	A	A	A	A	A	A	A	A	A	A	A	A	A	A	A	A	A	A	A	A	A	A	A	A	A	A	A	A	A	A	A	A	A	A	A	A	A	A	A	A
	AX-110435241	failed	failed	failed	failed	failed	failed	failed	failed	failed	failed	failed	failed	failed	failed	failed	failed	failed	failed	failed	failed	failed	failed	failed	failed	failed	failed	failed	failed	failed	failed	failed	failed	failed	failed	failed	failed	failed	failed	failed	failed	failed	failed	failed	failed	failed	failed	failed	failed
	AX-110435897	A	A	G	A	A	A	G	A	A	A	A	R	G	G	G	G	A	G	failed	G	A	G	G	G	G	G	A	A	A	A	R	A	A	A	G	A	G	G	A	A	G	G	G	A	A	G	A	A
	AX-110437089	T	T	T	T	T	T	T	T	T	T	T	T	T	T	T	T	T	T	T	T	T	T	T	T	T	T	T	T	T	T	T	T	T	T	T	T	T	T	T	T	T	T	T	T	T	T	T	T
	AX-110437562	G	G	A	G	A	G	G	A	G	A	G	G	G	G	G	G	A	A	A	A	A	G	A	G	G	G	G	G	G	G	R	G	A	A	A	G	G	G	A	G	G	failed	R	G	G	G	G	A
	AX-110438053	A	A	A	A	A	A	A	A	A	A	A	A	A	A	A	A	A	A	A	A	A	A	A	A	A	A	A	A	A	A	A	A	A	A	A	A	A	A	A	A	A	A	A	A	A	A	A	A
	AX-110438582	A	G	A	A	G	G	G	G	A	G	failed	A	G	G	G	G	A	A	G	A	G	A	G	A	G	failed	failed	G	G	A	G	A	A	G	failed	G	failed	G	G	A	G	G	A	A	G	G	A	A
	AX-110438998	C	T	C	T	T	T	C	T	C	T	T	T	T	C	C	T	C	T	C	T	C	C	T	C	T	T	C	C	T	C	C	T	T	T	C	C	T	C	C	C	T	T	T	T	T	C	T	C
	AX-110441489	G	A	G	G	A	G	A	G	A	G	A	A	A	A	A	G	G	G	A	A	G	G	G	G	G	G	G	A	A	G	G	A	A	G	A	G	A	A	A	G	A	A	G	A	A	G	A	A
	AX-110441665	G	G	C	G	C	G	C	C	G	C	G	C	G	C	C	G	C	G	C	C	C	C	C	C	G	G	C	C	C	G	C	C	G	C	C	C	G	C	G	C	G	G	G	C	G	C	G	C
	AX-110441972	G	A	A	A	A	A	A	A	A	A	A	A	A	A	A	A	A	A	A	A	A	A	A	A	A	A	A	A	A	A	A	A	A	A	A	A	A	A	A	A	A	A	A	A	A	A	A	A
	AX-110442718	T	T	T	T	T	T	T	T	T	T	T	T	T	T	T	T	T	T	T	T	T	T	T	T	T	T	T	T	T	T	T	T	T	T	T	T	T	T	T	T	T	T	T	T	T	T	T	T
	AX-110444133	A	A	A	A	A	A	A	A	A	A	A	A	A	A	A	A	A	A	A	A	A	A	A	A	A	A	A	A	A	A	A	A	A	A	A	A	A	A	A	A	A	A	A	A	A	A	A	A
	AX-110445262	T	T	C	failed	C	T	T	T	T	T	C	C	T	C	T	T	C	T	T	T	C	T	T	T	C	Y	C	T	C	C	C	C	T	T	C	T	C	T	T	T	C	C	C	C	T	C	C	T
	AX-110445388	G	A	G	A	G	G	G	A	A	A	G	G	G	A	G	G	G	G	A	G	G	A	A	A	A	A	G	A	G	R	G	G	A	A	R	A	G	A	G	A	G	G	failed	G	A	G	G	G
	AX-110446404	T	T	C	C	T	Y	C	T	Y	T	C	C	T	T	T	T	T	T	T	T	C	C	T	C	C	C	T	T	T	Y	C	Y	C	T	T	T	T	T	T	C	C	T	C	T	T	T	C	T
	AX-110446674	C	C	A	A	A	A	C	C	C	C	A	M	M	A	A	C	C	C	C	A	A	A	C	A	C	A	failed	A	C	A	A	C	A	A	C	A	A	A	C	C	A	A	C	failed	C	C	C	A
	AX-110446701	T	T	T	T	T	T	T	T	T	T	T	T	T	T	T	T	T	T	T	T	T	T	T	T	T	T	T	T	T	T	T	T	T	T	T	T	T	T	T	T	T	T	T	T	T	T	T	T
	AX-110447070	A	G	A	A	A	A	A	G	G	G	A	G	G	G	G	A	G	R	A	A	G	A	G	A	G	A	A	G	A	G	A	G	G	A	A	G	G	A	G	G	G	G	G	A	A	A	R	G
	AX-110448009	A	A	A	A	A	A	A	A	A	A	A	A	A	A	A	A	A	A	A	A	A	A	A	A	A	A	A	A	A	A	A	A	A	A	A	A	A	A	A	A	A	A	A	A	A	A	A	A
	AX-110448210	T	T	T	T	T	T	T	T	T	T	T	T	T	T	T	T	T	T	T	T	T	T	T	T	T	T	T	T	T	T	T	T	T	T	T	T	T	T	T	T	T	T	T	T	T	T	T	T
	AX-110448375	T	T	C	Y	T	C	C	C	T	T	T	T	Y	T	C	Y	T	Y	Y	C	T	T	T	T	T	Y	C	C	T	Y	C	T	T	T	T	Y	T	T	C	T	T	T	failed	C	C	Y	Y	T
	AX-110449231	A	A	A	A	A	A	A	A	A	A	A	A	A	A	A	A	A	A	A	A	A	A	A	A	A	A	A	A	A	A	A	A	A	A	A	A	A	A	A	A	A	A	A	A	A	A	A	A
	AX-110450748	failed	failed	failed	failed	failed	failed	failed	failed	failed	failed	failed	failed	failed	failed	failed	failed	failed	failed	failed	failed	failed	failed	failed	failed	failed	failed	failed	failed	failed	failed	failed	failed	failed	failed	failed	failed	failed	failed	failed	failed	failed	failed	failed	failed	failed	failed	failed	failed
	AX-110452059	A	A	A	A	A	A	A	A	A	A	A	A	A	A	A	A	A	A	A	A	A	A	A	A	A	A	A	A	A	A	A	A	A	A	A	A	A	A	A	A	A	A	A	A	A	A	A	A
	AX-110454232	A	A	C	C	C	C	A	A	C	A	A	M	C	C	C	A	C	C	C	C	C	C	A	C	A	A	C	A	C	A	C	A	C	A	A	A	C	C	A	A	A	A	C	A	C	C	A	C
	AX-110454292	C	C	T	C	C	C	T	C	T	C	C	Y	C	Y	T	T	T	C	T	T	T	T	C	T	C	T	C	Y	C	C	C	C	C	T	T	C	T	C	C	C	C	T	T	T	C	T	T	T
	AX-110455856	T	C	T	C	C	C	C	T	T	Y	C	C	T	T	C	C	C	C	T	C	T	T	T	T	Y	C	T	Y	C	T	C	C	C	T	Y	T	T	Y	T	T	C	C	C	C	C	C	C	C
	AX-110458031	failed	failed	failed	failed	failed	failed	failed	failed	failed	failed	failed	failed	failed	failed	failed	failed	failed	failed	failed	failed	failed	failed	failed	failed	failed	failed	failed	failed	failed	failed	failed	failed	failed	failed	failed	failed	failed	failed	failed	failed	failed	failed	failed	failed	failed	failed	failed	failed
	AX-110459339	T	T	T	T	T	T	T	T	T	T	T	T	T	T	T	T	T	T	T	T	T	T	T	T	T	T	T	T	T	T	T	T	T	T	T	T	T	T	T	T	T	T	T	T	T	T	T	T
	AX-110459807	T	T	T	T	T	T	T	T	T	T	T	T	T	T	T	T	T	T	T	T	T	T	T	T	T	T	T	T	T	T	T	T	T	T	T	T	T	T	T	T	T	T	T	T	T	T	T	T
	AX-110459845	failed	failed	failed	failed	failed	failed	failed	failed	failed	failed	failed	failed	failed	failed	failed	failed	failed	failed	failed	failed	failed	failed	failed	failed	failed	failed	failed	failed	failed	failed	failed	failed	failed	failed	failed	failed	failed	failed	failed	failed	failed	failed	failed	failed	failed	failed	failed	failed
	AX-110462419	A	A	A	A	A	A	A	A	A	A	A	A	A	A	A	A	A	A	A	A	A	A	A	A	A	A	A	A	A	A	A	A	A	A	A	A	A	A	A	A	A	A	A	A	A	A	A	A
	AX-110463511	C	C	T	C	T	C	failed	T	C	C	T	C	C	T	T	C	T	C	T	C	T	T	T	T	C	C	T	T	C	C	T	C	C	T	C	T	C	T	C	T	C	C	C	T	C	T	C	T
	AX-110464878	G	G	G	G	G	G	G	G	G	G	G	G	G	G	G	G	G	G	G	G	G	G	G	G	G	G	G	G	G	G	G	G	G	G	G	G	G	G	G	G	G	G	G	G	G	G	G	G
	AX-110469146	G	G	T	T	T	G	T	G	G	T	G	G	K	G	T	G	T	T	G	T	T	T	T	T	G	G	G	T	T	T	T	T	G	T	T	T	G	G	G	T	T	G	G	T	G	T	G	T
	AX-110470294	G	A	G	G	G	A	G	G	A	A	R	A	A	G	A	A	A	A	A	G	G	A	G	A	R	G	G	G	A	G	A	A	A	A	A	G	A	G	G	A	A	A	A	A	A	A	G	A
	AX-110470339	A	A	A	A	A	A	A	A	A	A	A	A	A	A	A	A	A	A	A	A	A	A	A	A	A	A	A	A	A	A	A	A	A	A	A	A	A	A	A	A	A	A	A	A	A	A	A	A
	AX-110470567	A	C	A	C	C	failed	A	A	C	C	C	A	C	A	A	A	C	A	M	A	A	failed	A	M	A	A	C	A	A	C	A	C	C	C	A	C	C	A	C	C	A	A	A	C	A	A	C	C
	AX-110472865	G	G	G	G	G	G	G	G	G	G	G	G	G	G	G	G	G	G	G	G	G	G	G	G	G	G	G	G	G	G	G	G	G	G	G	G	G	G	G	G	G	G	G	G	G	G	G	G
	AX-110475299	C	T	T	T	T	T	T	T	T	T	T	T	T	T	T	T	T	T	T	T	T	T	T	T	T	T	T	T	T	T	T	T	T	T	T	T	T	T	T	T	T	T	T	T	T	T	T	T
	AX-110475661	A	T	T	T	T	T	T	T	T	T	T	T	T	T	T	T	T	T	T	T	T	T	T	T	T	T	T	T	T	T	T	T	T	T	T	T	T	T	T	T	T	T	T	T	T	T	T	T
	AX-110475712	T	T	T	T	T	T	T	T	T	T	T	T	T	T	T	T	T	T	T	T	T	T	T	T	T	T	T	T	T	T	T	T	T	T	T	T	T	T	T	T	T	T	T	T	T	T	T	T
	AX-110475885	A	G	A	A	G	A	G	G	A	A	G	G	G	failed	G	A	A	A	G	G	G	A	A	A	A	A	A	G	R	A	G	G	G	A	G	G	G	G	A	A	G	G	A	A	G	A	G	G
	AX-110476260	G	G	A	G	A	A	G	A	G	A	G	G	G	G	G	A	A	A	A	R	G	G	G	G	A	A	R	R	A	A	A	A	A	G	A	G	A	A	G	A	G	A	G	A	A	A	A	A
	AX-110476310	G	A	A	A	A	A	A	A	A	A	failed	A	A	A	A	A	A	A	A	A	A	A	A	A	A	A	A	A	A	A	A	A	A	A	A	A	A	A	A	A	A	A	A	A	A	A	A	A
	AX-110477316	G	G	G	G	G	G	G	G	G	G	G	G	G	G	G	G	G	G	G	G	G	G	G	G	G	G	G	G	G	G	G	G	G	G	G	G	G	G	G	G	G	G	G	G	G	G	G	G
	AX-110477406	C	C	C	C	C	C	C	C	C	C	C	C	C	C	C	C	C	C	C	C	C	C	C	C	C	C	C	C	C	C	C	C	C	C	C	C	C	C	C	C	C	C	C	C	C	C	C	C
	AX-110479481	failed	failed	failed	failed	failed	failed	failed	failed	failed	failed	failed	failed	failed	failed	failed	failed	failed	failed	failed	failed	failed	failed	failed	failed	failed	failed	failed	failed	failed	failed	failed	failed	failed	failed	failed	failed	failed	failed	failed	failed	failed	failed	failed	failed	failed	failed	failed	failed
	AX-110480323	C	C	C	C	C	C	C	C	C	C	C	C	C	C	C	C	C	C	C	C	C	C	C	C	C	C	C	C	C	C	C	C	C	C	C	C	C	C	C	C	C	C	C	C	C	C	C	C
	AX-110481166	G	G	G	G	G	G	G	G	G	G	G	G	G	G	G	G	G	G	G	G	G	G	G	G	G	G	G	G	G	G	G	G	G	G	G	G	G	G	G	G	G	G	G	G	G	G	G	G
	AX-110481851	A	A	G	A	G	A	A	A	A	A	A	G	A	A	A	A	G	A	G	G	G	A	G	A	A	A	A	A	A	A	A	G	A	A	G	A	A	G	A	A	A	A	A	A	A	A	A	R
	AX-110482957	A	G	G	G	G	G	G	G	G	G	G	G	G	G	G	G	G	G	G	G	G	G	G	G	G	G	G	G	G	G	G	G	G	G	G	G	G	G	G	G	G	G	G	G	G	G	G	G
	AX-110483140	T	C	C	C	C	C	C	C	C	C	C	C	C	C	C	C	C	C	C	C	C	C	C	C	C	C	C	C	C	C	C	C	C	C	C	C	C	C	C	C	C	C	C	C	C	C	C	C
	AX-110483510	A	A	A	A	A	A	A	A	A	A	A	A	A	A	A	A	A	A	A	A	A	A	A	A	A	A	A	A	A	A	A	A	A	A	A	A	A	A	A	A	A	A	A	A	A	A	A	A
	AX-110483516	G	A	G	G	G	A	G	G	A	G	G	G	R	A	G	A	G	A	A	G	A	G	A	G	G	G	G	A	G	A	G	A	G	A	A	G	A	A	A	G	A	G	A	A	G	A	A	A
	AX-110483820	C	T	C	C	T	T	C	C	T	T	C	failed	C	T	C	C	T	T	C	T	C	T	T	T	T	T	C	Y	C	C	C	T	T	C	T	C	Y	T	C	T	C	C	T	T	T	T	C	C
	AX-110484161	A	C	C	C	C	C	C	C	C	C	C	C	C	C	C	C	C	C	C	C	C	C	C	C	C	C	C	C	C	C	C	C	C	C	C	C	C	C	C	C	C	C	C	C	C	C	C	C
	AX-110484654	G	A	G	R	G	A	G	A	A	G	A	A	failed	G	G	A	A	G	failed	G	G	G	G	G	A	A	A	G	G	G	A	G	A	G	G	G	failed	G	A	G	G	A	A	G	A	G	A	G
	AX-110485532	C	T	C	C	C	T	C	failed	T	T	Y	C	T	C	T	T	T	C	C	C	T	C	T	C	T	C	C	C	T	C	C	T	T	C	T	T	C	C	T	T	T	T	T	T	C	C	T	T
	AX-110486236	C	A	A	A	A	A	A	A	A	A	A	A	A	A	A	A	A	A	A	A	A	A	A	A	A	A	A	A	A	A	A	A	A	A	A	A	A	A	A	A	A	A	A	A	A	A	A	A
	AX-110487164	T	T	C	T	T	T	T	T	C	C	Y	T	C	T	T	T	C	C	T	T	C	T	T	T	T	C	C	T	T	C	C	T	C	C	T	T	C	T	C	T	T	C	C	T	T	C	T	C
	AX-110487240	C	T	T	failed	T	T	T	T	T	T	T	T	T	T	T	T	T	T	T	T	T	T	T	T	T	T	T	T	T	T	T	T	T	T	T	T	T	T	T	T	T	T	T	T	T	T	T	T
	AX-110489460	C	C	C	C	C	C	C	C	C	C	C	C	C	C	C	C	C	C	C	C	C	C	C	C	C	C	C	C	C	C	C	C	C	C	C	C	C	C	C	C	C	C	C	C	C	C	C	C
	AX-110490249	G	T	G	T	T	T	G	G	G	G	T	T	G	T	G	G	T	T	T	T	G	G	T	G	G	G	G	T	G	K	T	G	G	T	T	T	G	T	G	T	G	T	T	G	G	G	T	T
	AX-110491239	G	T	G	T	T	G	K	T	G	T	T	T	T	G	G	T	G	T	G	T	G	G	T	G	G	T	G	G	G	G	T	T	T	T	T	G	G	G	G	G	T	G	T	T	T	G	T	G
	AX-110491999	C	T	C	T	T	T	C	T	T	T	T	Y	C	C	C	C	T	C	Y	C	T	C	C	C	C	C	T	T	C	C	failed	T	T	T	C	T	C	C	T	T	C	C	C	T	T	C	T	T
	AX-110492596	A	A	G	A	G	A	A	G	A	G	A	A	A	A	A	A	G	G	G	G	G	A	G	A	A	A	A	A	A	A	R	A	G	A	G	A	A	A	G	A	A	R	failed	A	A	A	A	G
	AX-110494026	G	G	G	G	G	G	G	G	G	G	G	G	G	G	G	G	G	G	G	G	G	G	G	G	G	G	G	G	G	G	G	G	G	G	G	G	G	G	G	G	G	G	G	G	G	G	G	G
	AX-110495659	T	G	G	G	G	G	G	G	G	G	G	G	G	G	G	G	G	G	G	G	G	G	G	G	G	G	G	G	G	G	G	G	G	G	G	G	G	G	G	G	G	G	G	G	G	G	G	G
	AX-110498646	T	C	T	C	T	C	T	T	C	T	T	T	C	T	T	C	C	C	T	T	T	T	C	T	C	T	T	T	T	C	T	C	C	T	C	T	C	T	C	T	C	C	C	T	C	T	C	T
	AX-110499637	G	G	G	G	G	G	G	G	G	G	G	G	G	G	G	G	G	G	G	G	G	G	G	G	G	G	G	G	G	G	G	G	G	G	G	G	G	G	G	G	G	G	G	G	G	G	G	G
	AX-110500129	C	C	C	C	C	C	C	C	C	C	C	C	C	C	C	C	C	C	C	C	C	C	C	C	C	C	C	C	C	C	C	C	C	C	C	C	C	C	C	C	C	C	C	C	C	C	C	C
	AX-110500656	C	C	C	C	C	C	C	C	C	C	C	C	C	C	C	C	C	C	C	C	C	C	C	C	C	C	C	C	C	C	C	C	C	C	C	C	C	C	C	C	C	C	C	C	C	C	C	C
	AX-110500690	G	A	G	failed	A	A	G	R	A	A	A	A	G	G	G	G	A	G	R	G	G	G	G	G	G	G	A	A	A	A	G	A	A	A	G	A	G	G	A	A	G	G	G	A	A	G	A	A
	AX-110500701	C	C	A	C	C	C	C	A	C	C	C	C	C	A	C	A	A	A	C	C	C	C	A	C	A	C	A	C	C	A	A	A	A	A	M	A	C	C	A	C	A	A	C	C	A	A	M	A
	AX-110501405	C	G	C	G	C	failed	G	C	G	C	G	G	G	G	G	C	C	C	C	failed	G	G	G	G	C	C	failed	failed	C	G	C	C	C	G	C	G	C	C	G	C	G	C	G	C	C	C	C	C
	AX-110501722	A	A	A	A	A	A	A	A	A	A	A	A	A	A	A	A	A	A	A	A	A	A	A	A	A	A	A	A	A	A	A	A	A	A	A	A	A	A	A	A	A	A	A	A	A	A	A	A
	AX-110503145	A	G	G	G	G	G	G	G	G	G	G	G	G	failed	G	G	G	failed	G	G	G	G	G	G	G	failed	G	G	G	G	G	G	G	G	failed	G	G	G	G	G	G	G	failed	G	G	G	G	G
	AX-110503524	T	T	C	T	T	T	C	T	C	T	failed	C	T	C	T	C	T	failed	T	T	C	T	C	T	T	C	C	C	T	C	T	T	T	T	T	C	C	C	C	T	C	C	C	T	failed	C	T	C
	AX-110504471	T	C	T	C	T	C	T	T	C	T	C	C	C	C	T	Y	C	T	T	T	C	C	C	C	C	C	C	C	T	T	T	C	C	T	C	C	Y	T	failed	C	T	T	C	T	C	T	C	C
	AX-110505846	A	G	G	G	G	G	G	G	G	G	G	G	G	G	G	G	G	G	G	G	G	G	G	G	G	G	G	G	G	G	G	G	G	G	G	G	G	G	G	G	G	G	G	G	G	G	G	G
	AX-110506047	A	A	A	A	A	A	A	A	A	A	A	A	A	A	A	A	A	A	A	A	A	A	A	A	A	A	A	A	A	A	A	A	A	A	A	A	A	A	A	A	A	A	A	A	A	A	A	A
	AX-110507903	G	A	G	G	A	G	A	G	G	A	failed	G	G	G	G	A	G	G	G	A	A	A	A	A	A	A	G	G	G	G	A	G	G	G	A	G	A	A	G	A	A	A	G	G	A	A	G	G
	AX-110508154	G	G	G	G	G	G	G	G	G	G	G	G	G	G	G	G	G	G	G	G	G	G	G	G	G	G	G	G	G	G	G	G	G	G	G	G	G	G	G	G	G	G	G	G	G	G	G	G
	AX-110508887	T	C	C	C	C	C	C	C	C	C	C	C	C	C	C	C	C	C	C	C	C	C	C	C	C	C	C	C	C	C	C	C	C	C	C	C	C	C	C	C	C	C	C	C	C	C	C	C
	AX-110509099	T	G	T	G	T	G	T	G	G	T	G	G	K	T	T	G	G	T	G	T	T	T	T	T	G	G	G	G	T	T	G	G	G	T	failed	T	K	T	G	G	T	T	G	T	G	G	G	T
	AX-110509256	G	G	G	G	G	G	G	G	G	G	G	G	G	G	G	G	G	G	G	G	G	G	G	G	G	G	G	G	G	G	G	G	G	G	G	G	G	G	G	G	G	G	G	G	G	G	G	G
	AX-110510017	C	C	C	C	C	C	C	C	C	C	C	C	C	C	C	C	C	C	C	C	C	C	C	C	C	C	C	C	C	C	C	C	C	C	C	C	C	C	C	C	C	C	C	C	C	C	C	C
	AX-110510789	C	C	C	C	C	C	C	C	C	C	C	C	C	C	C	C	C	C	C	C	C	C	C	C	C	C	C	C	C	C	C	C	C	C	C	C	C	C	C	C	C	C	C	C	C	C	C	C
	AX-110511964	C	T	T	T	T	T	T	T	T	T	T	T	T	T	T	T	T	T	T	T	T	T	T	T	T	T	T	T	T	T	T	T	T	T	T	T	T	T	T	T	T	T	T	T	T	T	T	T
	AX-110513285	A	A	A	A	A	A	A	A	A	A	A	A	A	A	A	A	A	A	A	A	A	A	A	A	A	A	A	A	A	A	A	A	A	A	A	A	A	A	A	A	A	A	A	A	A	A	A	A
	AX-110514653	T	C	T	T	C	T	C	C	T	T	C	C	C	T	T	T	C	T	T	T	T	T	C	T	T	C	T	C	T	T	T	T	T	C	T	C	T	T	C	C	C	T	T	T	C	T	C	T
	AX-110515117	C	A	A	failed	A	A	A	A	A	A	A	A	A	M	A	A	A	A	A	A	A	A	A	A	A	failed	A	A	A	A	A	A	A	A	A	A	A	A	A	A	A	A	A	A	A	A	A	A
	AX-110515143	A	A	A	A	A	A	A	A	A	A	A	A	A	A	A	A	A	A	A	A	A	A	A	A	A	A	A	A	A	A	A	A	A	A	A	A	A	A	A	A	A	A	A	A	A	A	A	A
	AX-110516307	C	T	T	T	T	T	T	T	T	T	T	T	T	T	T	T	T	T	T	T	T	T	T	T	T	T	T	T	T	T	T	T	T	T	T	T	T	T	T	T	T	T	T	T	T	T	T	T
	AX-110517750	T	G	G	G	T	G	G	G	G	G	G	G	G	G	G	G	G	G	G	G	G	G	G	G	G	G	G	G	G	G	G	G	G	G	G	G	G	G	G	G	G	G	G	G	G	G	G	G
	AX-110517995	G	G	G	G	G	failed	G	G	G	G	G	G	G	G	G	G	G	G	G	G	G	G	G	G	G	G	G	G	G	G	G	G	G	G	G	G	G	G	G	G	G	G	G	G	G	G	G	G
	AX-110518006	failed	failed	failed	failed	failed	failed	failed	failed	failed	failed	failed	failed	failed	failed	failed	failed	failed	failed	failed	failed	failed	failed	failed	failed	failed	failed	failed	failed	failed	failed	failed	failed	failed	failed	failed	failed	failed	failed	failed	failed	failed	failed	failed	failed	failed	failed	failed	failed
	AX-110518116	T	T	C	T	C	T	C	T	T	C	T	T	T	C	C	T	T	C	T	C	C	C	C	C	T	T	T	T	C	C	T	T	T	C	Y	C	Y	C	T	T	C	C	T	C	T	T	T	C
	AX-110519437	C	T	T	T	T	T	T	T	T	T	T	T	T	T	T	T	T	T	T	T	T	T	T	T	T	T	T	T	T	T	T	T	T	T	T	T	T	T	T	T	T	T	T	T	T	T	T	T
	AX-110519469	G	G	G	G	G	G	G	G	G	G	G	G	G	G	G	G	G	G	G	G	G	G	G	G	G	G	G	G	G	G	G	G	G	G	G	G	G	G	G	G	G	G	G	G	G	G	G	G
	AX-110522468	C	T	C	C	Y	T	C	C	C	T	T	C	C	C	C	T	T	C	T	C	C	T	T	T	T	C	C	T	C	T	C	C	C	T	T	C	C	C	T	T	C	T	C	C	Y	C	T	C
	AX-110524534	G	T	T	T	T	T	T	T	T	T	T	T	T	T	T	T	T	T	T	T	T	T	T	T	T	T	T	T	T	T	T	T	T	T	T	T	T	T	T	T	T	T	T	T	T	T	T	T
	AX-110524801	A	failed	G	failed	failed	failed	failed	G	failed	failed	failed	failed	failed	G	failed	G	G	G	failed	failed	failed	failed	G	failed	failed	failed	G	failed	G	G	G	G	G	G	G	G	failed	failed	G	failed	G	failed	G	G	G	G	G	G
	AX-110525773	T	T	T	T	T	T	T	T	T	T	failed	T	T	T	T	T	T	T	T	T	T	T	T	T	T	T	T	T	T	T	T	failed	T	T	T	T	T	T	T	T	T	T	T	T	T	T	T	T
	AX-110527999	C	C	T	T	C	C	T	T	C	C	T	T	T	C	T	C	C	T	T	C	T	C	C	C	C	C	T	Y	T	T	T	T	C	T	C	T	Y	C	T	C	C	T	C	C	C	C	T	T
	AX-110528761	A	C	A	C	A	C	A	A	C	C	C	C	C	A	C	A	C	A	A	A	C	A	C	A	A	C	C	C	A	C	C	C	C	C	C	A	C	C	C	A	C	A	C	A	C	A	C	A
	AX-110529197	C	C	T	C	C	T	T	T	C	T	T	C	T	C	T	C	T	C	T	C	C	C	T	C	T	T	T	T	C	C	T	T	Y	C	C	T	C	C	T	C	C	T	T	T	C	C	T	T
	AX-110530170	T	T	C	C	C	C	T	T	T	C	T	C	T	C	T	C	T	C	C	C	T	T	T	T	T	C	T	T	T	T	C	C	C	failed	C	Y	C	T	C	T	T	C	C	T	C	C	T	T
	AX-110533435	A	A	G	G	A	G	A	A	G	G	A	A	A	failed	A	G	G	G	A	A	A	G	G	G	G	G	G	A	R	G	A	A	A	G	A	A	A	A	G	G	A	A	G	G	A	G	A	A
	AX-110534082	A	C	A	A	M	C	C	C	A	C	A	A	C	failed	C	C	A	A	C	A	M	A	C	A	C	A	M	C	C	A	C	A	A	C	A	C	A	C	C	A	C	C	A	A	C	C	A	A
	AX-110535012	A	G	G	G	G	failed	G	G	G	G	G	G	G	G	G	G	G	G	G	G	G	G	G	G	G	G	G	G	G	G	G	G	G	G	G	G	G	G	G	G	G	G	G	G	G	G	G	G
	AX-110537331	A	A	A	A	A	A	A	A	A	A	A	A	A	A	A	A	A	A	A	A	A	A	A	A	A	A	A	A	A	A	A	A	A	A	A	A	A	A	A	A	A	A	A	A	A	A	A	A
	AX-110538515	A	A	G	G	A	A	G	G	A	A	A	failed	A	A	G	G	A	A	G	A	G	A	A	A	G	A	G	A	G	G	G	A	A	G	G	G	A	G	G	G	R	A	A	A	A	G	G	G
	AX-110540403	C	A	C	C	M	A	A	A	C	A	C	C	A	failed	A	A	C	C	A	C	failed	C	A	C	A	C	failed	A	A	C	A	C	C	A	C	A	C	A	A	C	A	A	C	C	A	A	C	C
	AX-110541198	failed	failed	failed	failed	failed	failed	failed	failed	failed	failed	failed	failed	failed	failed	failed	failed	failed	failed	failed	failed	failed	failed	failed	failed	failed	failed	failed	failed	failed	failed	failed	failed	failed	failed	failed	failed	failed	failed	failed	failed	failed	failed	failed	failed	failed	failed	failed	failed
	AX-110541226	G	A	G	G	G	G	G	A	G	A	G	G	A	A	A	A	G	A	A	A	A	G	A	G	G	G	A	A	A	A	G	R	G	A	A	A	A	A	A	G	G	A	G	A	A	G	G	A
	AX-110542019	C	C	A	A	A	A	C	C	A	C	C	M	A	A	A	C	A	A	A	A	A	A	C	A	C	C	A	C	A	C	A	C	A	C	C	C	A	A	C	C	C	C	A	C	A	A	C	A
	AX-110544995	A	C	C	C	C	C	C	C	C	C	C	C	C	C	C	C	C	C	C	C	C	C	C	C	C	C	C	C	C	C	C	C	C	C	C	C	C	C	C	C	C	C	C	C	C	C	C	C
	AX-110545207	G	A	G	G	G	G	G	A	G	A	G	R	A	A	A	A	G	A	A	A	G	G	A	G	G	G	R	A	A	A	G	R	G	A	A	A	G	G	A	G	G	A	G	A	A	G	G	A
	AX-110545433	A	A	A	A	A	A	A	A	A	A	A	A	A	A	A	A	A	A	A	A	A	A	A	A	A	A	A	A	A	A	A	A	A	A	A	A	A	A	A	A	A	A	A	A	A	A	A	A
	AX-110545841	C	T	C	C	T	T	T	T	T	C	T	T	C	T	T	T	T	T	C	T	C	T	C	T	C	C	T	C	C	C	T	C	C	T	C	T	C	T	Y	T	T	T	C	Y	C	C	Y	C
	AX-110547477	T	C	T	T	C	C	T	T	C	C	Y	Y	C	C	T	T	C	C	T	C	T	C	C	C	Y	C	T	C	T	T	T	C	C	T	T	T	C	T	T	T	Y	Y	C	C	C	T	T	T
	AX-110550547	A	A	C	C	M	A	A	A	C	C	C	C	C	A	C	A	A	C	C	A	A	C	A	C	A	A	C	C	C	A	C	C	A	A	C	A	A	C	A	A	C	A	failed	C	C	A	A	C
	AX-110550799	G	A	A	failed	A	A	A	A	A	A	A	A	A	A	A	A	A	A	A	A	A	A	A	A	A	A	A	A	failed	A	A	A	A	A	A	A	A	A	A	A	A	A	A	A	A	A	A	A
	AX-110551959	G	A	G	A	G	G	failed	G	G	G	A	R	G	G	G	A	A	G	A	G	G	A	A	A	G	G	G	G	G	A	G	A	A	A	A	G	G	G	G	A	A	G	G	A	A	G	G	G
	AX-110552546	A	A	A	A	A	A	A	A	A	A	A	A	A	A	A	A	A	A	A	A	A	A	A	A	A	A	A	A	A	A	A	A	A	A	A	A	A	A	A	A	A	A	A	A	A	A	A	A
	AX-110554067	T	C	T	T	C	C	C	C	C	C	C	T	T	C	C	C	T	C	T	C	T	C	T	C	T	T	C	T	C	T	C	T	T	C	failed	C	T	C	Y	C	C	C	C	Y	T	T	Y	T
	AX-110555667	T	C	C	C	C	C	C	C	C	C	C	C	C	C	C	C	C	C	C	C	C	C	C	C	C	C	C	C	C	C	C	C	C	C	C	C	C	C	C	C	C	C	C	C	C	C	C	C
	AX-110557286	T	T	T	T	T	T	T	T	T	T	T	T	T	T	T	T	T	T	T	T	T	T	T	T	T	T	T	T	T	T	T	T	T	T	T	T	T	T	T	T	T	T	T	T	T	T	T	T
	AX-110557549	A	C	C	C	C	C	C	C	C	C	C	C	C	C	C	C	C	C	C	C	C	C	C	C	C	C	C	C	M	C	C	C	C	C	C	C	C	C	C	C	C	C	C	C	C	C	C	C
	AX-110558571	C	C	A	C	M	C	A	C	A	C	A	A	C	A	M	A	C	A	C	C	A	C	A	C	C	A	A	A	C	A	C	C	C	C	C	A	A	A	A	C	A	A	A	C	A	A	C	A
	AX-110558946	G	G	T	T	G	K	T	G	K	G	T	T	G	G	G	G	G	G	G	G	T	T	G	T	T	T	G	G	G	K	T	K	T	G	G	G	G	G	G	T	T	G	T	G	G	G	T	G
	AX-110560644	failed	failed	failed	failed	failed	failed	failed	failed	failed	failed	failed	failed	failed	failed	failed	failed	failed	failed	failed	failed	failed	failed	failed	failed	failed	failed	failed	failed	failed	failed	failed	failed	failed	failed	failed	failed	failed	failed	failed	failed	failed	failed	failed	failed	failed	failed	failed	failed
	AX-110562552	C	C	C	C	C	C	C	C	C	C	C	C	C	C	C	C	C	C	C	C	C	C	C	C	C	C	C	C	C	C	C	C	C	C	C	C	C	C	C	C	C	C	C	C	C	C	C	C
	AX-110567245	T	C	T	T	T	T	T	C	T	T	T	T	C	failed	C	C	C	C	C	T	T	T	C	T	C	C	C	failed	C	C	T	T	C	T	failed	T	T	T	T	T	C	T	T	T	C	failed	C	T
	AX-110567630	C	C	C	C	C	C	C	C	C	C	C	C	C	C	C	C	C	C	C	C	C	C	C	C	C	C	C	C	C	C	C	C	C	C	C	C	C	C	C	C	C	C	C	C	C	C	C	C
	AX-110567666	C	T	T	T	T	T	T	T	T	T	T	T	T	T	T	T	T	T	T	T	T	T	T	T	T	T	T	T	T	T	T	T	T	T	T	T	T	T	T	T	T	T	T	T	T	T	T	T
	AX-110568331	T	T	C	C	C	C	C	C	T	C	C	C	C	T	C	T	C	T	T	T	T	C	T	C	C	C	C	T	C	T	C	C	C	T	T	C	T	T	T	C	T	C	T	T	C	T	T	T
	AX-110568350	G	A	A	A	A	A	A	A	A	A	A	A	A	A	A	A	A	A	A	A	A	A	A	A	A	A	A	A	A	A	A	A	A	A	A	A	A	A	A	A	A	A	A	A	A	A	A	A
	AX-110569070	A	A	G	G	G	G	G	A	R	G	R	A	A	A	G	G	G	A	G	A	G	A	G	A	G	G	G	A	G	A	G	A	A	G	G	G	A	G	A	G	G	G	G	A	R	G	G	A
	AX-110571065	G	G	A	A	G	A	A	G	A	A	G	G	G	failed	G	A	A	A	G	G	G	A	A	A	A	A	A	G	R	A	G	G	G	A	G	G	G	G	A	A	G	G	A	A	G	A	G	G
	AX-110571295	A	A	C	A	A	A	C	M	A	A	C	C	M	C	A	A	A	C	A	C	A	C	C	C	A	C	A	C	A	C	C	A	A	C	A	A	C	M	C	C	C	C	A	C	A	C	C	C
	AX-110571567	T	C	C	C	C	C	C	C	C	C	C	C	C	C	C	C	C	C	C	C	C	C	C	C	C	C	C	C	C	C	C	C	C	C	C	C	C	C	C	C	C	C	C	C	C	C	C	C
	AX-110571582	A	G	G	G	G	G	G	G	G	G	G	G	G	G	G	G	G	G	G	G	G	G	G	G	G	G	G	G	G	G	G	G	G	G	G	G	G	G	G	G	G	G	G	G	G	G	G	G
	AX-110572023	T	C	C	C	C	C	C	C	C	C	C	C	C	C	C	C	C	C	C	C	C	C	C	C	C	C	C	C	C	C	C	C	C	C	C	C	C	C	C	C	C	C	C	C	C	C	C	C
	AX-110574793	T	C	C	C	C	C	C	C	C	C	C	C	C	C	C	C	C	C	C	C	C	C	C	C	C	C	C	C	C	C	C	C	C	C	C	C	C	C	C	C	C	C	C	C	C	C	C	C
	AX-110575862	G	G	G	G	G	G	G	G	G	G	G	G	G	G	G	G	G	G	G	G	G	G	G	G	G	G	G	G	G	G	G	G	G	G	G	G	G	G	G	G	G	G	G	G	G	G	G	G
	AX-110576712	C	T	C	C	C	T	T	T	T	C	C	Y	failed	T	T	C	T	C	Y	C	C	C	C	C	C	C	C	T	T	C	T	T	C	C	T	T	T	C	T	T	C	C	T	T	C	T	T	T
	AX-110577975	A	A	A	A	A	A	A	A	A	A	A	A	A	A	A	A	A	A	A	A	A	A	A	A	A	A	A	A	A	A	A	A	A	A	A	A	A	A	A	A	A	A	A	A	A	A	A	A
	AX-110578482	C	T	Y	Y	T	Y	T	Y	C	T	T	C	C	C	Y	T	C	Y	C	T	T	T	T	T	T	T	failed	C	Y	Y	T	Y	C	Y	T	C	T	T	C	T	T	T	C	failed	T	T	C	Y
	AX-110579052	A	G	A	G	G	G	A	A	A	A	G	G	A	G	A	A	A	G	G	G	A	A	G	A	A	A	A	G	A	R	G	A	failed	G	G	G	A	G	A	G	A	G	G	A	A	A	G	G
	AX-110579601	G	G	A	G	G	A	A	A	A	A	A	G	G	A	A	G	G	A	A	A	G	G	R	G	G	R	A	G	A	G	G	A	G	failed	A	A	G	A	G	G	G	G	A	G	G	A	G	G
	AX-110580274	T	T	T	T	T	T	T	T	T	T	T	T	T	T	T	T	T	T	T	T	T	T	T	T	T	T	T	T	T	T	T	T	T	T	T	T	T	T	T	T	T	T	T	T	T	T	T	T
	AX-110580847	G	G	G	G	G	G	G	G	G	G	G	G	G	G	G	G	G	G	G	G	G	G	G	G	G	G	G	G	G	G	G	G	G	G	G	G	G	G	G	G	G	G	G	G	G	G	G	G
	AX-110580885	A	A	A	A	A	A	A	A	A	A	A	A	A	A	A	A	A	A	A	A	A	A	A	A	A	A	A	A	A	A	A	A	A	A	A	A	A	A	A	A	A	A	A	A	A	A	A	A
	AX-110580997	C	C	C	C	C	C	C	C	C	C	C	C	C	C	C	C	C	C	C	C	C	C	C	C	C	C	C	C	C	C	C	C	C	C	C	C	C	C	C	C	C	C	C	C	C	C	C	C
	AX-110586992	T	T	C	T	C	T	C	C	T	C	T	C	T	C	C	T	C	T	C	C	C	C	C	C	T	T	C	C	C	T	C	C	T	C	C	C	T	C	T	C	T	T	T	C	T	C	T	C
	AX-110587257	A	A	G	A	A	G	R	G	G	G	A	A	A	G	G	A	A	G	A	G	G	A	A	A	G	G	G	G	G	A	G	A	A	A	A	G	A	A	G	A	A	G	G	A	A	G	G	G
	AX-110588223	G	T	T	T	T	T	T	T	T	T	T	T	T	T	T	T	T	T	T	T	T	T	T	T	T	T	T	T	T	T	T	T	T	T	T	T	T	T	T	T	T	T	T	T	T	T	T	T
	AX-110591891	A	G	A	A	A	A	G	A	G	R	G	R	G	A	G	A	A	A	A	A	A	A	G	A	G	G	G	R	G	G	G	A	G	G	A	A	A	G	G	A	R	R	A	G	A	G	A	A
	AX-110592681	T	T	C	T	C	C	C	C	T	C	T	C	T	C	C	T	C	T	C	C	C	C	C	C	T	T	C	C	C	T	C	C	T	C	C	C	T	C	T	C	T	T	T	C	T	C	T	C
	AX-110593674	T	T	T	T	T	T	T	T	T	T	T	T	T	T	T	T	T	T	T	T	T	T	T	T	T	T	T	T	T	T	T	T	T	T	T	T	T	T	T	T	T	T	T	T	T	T	T	T
	AX-110597123	A	A	A	A	A	failed	A	A	A	A	A	A	A	A	A	A	A	A	A	A	A	A	A	A	A	A	A	A	A	A	A	A	A	A	A	A	A	A	A	A	A	A	A	A	A	A	A	A
	AX-110600929	failed	failed	failed	failed	failed	failed	failed	failed	failed	failed	failed	failed	failed	failed	failed	failed	failed	failed	failed	failed	failed	failed	failed	failed	failed	failed	failed	failed	failed	failed	failed	failed	failed	failed	failed	failed	failed	failed	failed	failed	failed	failed	failed	failed	failed	failed	failed	failed
	AX-110604960	G	G	G	G	G	G	G	G	G	G	G	G	G	G	G	G	G	G	G	G	G	G	G	G	G	G	G	G	G	G	G	G	G	G	G	G	G	G	G	G	G	G	G	G	G	G	G	G
	AX-110606361	A	G	A	A	G	A	G	G	G	A	G	G	G	R	G	A	A	A	G	G	A	A	A	A	A	A	A	G	G	A	G	G	G	A	G	G	G	G	G	A	G	G	A	G	G	A	G	G
	AX-110609492	C	C	C	C	C	C	C	C	C	C	C	C	C	C	C	C	C	C	C	C	C	C	C	C	C	C	C	C	C	C	C	C	C	C	C	C	C	C	C	C	C	C	C	C	C	C	C	C
	AX-110610231	G	A	G	failed	G	A	A	G	A	G	A	G	R	A	R	A	A	G	R	G	G	G	A	G	A	G	A	A	A	G	A	A	A	G	A	A	A	G	R	A	G	A	A	G	G	A	A	A
	AX-110614136	G	G	T	T	T	G	T	G	G	T	G	G	K	G	T	G	T	T	G	T	T	T	T	T	G	G	G	T	T	T	T	T	G	T	T	T	G	G	G	T	T	G	G	T	G	T	G	T
	AX-110615002	C	C	T	T	T	T	T	C	Y	T	Y	C	C	C	T	T	T	C	T	C	T	C	T	C	T	T	T	C	T	C	T	C	C	T	T	T	C	T	C	T	T	T	T	C	failed	T	T	C
	AX-110618673	G	A	A	A	G	A	A	A	A	A	A	A	A	A	A	A	A	A	A	A	A	A	A	A	A	A	A	A	A	A	A	A	A	A	A	A	A	A	A	A	A	A	A	A	A	A	A	A
	AX-110789319	failed	failed	failed	failed	failed	failed	failed	failed	failed	failed	failed	failed	failed	failed	failed	failed	failed	failed	failed	failed	failed	failed	failed	failed	failed	failed	failed	failed	failed	failed	failed	failed	failed	failed	failed	failed	failed	failed	failed	failed	failed	failed	failed	failed	failed	failed	failed	failed
	AX-110791800	T	G	T	G	T	T	failed	T	T	T	G	failed	G	T	T	G	G	T	G	T	T	G	G	G	T	T	T	T	T	G	T	G	G	G	G	T	T	T	T	G	G	T	T	G	G	T	T	T
	AX-110904755	G	A	G	A	G	G	G	G	G	G	A	G	G	A	G	R	A	G	A	G	G	A	A	A	G	G	G	G	G	G	G	A	A	A	A	G	G	G	G	G	A	G	G	A	A	G	G	G
	AX-110905579	T	T	T	T	T	T	T	T	T	T	T	T	T	T	T	T	T	T	T	T	T	T	T	T	T	T	T	T	T	T	T	T	T	T	T	T	T	T	T	T	T	T	T	T	T	T	T	T
	AX-110907210	A	G	G	G	G	R	G	G	G	G	G	G	G	failed	G	G	G	failed	G	G	G	G	G	G	G	G	G	G	G	G	G	G	G	G	G	G	G	G	G	G	G	G	G	G	G	G	failed	G
	AX-110907280	T	T	T	T	T	failed	T	T	T	T	T	T	T	T	T	T	T	T	T	T	T	T	T	T	T	T	T	T	T	T	T	T	T	T	T	T	T	T	T	T	T	T	T	T	T	T	T	T
	AX-110908877	A	failed	A	failed	failed	failed	A	failed	failed	A	A	failed	A	A	failed	A	failed	failed	A	failed	A	failed	A	failed	A	failed	failed	failed	A	failed	A	failed	failed	failed	A	failed	A	A	A	A	A	A	failed	A	failed	A	failed	failed
	AX-110909131	G	G	A	G	A	failed	A	A	G	A	A	G	A	failed	A	G	A	G	A	A	A	G	A	G	A	A	R	A	G	A	A	A	R	G	G	G	G	G	A	G	G	A	G	A	G	G	A	G
	AX-110909431	G	A	A	A	A	A	A	A	A	A	A	A	A	A	A	A	A	A	A	A	A	A	A	A	A	A	A	A	A	A	A	A	A	A	A	A	A	A	A	A	A	A	A	A	A	A	A	A
	AX-110909794	C	C	C	C	C	C	C	C	C	C	C	C	C	C	C	C	C	C	C	C	C	C	C	C	C	C	C	C	C	C	C	C	C	C	C	C	C	C	C	C	C	C	C	C	C	C	C	C
	AX-110910964	C	C	T	C	T	C	C	T	C	T	C	C	Y	C	Y	C	C	T	Y	T	C	C	C	C	C	C	C	C	C	T	C	C	C	T	C	C	C	T	Y	C	T	T	C	T	C	T	C	C
	AX-110911101	A	A	G	A	G	A	A	A	A	A	A	G	A	A	A	A	G	A	G	G	A	A	G	A	A	A	A	A	A	A	A	failed	A	R	G	R	A	G	A	A	A	R	A	A	A	A	A	G
	AX-110911122	G	G	G	G	G	G	G	G	G	G	G	G	G	G	G	G	G	G	G	G	G	G	G	G	G	G	G	G	G	G	G	G	G	G	G	G	G	G	G	G	G	G	G	G	G	G	G	G
	AX-110913326	G	A	G	G	G	failed	G	G	A	R	A	A	A	G	A	G	A	A	G	G	A	G	A	G	G	R	A	A	G	A	A	A	A	G	A	G	G	A	G	G	A	G	A	G	A	G	A	G
	AX-110913451	G	G	G	G	G	G	G	G	G	G	G	G	G	G	G	G	G	G	G	G	G	G	G	G	G	G	G	G	G	G	G	G	G	G	G	G	G	G	G	G	G	G	G	G	G	G	G	G
	AX-110914919	C	T	C	T	C	T	C	C	T	T	T	T	T	C	T	C	T	C	C	C	T	C	T	C	C	T	T	T	C	T	C	T	T	T	T	C	T	T	T	C	T	C	T	C	T	C	T	C
	AX-110915229	G	T	T	T	T	T	T	T	T	T	T	T	T	T	T	T	T	T	T	T	T	T	T	T	T	T	T	T	T	T	T	T	T	T	T	T	T	T	T	T	T	T	T	T	T	T	T	T
	AX-110917032	A	A	C	A	A	A	C	A	A	A	A	failed	C	C	C	C	A	C	M	C	A	C	C	C	C	C	A	A	A	A	failed	A	A	A	C	A	C	C	A	A	C	C	C	A	A	C	A	A
	AX-110917052	G	A	A	A	A	A	A	A	A	A	A	A	A	A	A	A	A	A	A	A	A	A	A	A	A	A	A	A	A	A	A	A	A	A	A	A	A	A	A	A	A	A	A	A	A	A	A	A
	AX-110917328	T	T	T	T	T	T	T	T	T	T	T	T	T	T	T	T	T	T	T	T	T	T	T	T	T	T	T	T	T	T	T	T	T	T	T	T	T	T	T	T	T	T	T	T	T	T	T	T
	AX-110918031	C	C	A	A	C	C	C	A	C	C	A	A	A	C	A	C	C	A	A	C	C	C	C	C	C	C	A	M	A	A	A	A	C	A	C	A	M	C	A	C	C	A	C	C	C	C	A	A
	AX-110918350	A	C	A	C	A	C	C	A	C	A	C	C	C	C	C	C	A	A	A	A	A	C	A	C	C	C	C	C	C	C	C	C	A	C	A	C	C	C	A	C	C	A	C	C	C	C	C	A
	AX-110919196	G	G	A	G	G	G	A	G	G	G	G	G	A	A	A	A	G	A	R	A	A	A	A	A	A	A	G	G	G	G	R	G	G	G	A	G	A	A	G	G	A	A	A	G	G	A	G	G
	AX-110919945	G	A	A	A	A	A	A	A	A	A	A	A	A	A	A	A	A	A	A	A	A	A	A	A	A	A	A	A	A	A	A	A	A	A	A	A	A	A	A	A	A	A	A	A	A	A	A	A
	AX-110920715	A	G	G	G	G	G	G	G	G	G	G	G	G	G	G	G	G	G	G	G	G	G	G	G	G	G	G	G	G	G	G	G	G	G	G	G	G	G	G	G	G	G	G	G	G	G	G	G
	AX-110920884	T	T	G	T	K	T	G	T	G	T	G	G	T	G	K	G	T	G	T	T	G	T	G	T	T	G	G	G	G	G	T	T	T	T	T	G	T	G	G	T	G	G	G	T	G	G	T	G
	AX-110922496	G	G	A	G	G	G	A	R	G	G	G	A	G	A	A	G	G	A	G	A	G	A	A	A	G	A	G	A	G	A	A	G	G	G	G	G	A	R	A	A	A	A	A	A	G	A	A	A
	AX-110923783	failed	failed	failed	failed	failed	failed	failed	failed	failed	failed	failed	failed	failed	failed	failed	failed	failed	failed	failed	failed	failed	failed	failed	failed	failed	failed	failed	failed	failed	failed	failed	failed	failed	failed	failed	failed	failed	failed	failed	failed	failed	failed	failed	failed	failed	failed	failed	failed
	AX-110924163	G	A	G	A	G	A	G	G	A	G	A	A	A	A	G	G	A	G	G	G	R	A	A	A	A	A	R	A	G	G	G	A	A	G	A	A	R	G	failed	A	G	G	A	G	A	A	A	G
	AX-110924218	G	G	G	G	G	G	G	G	G	G	G	G	G	G	G	G	G	G	G	G	G	G	G	G	G	G	G	G	G	G	G	G	G	G	G	G	G	G	G	G	G	G	G	G	G	G	G	G
	AX-110924523	A	G	A	A	A	G	G	G	G	G	G	A	A	G	G	G	A	G	A	G	A	R	A	failed	A	A	G	G	A	G	A	A	R	G	A	G	A	A	A	A	G	G	G	R	R	A	failed	A
	AX-110925145	C	T	C	T	C	T	C	T	T	C	T	T	Y	C	C	T	T	C	T	C	C	C	C	C	T	T	T	T	C	C	T	T	T	C	failed	C	Y	C	T	T	C	C	T	C	T	T	T	C
	AX-110926324	A	G	A	G	A	G	G	G	G	G	G	A	G	G	G	G	A	G	A	A	G	G	A	G	G	G	G	G	G	G	G	A	G	G	A	failed	G	A	G	G	G	G	G	G	G	G	G	A
	AX-110927409	C	C	A	A	A	A	A	A	A	C	A	C	failed	C	A	C	A	C	C	A	C	A	C	A	A	A	C	C	C	C	A	C	A	C	A	C	C	C	C	A	C	A	C	C	C	C	C	M
	AX-110928443	T	C	C	C	C	C	C	C	C	C	C	C	C	C	C	C	C	C	C	C	C	C	C	C	C	C	C	C	C	C	C	C	C	C	C	C	C	C	C	C	C	C	C	C	C	C	C	C
	AX-110930964	C	C	C	C	C	C	C	C	C	C	C	C	C	C	C	C	C	C	C	C	C	C	C	C	C	C	C	C	C	C	C	C	C	C	C	C	C	C	C	C	C	C	C	C	C	C	C	C
	AX-110930988	G	A	G	G	A	G	A	R	A	A	A	G	G	A	G	R	A	A	A	A	G	A	G	A	A	G	A	G	R	G	G	A	G	G	G	A	G	R	G	G	A	G	A	A	R	A	G	G
	AX-110932468	C	C	C	C	C	C	C	C	C	C	C	C	C	C	C	C	C	C	C	C	C	C	C	C	C	C	C	C	C	C	C	C	C	C	C	C	C	C	C	C	C	C	C	C	C	C	C	C
	AX-110932540	A	A	G	failed	R	G	A	G	A	A	A	G	G	A	A	A	G	A	G	G	G	A	failed	A	A	failed	G	A	A	A	A	G	R	A	G	G	A	G	A	A	A	G	A	A	A	A	A	R
	AX-110933998	T	T	C	C	C	T	C	T	T	C	T	T	T	C	C	T	C	C	Y	C	C	C	C	C	T	T	T	C	C	C	T	C	T	C	C	C	Y	C	T	C	C	T	T	C	T	C	T	C
	AX-110934658	T	G	T	T	T	G	T	T	G	G	G	G	G	T	G	T	G	G	T	T	G	T	G	T	T	G	G	G	T	G	G	G	G	T	G	T	T	G	T	T	G	T	G	T	G	T	G	T
	AX-110934900	A	A	G	A	A	A	G	A	A	A	A	failed	G	G	G	G	A	G	R	G	A	G	G	G	G	G	A	A	A	A	failed	A	A	A	G	A	G	G	A	A	G	G	G	A	A	G	A	A
	AX-110936094	T	T	T	T	T	T	T	T	T	T	T	T	T	T	T	T	T	T	T	T	T	T	T	T	T	T	T	T	T	T	T	T	T	T	T	T	T	T	T	T	T	T	T	T	T	T	T	T
	AX-110936122	C	T	T	T	T	T	T	T	T	T	T	T	T	T	T	T	T	T	T	T	T	T	T	T	T	T	T	T	T	T	T	T	T	T	T	T	T	T	T	T	T	T	T	T	T	T	T	T
	AX-110936551	G	A	G	G	A	G	G	A	G	G	A	A	A	G	A	G	G	G	A	A	A	G	G	G	G	G	G	A	R	R	G	A	A	G	A	A	R	A	R	G	A	A	G	G	A	G	A	A
	AX-110937054	C	A	C	A	C	A	C	C	C	A	C	C	M	A	C	A	A	C	A	C	C	C	A	C	C	C	C	C	A	C	A	C	M	A	C	C	C	A	C	A	A	C	A	A	C	M	A	A
	AX-110937882	A	G	G	G	G	G	G	G	G	G	G	G	G	G	G	G	G	G	G	G	G	G	G	G	G	G	G	G	G	G	G	G	G	G	G	G	G	G	G	G	G	G	G	G	G	G	G	G
	AX-110938926	T	T	T	T	T	T	T	T	T	T	T	T	T	T	T	T	T	T	T	T	T	T	T	T	T	T	T	T	T	T	T	T	T	T	T	T	T	T	T	T	T	T	T	T	T	T	T	T
	AX-110939656	T	T	C	T	C	Y	T	C	T	C	T	T	T	T	T	T	C	C	C	C	C	T	C	T	T	failed	T	T	T	T	T	failed	C	T	C	T	T	T	C	T	T	C	T	T	T	T	T	C
	AX-110940219	C	C	C	C	C	C	C	C	C	C	C	C	C	C	C	C	C	C	C	C	C	C	C	C	C	C	C	C	C	C	C	C	C	C	C	C	C	C	C	C	C	C	C	C	C	C	C	C
	AX-110940833	C	C	C	C	C	C	C	C	C	C	C	C	C	C	C	C	C	C	C	C	C	C	C	C	C	C	C	C	C	C	C	C	C	C	C	C	C	C	C	C	C	C	C	C	C	C	C	C
	AX-110940891	A	G	G	G	G	G	G	G	G	G	G	G	G	G	G	G	G	G	G	G	G	G	G	G	G	G	G	G	G	G	G	G	G	G	G	G	G	G	G	G	G	G	G	G	G	G	G	G
	AX-110941435	T	T	T	T	T	T	T	T	T	T	T	T	T	T	T	T	T	T	T	T	T	T	T	T	T	T	T	T	T	T	T	T	T	T	T	T	T	T	T	T	T	T	T	T	T	T	T	T
	AX-110941989	T	T	T	T	T	T	T	T	T	T	T	T	T	T	T	T	T	T	T	T	T	T	T	T	T	T	T	T	T	T	T	T	T	T	T	T	T	T	T	T	T	T	T	T	T	T	T	T
	AX-110943276	C	A	A	A	A	A	A	A	A	A	A	A	A	A	A	A	A	A	A	A	A	A	A	A	A	A	A	A	A	A	A	A	A	A	A	A	A	A	A	A	A	A	A	A	A	A	A	A
	AX-110943874	A	G	A	A	G	A	A	G	A	A	G	G	G	A	G	A	A	A	G	G	G	A	A	A	A	A	A	G	R	A	G	G	G	A	G	G	R	G	failed	A	G	G	A	A	G	A	G	G
	AX-110943975	T	T	T	T	T	T	T	T	T	T	T	T	T	T	T	T	T	T	T	T	T	T	T	T	T	T	T	T	T	T	T	T	T	T	T	T	T	T	T	T	T	T	T	T	T	T	T	T
	AX-110944328	C	C	C	C	C	C	C	C	C	C	C	C	C	C	C	C	C	C	C	C	C	C	C	C	C	C	C	C	C	C	C	C	C	C	C	C	C	C	C	C	C	C	C	C	C	C	C	C
	AX-110944383	G	A	A	A	A	A	A	A	A	A	A	A	A	A	A	A	A	A	A	A	A	A	A	A	A	A	A	A	A	A	A	A	A	A	A	A	A	A	A	A	A	A	A	A	A	A	A	A
	AX-110944530	R	R	A	A	A	R	A	R	R	A	R	R	failed	R	A	R	A	A	R	A	A	A	A	A	R	R	R	A	A	A	A	A	R	A	A	A	R	R	R	A	A	R	R	A	R	A	R	A
	AX-110945395	T	T	C	T	C	T	T	T	T	T	T	C	C	T	T	T	C	T	C	C	C	T	Y	T	T	Y	C	T	T	T	T	C	T	T	C	C	T	C	T	T	T	C	T	T	T	T	T	Y
	AX-110945528	C	T	C	C	C	C	T	C	T	Y	T	Y	C	C	T	C	C	C	C	T	C	T	T	T	T	T	T	failed	C	T	T	C	T	T	C	C	C	C	T	C	failed	Y	C	T	Y	T	C	C
	AX-110945767	A	A	G	G	G	G	G	A	G	A	G	R	A	A	A	A	G	A	A	A	G	A	A	A	G	G	G	A	A	A	G	R	G	A	A	A	G	G	A	G	R	A	G	A	A	G	G	A
	AX-110946232	C	C	C	C	C	C	C	C	C	C	C	C	C	C	C	C	C	C	C	C	C	C	C	C	C	C	C	C	C	C	C	C	C	C	C	C	C	C	C	C	C	C	C	C	C	C	C	C
	AX-110946235	C	T	C	T	T	C	Y	T	C	T	T	T	T	C	C	T	C	T	C	T	C	C	T	C	C	T	C	C	C	C	T	T	T	T	T	C	C	C	C	C	T	C	T	T	T	C	T	C
	AX-110946282	T	T	C	T	C	C	T	C	C	T	T	T	T	T	T	T	C	T	T	T	Y	T	C	T	T	C	T	C	T	T	C	T	C	T	C	T	C	failed	C	Y	T	C	T	T	C	T	T	C
	AX-110946843	G	G	G	G	G	G	G	G	G	G	G	G	G	G	G	G	G	G	G	G	G	G	G	G	G	G	G	G	G	G	G	G	G	G	G	G	G	G	G	G	G	G	G	G	G	G	G	G
	AX-110949499	G	G	G	G	failed	G	G	G	G	G	G	G	G	G	G	G	G	G	G	G	G	G	G	G	G	G	G	G	G	G	G	G	G	G	G	G	G	G	G	G	G	G	G	G	G	G	G	G
	AX-110949650	A	C	A	A	M	C	C	M	A	A	A	A	A	M	C	C	C	A	A	C	C	A	C	A	C	C	A	A	A	A	A	A	C	C	A	C	C	A	C	M	A	C	A	A	A	C	A	A
	AX-110951565	G	G	A	A	A	G	G	G	G	G	G	A	A	G	G	G	A	G	A	G	A	G	A	G	A	A	G	G	G	A	A	A	A	G	R	G	A	G	failed	G	G	G	G	R	A	A	failed	A
	AX-110951890	G	A	A	A	A	A	A	A	A	A	A	A	A	A	A	A	A	A	A	A	A	A	A	A	A	A	A	A	A	A	A	A	A	A	A	A	A	A	A	A	A	A	A	A	A	A	A	A
	AX-110952216	G	G	G	G	G	G	G	G	G	G	G	G	G	G	G	G	G	G	G	G	G	G	G	G	G	G	G	G	G	G	G	G	G	G	G	G	G	G	G	G	G	G	G	G	G	G	G	G
	AX-110952511	A	A	A	A	A	A	A	A	A	A	A	A	A	A	A	A	A	A	A	A	A	A	A	A	A	A	A	A	A	A	A	A	A	A	A	A	A	A	A	A	A	A	A	A	A	A	A	A
	AX-110952533	C	C	T	T	C	C	C	T	C	C	T	T	T	failed	T	C	T	T	T	C	C	C	C	C	C	C	T	T	T	T	C	T	T	T	C	T	Y	C	T	C	C	C	C	T	C	C	T	T
	AX-110953443	failed	failed	failed	failed	failed	failed	failed	failed	failed	failed	failed	failed	failed	failed	failed	failed	failed	failed	failed	failed	failed	failed	failed	failed	failed	failed	failed	failed	failed	failed	failed	failed	failed	failed	failed	failed	failed	failed	failed	failed	failed	failed	failed	failed	failed	failed	failed	failed
	AX-110953923	T	G	G	G	G	G	G	G	G	G	G	G	G	G	G	G	G	G	G	G	G	G	G	G	G	G	G	G	G	G	G	G	G	G	G	G	G	G	G	G	G	G	G	G	G	G	G	G
	AX-110955429	A	A	G	G	G	A	G	G	A	A	G	G	A	G	A	G	A	A	A	A	A	G	failed	G	G	A	G	G	G	R	A	G	R	G	G	G	G	A	G	G	A	A	A	A	A	A	G	A
	AX-110956320	C	C	C	C	C	C	C	C	C	C	C	C	C	C	C	C	C	C	C	C	C	C	C	C	C	C	C	C	C	C	C	C	C	C	C	C	C	C	C	C	C	C	C	C	C	C	C	C
	AX-110956659	G	G	A	A	G	G	G	G	G	G	G	G	A	G	G	G	G	G	A	A	A	A	G	A	G	A	G	A	A	G	A	A	A	G	G	G	A	G	failed	A	G	G	A	G	G	A	G	G
	AX-110956771	A	G	A	A	A	A	G	A	G	R	G	R	A	A	G	A	A	A	A	G	A	G	G	G	G	G	G	failed	A	G	G	A	G	G	A	A	A	A	G	A	R	R	A	G	R	G	A	A
	AX-110958104	C	C	A	A	C	C	C	A	C	C	A	A	A	C	A	C	C	A	A	C	C	C	C	C	C	C	A	M	A	A	A	A	C	A	C	A	M	C	A	C	C	A	C	C	C	C	A	A
	AX-110958367	C	T	C	T	T	C	C	C	T	T	T	C	T	T	C	T	T	C	T	Y	C	T	T	T	T	C	T	C	C	C	C	T	T	C	C	T	C	T	T	C	T	C	C	T	T	C	C	C
	AX-110960365	G	G	G	G	G	G	G	G	G	G	G	G	G	G	G	G	G	G	G	G	G	G	G	G	G	G	G	G	G	G	G	G	G	G	G	G	G	G	G	G	G	G	G	G	G	G	G	G
	AX-110960820	T	C	C	C	C	C	C	C	C	C	C	C	C	C	C	C	C	C	C	C	C	C	C	C	C	C	C	C	C	C	C	C	C	C	C	C	C	C	C	C	C	C	C	C	C	C	C	C
	AX-110962394	G	G	G	G	G	G	G	G	G	G	G	G	G	G	G	G	G	G	G	G	G	G	G	G	G	G	G	G	G	G	G	G	G	G	G	G	G	G	G	G	G	G	G	G	G	G	G	G
	AX-110963187	A	G	A	G	G	G	A	G	A	G	G	R	G	R	A	A	A	G	A	A	A	A	G	A	G	A	G	R	G	G	G	G	G	A	A	G	A	G	G	G	G	A	A	A	G	A	A	A
	AX-110964593	C	C	T	T	C	C	C	C	T	T	T	C	T	Y	Y	C	C	T	T	C	C	T	C	T	Y	C	T	T	T	C	T	T	C	C	T	T	C	C	C	T	T	C	T	T	T	C	T	T
	AX-110964623	T	failed	C	C	failed	C	failed	C	failed	Y	C	C	C	T	failed	failed	T	T	C	C	T	T	C	T	T	C	T	failed	T	T	C	C	Y	failed	T	failed	Y	C	failed	C	C	C	T	C	failed	C	C	T
	AX-110964654	T	G	failed	G	G	failed	G	G	G	G	G	G	G	failed	G	G	G	G	G	G	G	G	G	G	G	G	G	G	G	G	G	G	G	G	G	G	G	G	G	G	G	G	G	G	G	G	G	G
	AX-110966829	T	C	T	T	Y	C	C	C	T	C	T	T	C	Y	C	C	T	T	C	T	Y	T	C	T	failed	T	Y	C	C	T	C	T	T	C	T	C	T	C	C	T	C	C	T	T	C	C	T	T
	AX-110967458	A	G	G	G	G	G	G	G	G	G	G	G	G	G	G	G	G	G	G	G	G	G	G	G	G	G	G	G	G	G	G	G	G	G	G	G	G	G	G	G	G	G	G	G	G	G	G	G
	AX-110967964	A	A	G	A	G	A	A	G	G	G	G	G	G	G	R	A	G	A	G	A	G	G	G	G	G	A	A	A	A	G	A	G	A	A	G	G	A	G	A	A	G	G	A	G	G	failed	G	G
	AX-110968580	C	C	C	C	C	C	C	C	C	C	C	C	C	C	C	C	C	C	C	C	C	C	C	C	C	C	C	C	C	C	C	C	C	C	C	C	C	C	C	C	C	C	C	C	C	C	C	C
	AX-110968938	T	C	C	C	C	C	C	C	C	C	C	C	C	C	C	C	C	C	C	C	C	C	C	C	C	C	C	C	C	C	C	C	C	C	C	C	C	C	C	C	C	C	C	C	C	C	C	C
	AX-110970743	G	G	G	G	G	G	G	G	G	G	G	G	G	G	G	G	G	G	G	G	G	G	G	G	G	G	G	G	G	G	G	G	G	G	G	G	G	G	G	G	G	G	G	G	G	G	G	G
	AX-110971829	C	C	A	C	C	C	A	A	C	C	C	A	A	A	M	A	C	A	C	A	C	A	A	A	C	A	C	A	C	A	A	C	C	C	A	C	A	M	A	A	A	A	A	A	C	A	C	A
	AX-110972792	T	G	T	G	G	G	T	G	G	G	G	T	T	T	T	T	G	T	failed	T	G	T	T	T	T	T	G	G	T	T	T	G	G	G	T	G	T	T	G	G	T	T	T	G	G	T	G	G
	AX-110973424	T	C	C	C	C	C	C	C	C	C	C	C	C	C	C	C	C	C	C	C	C	C	C	C	C	C	C	C	C	C	C	C	C	C	C	C	C	C	C	C	C	C	C	C	C	C	C	C
	AX-110974122	C	C	C	C	C	C	C	C	C	C	C	C	C	C	C	C	C	C	C	C	C	C	C	C	C	C	C	C	C	C	C	C	C	C	C	C	C	C	C	C	C	C	C	C	C	C	C	C
	AX-110974449	G	A	A	A	A	A	A	A	A	A	A	A	A	A	A	A	A	A	A	A	A	A	A	A	A	A	A	A	A	A	A	A	A	A	A	A	A	A	A	A	A	A	A	A	A	A	A	A
	AX-110974569	G	A	G	G	A	A	A	G	G	A	G	G	G	A	G	A	G	G	G	A	A	A	A	A	A	A	G	G	G	G	A	G	A	G	A	G	R	A	G	A	A	G	A	G	A	A	G	G
	AX-110979382	G	G	G	G	G	G	G	G	G	G	G	G	G	G	G	G	G	G	G	G	G	G	G	G	G	G	G	G	G	G	G	G	G	G	G	G	G	G	G	G	G	G	G	G	G	G	G	G
	AX-110979591	failed	failed	failed	failed	failed	failed	failed	failed	failed	failed	failed	failed	failed	failed	failed	failed	failed	failed	failed	failed	failed	failed	failed	failed	failed	failed	failed	failed	failed	failed	failed	failed	failed	failed	failed	failed	failed	failed	failed	failed	failed	failed	failed	failed	failed	failed	failed	failed
	AX-110979758	C	C	C	C	C	C	C	C	C	C	C	C	C	C	C	C	C	C	C	C	C	C	C	C	C	C	C	C	C	C	C	C	C	C	C	C	C	C	C	C	C	C	C	C	C	C	C	C
	AX-110981509	C	C	T	C	T	C	C	T	C	T	C	C	C	C	C	C	T	T	T	T	T	C	T	C	C	C	C	C	C	C	Y	C	T	T	T	C	C	C	T	C	C	Y	Y	C	C	C	C	T
	AX-110982928	C	A	A	A	A	A	A	A	A	A	A	A	A	A	A	A	A	A	A	A	A	A	A	A	A	A	A	A	A	A	A	A	A	A	A	A	A	A	A	A	A	A	A	A	A	A	A	A
	AX-110982995	G	G	A	A	A	A	R	G	G	G	A	G	G	G	G	G	A	A	A	A	A	A	G	A	G	A	A	G	G	G	A	G	G	A	A	failed	A	failed	G	G	G	G	G	A	A	A	R	G
	AX-110983244	R	A	A	A	A	A	A	A	A	A	A	A	A	A	A	A	A	A	A	A	A	A	A	A	A	A	A	A	A	A	A	A	A	A	A	A	A	A	A	A	A	A	A	A	A	A	A	A
	AX-110984139	G	G	A	A	G	A	G	G	A	A	G	G	G	A	A	G	G	A	A	G	A	A	G	A	G	G	A	A	A	A	A	A	A	G	A	G	A	A	G	A	A	A	A	A	A	A	G	A
	AX-110984727	A	C	A	C	A	A	A	C	A	C	failed	C	C	C	A	C	A	C	A	C	A	C	C	C	A	A	A	C	A	C	A	C	C	C	A	A	A	A	C	A	A	C	A	C	C	A	C	C
	AX-110986366	T	T	T	T	T	T	T	T	T	T	T	T	T	T	T	T	T	T	T	T	T	T	T	T	T	T	T	T	T	T	T	T	T	T	T	T	T	T	T	T	T	T	T	T	T	T	T	T
	AX-110988092	C	T	T	T	T	T	T	T	T	T	failed	T	T	T	T	T	T	T	T	T	T	T	T	T	T	T	T	T	T	T	T	T	T	T	T	T	T	T	T	T	T	T	T	T	T	T	T	T
	AX-110988511	G	A	G	A	A	A	G	A	A	A	A	R	G	G	G	G	A	G	R	G	A	G	G	G	G	G	A	A	A	A	R	A	A	A	G	A	G	G	A	A	G	G	G	A	A	G	A	A
	AX-110988885	T	C	T	C	T	C	T	C	C	T	C	C	Y	T	T	C	C	T	C	T	T	T	T	T	C	C	C	C	T	T	C	C	C	T	Y	T	Y	T	C	C	T	T	C	T	C	C	C	T
	AX-110989461	C	C	C	C	C	C	C	C	C	C	C	C	C	C	C	C	C	C	C	C	C	C	C	C	C	C	C	C	C	C	C	C	C	C	C	C	C	C	C	C	C	C	C	C	C	C	C	C
	AX-110989618	A	G	G	G	G	G	G	G	G	G	G	G	G	G	G	G	G	G	G	G	G	G	G	G	G	G	G	G	G	G	G	G	G	G	G	G	G	G	G	G	G	G	G	G	G	G	G	G
	AX-110990896	G	A	A	A	A	failed	A	A	A	A	A	A	A	A	A	A	A	A	A	A	A	A	A	A	A	A	A	A	A	A	A	A	A	A	A	A	A	A	A	A	A	A	A	A	A	A	A	A
	AX-110992378	T	T	C	C	Y	T	T	C	C	T	C	C	T	C	T	C	T	C	T	T	C	C	C	C	C	C	C	T	T	T	T	C	T	T	T	C	T	C	C	C	C	C	C	T	C	T	T	C
	AX-110992521	A	G	G	G	G	G	G	G	G	G	G	G	G	G	G	G	G	G	G	G	G	G	G	G	G	G	G	G	G	G	G	G	G	G	G	G	G	G	G	G	G	G	G	G	G	G	G	G
	AX-110996632	T	G	G	G	G	G	G	G	G	G	G	G	G	G	G	G	G	G	G	G	G	G	G	G	G	G	G	G	G	G	G	G	G	G	G	G	G	G	G	G	G	G	G	G	G	G	G	G
	AX-110996776	G	T	G	T	T	T	T	G	G	T	T	T	G	G	T	T	T	T	G	T	T	G	G	G	K	T	G	failed	T	G	T	T	T	G	G	failed	G	G	G	G	T	T	T	T	T	T	G	T
	AX-110998250	G	A	G	G	G	A	G	G	A	R	A	A	A	G	A	G	A	A	G	G	A	G	A	G	G	R	A	A	G	A	A	A	A	A	A	G	G	A	G	G	A	G	A	G	A	G	A	G
	AX-110998568	T	C	T	C	C	C	T	C	T	T	Y	T	T	C	T	T	T	C	Y	C	T	T	C	T	T	T	C	T	T	Y	T	T	Y	T	C	C	T	T	C	C	T	failed	C	T	Y	T	C	T
	AX-110999315	C	C	C	C	C	C	C	C	C	C	C	C	C	C	C	C	C	C	C	C	C	C	C	C	C	C	C	C	C	C	C	C	C	C	C	C	C	C	C	C	C	C	C	C	C	C	C	C
	AX-110999616	failed	failed	failed	failed	failed	failed	failed	failed	failed	failed	failed	failed	failed	failed	failed	failed	failed	failed	failed	failed	failed	failed	failed	failed	failed	failed	failed	failed	failed	failed	failed	failed	failed	failed	failed	failed	failed	failed	failed	failed	failed	failed	failed	failed	failed	failed	failed	failed
	AX-111002217	failed	failed	failed	failed	failed	failed	failed	failed	failed	failed	failed	failed	failed	failed	failed	failed	failed	failed	failed	failed	failed	failed	failed	failed	failed	failed	failed	failed	failed	failed	failed	failed	failed	failed	failed	failed	failed	failed	failed	failed	failed	failed	failed	failed	failed	failed	failed	failed
	AX-111002718	C	T	C	Y	T	C	T	T	C	C	C	C	T	T	C	T	C	C	C	C	C	C	T	C	C	C	T	T	T	C	T	C	T	T	T	T	T	C	C	T	T	Y	Y	C	C	T	C	C
	AX-111002833	A	A	G	G	G	G	A	A	A	A	G	failed	failed	G	G	A	A	A	A	G	G	G	A	G	A	G	failed	G	A	G	G	A	G	G	A	G	G	G	A	A	G	G	A	failed	A	A	A	G
	AX-111006713	C	C	C	C	C	C	C	C	C	C	C	C	C	C	C	C	C	C	C	C	C	C	C	C	C	C	C	C	C	C	C	C	C	C	C	C	C	C	C	C	C	C	C	C	C	C	C	C
	AX-111007414	G	G	A	A	A	A	G	G	G	G	G	R	A	A	A	failed	G	G	G	G	A	G	A	G	G	A	G	A	A	A	A	G	A	G	A	G	A	failed	A	A	G	A	G	G	R	G	A	A
	AX-111008496	G	G	A	G	G	A	A	A	A	A	G	G	G	A	A	G	G	A	G	A	A	G	G	G	A	A	A	A	A	G	A	G	G	G	G	A	G	G	A	G	G	A	A	G	G	A	A	A
	AX-111009690	A	A	C	C	C	A	C	C	A	A	M	A	A	C	A	A	A	A	A	C	C	A	C	A	C	C	C	C	A	C	A	A	A	A	A	C	A	C	C	A	A	A	A	A	A	A	C	A
	AX-111010196	A	A	A	A	A	A	A	A	A	A	A	A	A	A	A	A	A	A	A	A	A	A	A	A	A	A	A	A	A	A	A	A	A	A	A	A	A	A	A	A	A	A	A	A	A	A	A	A
	AX-111010677	C	C	T	T	C	C	C	T	failed	C	T	T	T	C	T	C	C	failed	T	C	C	C	C	C	C	C	T	Y	T	T	T	T	C	T	C	T	Y	C	T	C	C	T	C	C	C	C	T	T
	AX-111011082	C	C	G	C	G	C	C	G	C	G	C	C	S	C	S	C	C	G	S	G	C	C	C	C	C	C	C	C	C	G	C	C	C	G	C	C	C	G	S	C	G	C	C	G	C	C	C	C
	AX-111013457	A	G	A	G	A	G	A	A	G	G	G	G	G	A	G	A	G	A	A	A	G	A	G	A	A	G	G	G	A	G	A	G	G	G	G	A	G	G	G	A	G	A	G	A	G	A	G	A
	AX-111014379	C	C	C	C	C	C	C	C	C	C	C	C	C	C	C	C	C	C	C	C	C	C	C	C	C	C	C	C	C	C	C	C	C	C	C	C	C	C	C	C	C	C	C	C	C	C	C	C
	AX-111014699	C	C	C	C	C	C	C	C	C	C	C	C	C	C	C	C	C	C	C	C	C	C	C	C	C	C	C	C	C	C	C	C	C	C	C	C	C	C	C	C	C	C	C	C	C	C	C	C
	AX-111014946	C	C	C	C	C	C	C	C	C	C	C	C	C	C	C	C	C	C	C	C	C	C	C	C	C	C	C	C	C	C	C	C	C	C	C	C	C	C	C	C	C	C	C	C	C	C	C	C
	AX-111015088	T	T	T	T	T	T	T	T	T	T	T	T	T	T	T	T	T	T	T	T	T	T	T	T	T	T	T	T	T	T	T	T	T	T	T	T	T	T	T	T	T	T	T	T	T	T	T	T
	AX-111016225	G	G	G	G	G	G	G	G	G	G	G	G	G	G	G	G	G	G	G	G	G	G	G	G	G	G	G	G	G	G	G	G	G	G	G	G	G	G	G	G	G	G	G	G	G	G	G	G
	AX-111016712	T	C	T	C	T	C	T	T	C	T	T	T	C	T	T	C	T	C	T	T	T	T	T	T	C	C	T	C	T	failed	T	C	C	T	C	T	T	T	C	T	C	C	C	T	C	T	C	T
	AX-111016823	T	T	T	T	T	T	T	T	T	T	T	T	T	T	T	T	T	T	T	T	T	T	T	T	T	T	T	T	T	T	T	T	T	T	T	T	T	T	T	T	T	T	T	T	T	T	T	T
	AX-111017804	A	A	G	A	A	G	G	R	A	G	G	A	A	G	G	G	G	G	A	G	A	A	G	A	A	G	A	A	A	G	A	G	G	A	A	A	R	A	A	G	A	A	A	G	A	G	G	G
	AX-111020457	G	G	G	G	G	G	G	G	G	G	G	G	G	G	G	G	G	G	G	G	G	G	G	G	G	G	G	G	G	G	G	G	G	G	G	G	G	G	G	G	G	G	G	G	G	G	G	G
	AX-111022091	T	T	K	T	T	K	T	T	T	failed	failed	T	failed	T	G	T	G	T	G	K	T	T	T	T	G	T	G	K	T	G	T	G	T	T	G	T	failed	G	T	G	G	failed	G	T	T	K	K	K
	AX-111022406	C	A	A	A	A	A	A	A	A	A	A	A	A	A	A	A	A	A	A	A	A	A	A	A	A	A	A	A	A	A	A	A	A	A	A	A	A	A	A	A	A	A	A	A	A	A	A	A
	AX-111023363	C	T	T	T	T	T	T	T	T	T	T	T	T	T	T	T	T	T	T	T	T	T	T	T	T	T	T	T	T	T	T	T	T	T	T	T	T	T	T	T	T	T	T	T	T	T	T	T
	AX-111023752	C	C	T	C	T	C	T	C	C	T	C	C	Y	C	T	C	T	C	T	C	C	C	C	C	C	T	T	T	T	C	Y	T	C	C	C	T	C	C	T	C	C	T	T	T	C	C	T	T
	AX-111024115	T	T	G	T	G	T	T	failed	G	G	G	G	T	G	T	T	T	G	G	G	T	T	G	failed	G	T	G	G	K	G	G	T	T	failed	G	T	G	T	T	T	G	G	G	T	G	T	T	G
	AX-111026726	G	A	A	A	A	A	A	A	A	A	A	A	A	A	A	A	A	A	A	A	A	A	A	A	A	A	A	A	A	A	A	A	A	A	A	A	A	A	A	A	A	A	A	A	A	A	A	A
	AX-111026770	G	A	G	A	G	A	G	G	A	A	A	G	A	G	A	G	A	A	G	A	G	G	G	G	G	A	A	G	G	A	G	A	A	A	A	G	A	A	A	G	A	G	G	G	A	G	A	A
	AX-111027687	G	G	G	G	G	G	G	G	G	G	G	G	G	G	G	G	G	G	G	G	G	G	G	G	G	G	G	G	G	G	G	G	G	G	G	G	G	G	G	G	G	G	G	G	G	G	G	G
	AX-111027755	T	C	C	C	C	C	C	C	C	C	C	C	C	C	C	C	C	C	C	C	C	C	C	C	C	C	C	C	C	C	C	C	C	C	C	C	C	C	C	C	C	C	C	C	C	C	C	C
	AX-111028615	C	C	C	C	C	C	C	C	C	C	C	C	C	C	C	C	C	C	C	C	C	C	C	C	C	C	C	C	C	C	C	C	C	C	C	C	C	C	C	C	C	C	C	C	C	C	C	C
	AX-111029532	G	G	G	G	G	G	G	G	G	G	G	G	G	G	G	G	G	G	G	G	G	G	G	G	G	G	G	G	G	G	G	G	G	G	G	G	G	G	G	G	G	G	G	G	G	G	G	G
	AX-111031988	T	C	C	failed	C	C	C	C	C	C	C	C	C	C	C	C	C	C	C	C	C	C	C	C	C	C	C	C	C	C	C	C	C	C	C	C	C	C	C	C	C	C	C	C	C	C	C	C
	AX-111033495	T	T	T	T	T	T	T	T	T	T	T	T	T	T	T	T	T	T	T	T	T	T	T	T	T	T	T	T	T	T	T	T	T	T	T	T	T	T	T	T	T	T	T	T	T	T	T	T
	AX-111035084	failed	failed	failed	failed	failed	failed	failed	failed	failed	failed	failed	failed	failed	failed	failed	failed	failed	failed	failed	failed	failed	failed	failed	failed	failed	failed	failed	failed	failed	failed	failed	failed	failed	failed	failed	failed	failed	failed	failed	failed	failed	failed	failed	failed	failed	failed	failed	failed
	AX-111036153	A	G	G	G	G	G	G	G	G	G	G	G	G	G	G	G	G	G	G	G	G	G	G	G	G	G	G	G	G	G	G	G	G	G	G	G	G	G	G	G	G	G	G	G	G	G	G	G
	AX-111036252	T	T	T	T	T	T	T	T	T	T	T	T	T	T	T	T	T	T	T	T	T	T	T	T	T	T	T	T	T	T	T	T	T	T	T	T	T	T	T	T	T	T	T	T	T	T	T	T
	AX-111036521	G	G	A	G	G	A	A	A	G	A	A	G	A	G	A	G	A	G	A	G	G	G	A	G	A	A	A	A	G	G	A	A	R	G	G	A	G	G	A	G	G	A	A	A	G	G	A	A
	AX-111037615	C	C	A	A	C	C	A	C	C	C	A	A	C	failed	C	C	C	failed	C	A	A	A	C	A	A	A	A	A	C	A	C	A	A	C	A	C	A	C	A	A	C	C	A	A	C	C	A	A
	AX-111040754	A	A	G	G	G	A	A	A	R	G	G	G	A	G	A	A	A	G	G	G	A	A	G	A	G	A	G	G	R	G	G	A	A	A	G	A	G	A	A	A	A	G	G	A	A	A	A	G
	AX-111042084	failed	failed	failed	failed	failed	failed	failed	failed	failed	failed	failed	failed	failed	failed	failed	failed	failed	failed	failed	failed	failed	failed	failed	failed	failed	failed	failed	failed	failed	failed	failed	failed	failed	failed	failed	failed	failed	failed	failed	failed	failed	failed	failed	failed	failed	failed	failed	failed
	AX-111042153	C	C	C	C	C	C	C	C	C	C	C	C	C	C	C	C	C	C	C	C	C	C	C	C	C	C	C	C	C	C	C	C	C	C	C	C	C	C	C	C	C	C	C	C	C	C	C	C
	AX-111042752	C	C	A	A	A	failed	A	A	C	A	A	A	M	C	A	C	A	C	C	A	C	A	C	A	A	A	A	C	A	C	A	C	A	C	C	A	C	C	C	A	C	A	C	C	A	C	C	C
	AX-111042791	T	C	C	C	C	C	C	C	C	C	C	C	C	C	C	C	C	C	C	C	C	C	C	C	C	C	C	C	C	C	C	C	C	C	C	C	C	C	C	C	C	C	C	C	C	C	C	C
	AX-111044023	C	C	C	C	C	C	C	C	C	C	C	C	C	C	C	C	C	C	C	C	C	C	C	C	C	C	C	C	C	C	C	C	C	C	C	C	C	C	C	C	C	C	C	C	C	C	C	C
	AX-111044340	G	G	G	G	G	G	G	G	G	G	G	G	G	G	G	G	G	G	G	G	G	G	G	G	G	G	G	G	G	G	G	G	G	G	G	G	G	G	G	G	G	G	G	G	G	G	G	G
	AX-111046899	failed	failed	failed	failed	failed	failed	failed	failed	failed	failed	failed	failed	failed	failed	failed	failed	failed	failed	failed	failed	failed	failed	failed	failed	failed	failed	failed	failed	failed	failed	failed	failed	failed	failed	failed	failed	failed	failed	failed	failed	failed	failed	failed	failed	failed	failed	failed	failed
	AX-111049132	C	C	C	C	C	C	C	C	C	C	C	C	C	C	C	C	C	C	C	C	C	C	C	C	C	C	C	C	C	C	C	C	C	C	C	C	C	C	C	C	C	C	C	C	C	C	C	C
	AX-111049886	G	T	T	T	T	G	T	T	T	T	G	G	T	K	T	T	T	T	T	T	T	G	T	G	G	T	T	T	G	T	T	failed	T	G	T	T	G	G	T	T	T	T	G	G	T	T	G	T
	AX-111050891	C	T	T	T	T	T	T	T	T	T	T	T	T	T	T	T	T	T	T	T	T	T	T	T	T	T	T	T	T	T	T	T	T	T	T	T	T	T	T	T	T	T	T	T	T	T	T	T
	AX-111051421	A	G	G	G	G	G	G	G	G	G	G	G	G	G	G	G	G	G	G	G	G	G	G	G	G	G	G	G	G	G	G	G	G	G	G	G	G	G	G	G	G	G	G	G	G	G	G	G
	AX-111052948	G	G	A	A	A	A	A	G	R	A	G	G	G	G	A	A	A	G	A	G	A	G	G	G	A	A	A	G	A	G	A	G	G	A	A	A	G	A	G	A	A	A	A	G	R	A	failed	G
	AX-111055262	C	T	T	T	T	T	T	T	T	T	T	T	T	T	T	T	T	T	T	T	T	T	T	T	T	T	T	T	T	T	T	T	T	T	T	T	T	T	T	T	T	T	T	T	T	T	T	T
	AX-111058090	C	C	C	C	C	C	C	C	C	C	C	C	C	C	C	C	C	C	C	C	C	C	C	C	C	C	C	C	C	C	C	C	C	C	C	C	C	C	C	C	C	C	C	C	C	C	C	C
	AX-111058730	C	C	T	T	T	C	T	C	C	T	C	C	Y	T	T	C	T	T	T	T	T	T	T	T	C	C	C	T	T	T	C	T	C	T	T	T	Y	T	C	T	T	C	C	T	C	T	C	T
	AX-111059525	A	A	A	A	A	A	A	A	A	A	A	A	A	A	A	A	A	A	A	A	A	A	A	A	A	A	A	A	A	A	A	A	A	A	A	A	A	A	A	A	A	A	A	A	A	A	A	A
	AX-111061403	G	G	G	G	G	G	G	G	G	G	G	G	G	G	G	G	G	G	G	G	G	G	G	G	G	G	G	G	G	G	G	G	G	G	G	G	G	G	G	G	G	G	G	G	G	G	G	G
	AX-111061689	C	A	A	A	A	A	A	A	A	A	A	A	A	A	A	A	A	A	A	A	A	A	A	A	A	A	A	A	A	A	A	A	A	A	A	A	A	A	A	A	A	A	A	A	A	A	A	A
	AX-111062311	T	C	C	C	C	C	C	C	C	C	C	C	C	C	C	C	C	C	C	C	C	C	C	C	C	C	C	C	C	C	C	C	C	C	C	C	C	C	C	C	C	C	C	C	C	C	C	C
	AX-111063939	G	G	G	G	G	G	G	G	G	G	G	G	G	G	G	G	G	G	G	G	G	G	G	G	G	G	G	G	G	G	G	G	G	G	G	G	G	G	G	G	G	G	G	G	G	G	G	G
	AX-111063955	A	G	A	A	A	G	G	A	G	A	G	A	R	A	R	A	G	G	G	G	G	A	A	A	G	A	G	G	G	G	A	A	G	A	A	G	A	A	A	A	G	G	G	A	G	G	A	A
	AX-111064040	C	C	T	C	T	C	C	T	C	T	C	C	C	C	C	C	T	T	T	T	T	C	T	C	C	C	C	C	C	C	Y	C	T	T	T	C	C	C	T	C	C	failed	Y	C	C	C	C	T
	AX-111064457	T	T	C	T	C	T	C	C	T	C	T	C	T	C	C	T	C	T	T	C	C	C	C	C	T	T	Y	C	C	T	C	C	T	C	C	C	T	C	T	C	C	T	T	C	T	C	T	C
	AX-111065273	A	A	A	A	A	A	A	A	A	A	A	A	A	A	A	A	A	A	A	A	A	A	A	A	A	A	A	A	A	A	A	A	A	A	A	A	A	A	A	A	A	A	A	A	A	A	A	A
	AX-111067294	G	A	G	G	A	A	A	G	A	A	G	G	G	A	G	A	A	G	G	A	G	A	A	A	A	A	G	failed	G	G	G	G	A	G	A	G	failed	A	G	A	A	G	A	A	A	A	G	G
	AX-111067533	G	G	A	A	A	G	G	G	G	G	A	G	G	A	G	A	R	G	G	A	G	G	A	G	G	A	A	A	G	G	R	A	G	G	A	G	A	G	A	A	R	A	G	A	R	A	G	A
	AX-111067717	A	A	A	A	A	failed	A	A	A	A	A	A	A	A	A	A	A	A	A	A	A	A	A	A	A	A	A	A	A	A	A	A	A	A	A	A	A	A	A	A	A	A	A	A	A	A	A	A
	AX-111067965	C	C	C	C	C	C	C	C	C	C	C	C	C	C	C	C	C	C	C	C	C	C	C	C	C	C	C	C	C	C	C	C	C	C	C	C	C	C	C	C	C	C	C	C	C	C	C	C
	AX-111069075	failed	C	A	A	A	C	A	C	C	A	C	C	failed	A	A	C	A	A	A	A	A	A	A	A	C	C	C	A	A	A	C	A	C	A	A	A	A	A	C	A	A	C	C	A	C	A	C	A
	AX-111070966	A	G	A	G	G	G	failed	G	A	R	A	A	G	G	A	G	G	A	A	G	A	A	G	A	G	A	G	G	G	A	A	G	A	A	A	R	G	A	G	A	G	A	G	A	G	A	G	A
	AX-111071437	C	T	T	T	T	T	T	T	T	T	T	T	T	T	T	T	T	T	T	T	T	T	T	T	T	T	T	T	T	T	T	T	T	T	T	T	T	T	T	T	T	T	T	T	T	T	T	T
	AX-111072968	G	G	G	G	G	G	G	G	G	G	G	G	G	G	G	G	G	G	G	G	G	G	G	G	G	G	G	G	G	G	G	G	G	G	G	G	G	G	G	G	G	G	G	G	G	G	G	G
	AX-111073167	T	T	T	T	T	T	T	T	T	T	T	T	T	T	T	T	T	T	T	T	T	T	T	T	T	T	T	T	T	T	T	T	T	T	T	T	T	T	T	T	T	T	T	T	T	T	T	T
	AX-111074310	T	C	T	T	C	C	C	Y	T	T	T	C	T	C	C	C	C	T	T	C	C	T	C	T	Y	C	T	Y	T	C	T	T	C	C	T	T	C	T	C	T	T	T	T	T	T	C	T	T
	AX-111074650	G	A	A	A	A	A	A	A	A	A	A	A	A	A	A	A	A	A	A	A	A	A	A	A	A	A	A	A	A	A	A	A	A	A	A	A	A	A	A	A	A	A	A	A	A	A	A	A
	AX-111075425	T	T	T	T	T	T	T	T	T	T	T	T	T	T	T	T	T	T	T	T	T	T	T	T	T	T	T	T	T	T	T	T	T	T	T	T	T	T	T	T	T	T	T	T	T	T	T	T
	AX-111076519	failed	failed	failed	failed	failed	failed	failed	failed	failed	failed	failed	failed	failed	failed	failed	failed	failed	failed	failed	failed	failed	failed	failed	failed	failed	failed	failed	failed	failed	failed	failed	failed	failed	failed	failed	failed	failed	failed	failed	failed	failed	failed	failed	failed	failed	failed	failed	failed
	AX-111076616	A	failed	G	G	G	G	G	failed	G	G	failed	failed	failed	failed	G	G	G	failed	G	failed	G	failed	failed	failed	G	G	G	failed	G	failed	G	G	failed	G	G	G	failed	G	failed	G	G	G	G	G	G	G	G	failed
	AX-111078469	G	A	G	A	A	A	G	A	A	A	A	G	G	G	G	G	A	G	R	G	A	G	G	G	G	G	A	A	G	A	G	A	A	A	G	A	G	G	A	R	G	G	G	A	A	G	A	A
	AX-111079110	G	A	A	A	A	A	A	A	A	A	A	A	A	A	A	A	A	A	A	A	A	A	A	A	A	A	A	A	A	A	A	A	A	A	A	A	A	A	A	A	A	A	A	A	A	A	A	A
	AX-111079984	G	G	A	G	A	A	G	A	G	A	G	G	G	G	G	A	A	A	A	G	G	G	G	G	A	A	G	failed	R	R	A	A	A	G	A	G	A	A	G	A	G	A	R	A	A	A	A	G
	AX-111080175	G	G	G	G	G	G	G	G	G	G	G	G	G	G	G	G	G	G	G	G	G	G	G	G	G	G	G	G	G	G	G	G	G	G	G	G	G	G	G	G	G	G	G	G	G	G	G	G
	AX-111080716	C	C	C	C	C	C	C	C	C	C	C	C	C	C	C	C	C	C	C	C	C	C	C	C	C	C	C	C	C	C	C	C	C	C	C	C	C	C	C	C	C	C	C	C	C	C	C	C
	AX-111080923	C	A	C	A	C	C	C	C	A	C	A	C	A	C	C	A	C	A	C	C	C	C	C	C	A	A	C	C	C	A	C	C	A	C	C	C	A	C	A	C	A	A	A	C	A	C	A	C
	AX-111081978	C	T	C	T	T	C	C	C	C	T	T	T	T	C	C	T	T	C	T	C	T	T	T	T	T	C	C	C	C	C	T	C	T	T	C	C	T	T	C	T	T	C	C	T	T	C	C	C
	AX-111082696	T	T	T	T	T	T	T	T	T	T	T	T	T	T	T	T	T	T	T	T	T	T	T	T	T	T	T	T	T	T	T	T	T	T	T	T	T	T	T	T	T	T	T	T	T	T	T	T
	AX-111083507	G	G	G	G	G	G	G	G	G	G	G	G	G	G	G	G	G	G	G	G	G	G	G	G	G	G	G	G	G	G	G	G	G	G	G	G	G	G	G	G	G	G	G	G	G	G	G	G
	AX-111084543	G	A	A	A	A	A	A	A	A	A	A	A	A	A	A	A	A	A	A	A	A	A	A	A	A	A	A	A	A	A	A	A	A	A	A	A	A	A	A	A	A	A	A	A	A	A	A	A
	AX-111086566	T	C	C	C	C	C	C	C	C	C	C	C	C	C	C	C	C	C	C	C	C	C	C	C	C	C	C	C	C	C	C	C	C	C	C	C	C	C	C	C	C	C	C	C	C	C	C	C
	AX-111088389	C	T	C	C	T	C	T	Y	T	T	T	C	C	T	Y	failed	T	T	T	T	C	T	C	T	T	C	T	C	Y	C	C	T	C	C	C	T	C	failed	C	C	T	C	T	T	Y	T	C	C
	AX-111088802	A	A	A	A	A	A	A	A	A	A	A	A	A	A	A	A	A	A	A	A	A	A	A	A	A	A	A	A	A	A	A	A	A	A	A	A	A	A	A	A	A	A	A	A	A	A	A	A
	AX-111089005	G	G	A	G	A	G	A	G	A	G	A	A	A	A	failed	A	G	A	G	G	A	G	A	G	failed	A	A	A	G	A	G	G	G	G	G	A	A	A	A	G	A	A	A	G	A	A	G	A
	AX-111089137	C	A	A	A	A	A	A	A	A	A	A	A	A	A	A	A	A	A	A	A	A	A	A	A	A	A	A	A	A	A	A	A	A	A	A	A	A	A	A	A	A	A	A	A	A	A	A	A
	AX-111089386	G	A	A	A	A	A	A	A	A	A	A	A	A	A	A	A	A	A	A	A	A	A	A	A	A	A	A	A	A	A	A	A	A	A	A	A	A	A	A	A	A	A	A	A	A	A	A	A
	AX-111089947	T	T	C	T	T	T	C	T	T	T	T	Y	C	C	C	C	T	C	Y	C	T	C	C	C	C	C	T	T	T	T	Y	T	T	T	C	T	C	C	T	T	C	C	C	T	T	C	T	T
	AX-111093681	failed	failed	failed	failed	failed	failed	failed	failed	failed	failed	failed	failed	failed	failed	failed	failed	failed	failed	failed	failed	failed	failed	failed	failed	failed	failed	failed	failed	failed	failed	failed	failed	failed	failed	failed	failed	failed	failed	failed	failed	failed	failed	failed	failed	failed	failed	failed	failed
	AX-111093704	T	T	T	T	T	T	T	T	T	T	T	T	T	T	T	T	T	T	T	T	T	T	T	T	T	T	T	T	T	T	T	T	T	T	T	T	T	T	T	T	T	T	T	T	T	T	T	T
	AX-111094478	G	A	A	A	A	A	A	A	A	A	A	A	A	A	A	A	A	A	A	A	A	A	A	A	A	A	A	A	A	A	A	A	A	A	A	A	A	A	A	A	A	A	A	A	A	A	A	A
	AX-111095579	G	A	A	A	A	A	A	A	A	A	A	A	A	A	A	A	A	A	A	A	A	A	A	A	A	A	A	A	A	A	A	A	A	A	A	A	A	A	A	A	A	A	A	A	A	A	A	A
	AX-111098212	C	T	C	C	Y	T	T	C	C	T	C	C	failed	C	T	C	T	C	T	T	C	C	C	C	C	C	C	C	T	T	T	T	T	T	T	Y	T	T	C	C	C	C	C	T	C	T	T	C
	AX-111098480	T	C	T	C	T	C	T	C	T	T	T	C	T	C	C	T	T	T	C	T	T	T	C	T	T	T	T	T	C	T	T	T	C	T	C	C	T	T	Y	T	T	C	T	C	T	T	T	Y
	AX-111098498	G	A	A	A	A	A	A	A	A	A	A	A	A	A	A	A	A	A	A	A	A	A	A	A	A	A	A	A	A	A	A	A	A	A	A	A	A	A	A	A	A	A	A	A	A	A	A	A
	AX-111098613	A	A	G	G	A	G	A	R	A	G	A	A	A	failed	A	G	G	G	A	A	G	G	G	G	G	G	G	A	A	G	A	A	A	G	A	G	A	A	A	G	A	A	G	A	A	G	A	A
	AX-111098763	G	G	G	G	G	G	G	G	G	G	G	G	G	G	G	G	G	G	G	G	G	G	G	G	G	G	G	G	G	G	G	G	G	G	G	G	G	G	G	G	G	G	G	G	G	G	G	G
	AX-111099059	T	G	G	G	G	G	G	G	G	G	G	G	G	G	G	G	G	G	G	G	G	G	G	G	G	G	G	G	G	G	G	G	G	G	G	G	G	G	G	G	G	G	G	G	G	G	G	G
	AX-111099410	A	A	A	A	A	A	A	A	A	A	A	A	A	A	A	A	A	A	A	A	A	A	A	A	A	A	A	A	A	A	A	A	A	A	A	A	A	A	A	A	A	A	A	A	A	A	A	A
	AX-111101357	A	A	A	A	A	A	A	A	A	A	A	A	A	A	A	A	A	A	A	A	A	A	A	A	A	A	A	A	A	A	A	A	A	A	A	A	A	A	A	A	A	A	A	A	A	A	A	A
	AX-111103921	T	T	C	T	T	T	C	T	C	C	failed	C	C	T	C	C	C	T	T	T	C	C	T	C	C	C	T	C	C	Y	C	C	Y	C	T	T	C	C	T	T	C	Y	T	C	Y	C	T	C
	AX-111103967	G	G	A	A	A	A	A	G	R	A	G	G	G	G	A	A	A	G	A	G	A	G	G	G	A	A	A	G	A	G	A	G	G	A	A	A	G	A	G	A	A	A	A	G	R	A	failed	G
	AX-111107042	G	G	A	G	A	G	G	G	G	G	G	A	G	G	G	G	A	G	A	A	A	G	A	G	G	G	G	G	G	G	G	A	G	G	A	G	G	A	G	G	G	G	G	G	G	G	G	R
	AX-111107111	C	T	T	T	T	T	T	T	T	T	T	T	T	T	T	T	T	T	T	T	T	T	T	T	T	T	T	T	T	T	T	T	T	T	T	T	T	T	T	T	T	T	T	T	T	T	T	T
	AX-111108092	T	G	G	G	G	G	G	G	G	G	G	G	G	G	G	G	G	G	G	G	G	G	G	G	G	G	G	G	G	G	G	G	G	G	G	G	G	G	G	G	G	G	G	G	G	G	G	G
	AX-111109389	C	C	C	C	C	C	C	C	C	C	C	C	C	C	C	C	C	C	C	C	C	C	C	C	C	C	C	C	C	C	C	C	C	C	C	C	C	C	C	C	C	C	C	C	C	C	C	C
	AX-111111349	G	G	G	G	G	G	G	G	G	G	G	G	G	G	G	G	G	G	G	G	G	G	G	G	G	G	G	G	G	G	G	G	G	G	G	G	G	G	G	G	G	G	G	G	G	G	G	G
	AX-111117071	C	C	C	C	C	C	C	C	C	C	C	C	C	C	C	C	C	C	C	C	C	C	C	C	C	C	C	C	C	C	C	C	C	C	C	C	C	C	C	C	C	C	C	C	C	C	C	C
	AX-111117369	G	A	G	A	A	A	G	A	A	A	A	G	G	G	G	G	A	G	failed	G	A	G	G	G	G	G	A	A	G	G	G	A	A	A	G	A	G	G	A	A	G	G	G	A	A	G	A	A
	AX-111118471	T	T	T	T	T	T	T	T	T	T	T	T	T	T	T	T	T	T	T	T	T	T	T	T	T	T	T	T	T	T	T	T	T	T	T	T	T	T	T	T	T	T	T	T	T	T	T	T
	AX-111118513	failed	failed	failed	failed	failed	failed	failed	failed	failed	failed	failed	failed	failed	failed	failed	failed	failed	failed	failed	failed	failed	failed	failed	failed	failed	failed	failed	failed	failed	failed	failed	failed	failed	failed	failed	failed	failed	failed	failed	failed	failed	failed	failed	failed	failed	failed	failed	failed
	AX-111119155	G	A	A	A	A	A	A	A	A	A	A	A	A	A	A	A	A	A	A	A	A	A	A	A	A	A	A	A	A	A	A	A	A	A	A	A	A	A	A	A	A	A	A	A	A	A	A	A
	AX-111119550	C	T	C	C	C	T	T	T	T	T	C	C	T	C	T	T	C	T	T	T	C	T	T	T	C	C	C	T	C	C	C	T	T	T	C	T	C	T	T	T	C	C	C	Y	T	T	C	T
	AX-111121235	A	A	A	A	A	A	A	A	A	A	A	A	A	A	A	A	A	A	A	A	A	A	A	A	A	A	A	A	A	A	A	A	A	A	A	A	A	A	A	A	A	A	A	A	A	A	A	A
	AX-111122659	G	G	G	G	G	G	G	G	G	G	G	G	G	G	G	G	G	G	G	G	G	G	G	G	G	G	G	G	G	G	G	G	G	G	G	G	G	G	G	G	G	G	G	G	G	G	G	G
	AX-111123655	A	A	A	A	A	failed	A	A	A	A	A	A	A	A	A	A	A	A	A	A	A	A	A	A	A	A	A	A	A	A	A	A	A	A	A	A	A	A	A	A	A	A	A	A	A	A	A	A
	AX-111124282	G	G	G	G	G	G	G	G	G	G	G	G	G	G	G	G	G	G	G	G	G	G	G	G	G	G	G	G	G	G	G	G	G	G	G	G	G	G	G	G	G	G	G	G	G	G	G	G
	AX-111125591	T	C	T	C	T	C	T	T	C	C	C	C	C	T	C	T	C	T	T	T	C	T	C	T	T	C	C	C	T	C	T	C	C	C	C	T	C	C	C	T	C	T	T	T	C	T	C	T
	AX-111126859	C	C	C	C	C	C	C	C	C	C	C	C	C	C	C	C	C	C	C	C	C	C	C	C	C	C	C	C	C	C	C	C	C	C	C	C	C	C	C	C	C	C	C	C	C	C	C	C
	AX-111128855	G	G	A	G	G	G	A	G	A	G	G	R	G	R	A	A	A	G	A	A	A	A	G	A	G	A	G	R	G	G	G	G	G	G	A	G	A	G	G	G	G	A	A	A	G	A	A	A
	AX-111129360	G	G	G	G	G	G	G	G	G	G	G	G	G	G	G	G	G	G	G	G	G	G	G	G	G	G	G	G	G	G	G	G	G	G	G	G	G	G	G	G	G	G	G	G	G	G	G	G
	AX-111129678	T	T	C	T	C	C	C	C	T	C	T	C	T	C	C	T	C	T	T	C	C	C	C	C	T	T	C	C	C	T	C	C	T	C	C	C	T	C	T	C	C	T	T	C	T	C	T	C
	AX-111130452	G	G	G	G	G	G	G	G	G	G	G	G	G	G	G	G	G	G	G	G	G	G	G	G	G	G	G	G	G	G	G	G	G	G	G	G	G	G	G	G	G	G	G	G	G	G	G	G
	AX-111131199	G	G	A	G	G	A	R	G	A	A	G	G	G	A	A	G	A	G	A	A	A	A	G	A	A	G	A	A	A	A	G	G	G	G	G	A	A	A	A	A	G	A	G	G	A	G	G	A
	AX-111131761	C	T	C	C	C	C	T	C	T	failed	T	Y	T	C	C	C	C	C	C	C	C	C	T	C	T	T	T	Y	T	T	T	C	T	T	C	C	C	T	T	C	failed	Y	C	T	C	T	C	C
	AX-111133018	G	G	A	A	A	A	A	G	G	G	A	A	A	R	A	G	G	G	G	A	A	G	G	G	G	A	failed	A	G	A	A	G	G	A	G	A	A	A	G	G	A	A	A	R	G	G	G	A
	AX-111133377	G	A	A	A	A	A	A	A	A	A	A	A	A	A	A	A	A	A	A	A	A	A	A	A	A	A	A	A	A	A	A	A	A	A	A	A	A	A	A	A	A	A	A	A	A	A	A	A
	AX-111134155	G	A	A	A	A	A	A	A	A	A	A	A	A	A	A	A	A	A	A	A	A	A	A	A	A	A	A	A	A	A	A	A	A	A	A	A	A	A	A	A	A	A	A	A	A	A	A	A
	AX-111135071	G	G	G	G	G	G	G	G	G	G	G	G	G	G	G	G	G	G	G	G	G	G	G	G	G	G	G	G	G	G	G	G	G	G	G	G	G	G	G	G	G	G	G	G	G	G	G	G
	AX-111135412	failed	failed	failed	failed	failed	failed	failed	failed	failed	failed	failed	failed	failed	failed	failed	failed	failed	failed	failed	failed	failed	failed	failed	failed	failed	failed	failed	failed	failed	failed	failed	failed	failed	failed	failed	failed	failed	failed	failed	failed	failed	failed	failed	failed	failed	failed	failed	failed
	AX-111135532	A	A	A	A	A	A	A	A	A	A	A	A	A	A	A	A	A	A	A	A	A	A	A	A	A	A	A	A	A	A	A	A	A	A	A	A	A	A	A	A	A	A	A	A	A	A	A	A
	AX-111136609	T	C	failed	T	T	C	T	C	C	T	C	C	Y	failed	T	C	failed	failed	C	failed	T	T	Y	T	C	C	C	T	T	T	T	T	C	T	failed	T	C	T	C	T	T	C	C	T	C	T	C	T
	AX-111137148	C	T	C	T	C	T	C	C	C	T	C	C	T	C	T	C	T	T	T	T	T	C	T	C	C	T	C	C	C	C	T	C	Y	T	C	C	T	T	C	C	T	T	T	T	T	T	T	T
	AX-111137159	T	T	T	T	T	T	T	T	T	T	T	T	T	T	T	T	T	T	T	T	T	T	T	T	T	T	T	T	T	T	T	T	T	T	T	T	T	T	T	T	T	T	T	T	T	T	T	T
	AX-111137179	T	T	T	T	T	T	T	T	T	T	T	T	T	T	T	T	T	T	T	T	T	T	T	T	T	T	T	T	T	T	T	T	T	T	T	T	T	T	T	T	T	T	T	T	T	T	T	T
	AX-111137884	G	G	A	A	failed	G	A	R	G	R	G	G	G	A	G	A	G	G	A	failed	G	A	G	A	A	failed	G	G	A	G	G	G	G	G	G	A	G	G	A	A	G	A	G	A	G	A	G	A
	AX-111141635	C	T	T	T	T	T	T	T	T	T	T	T	T	T	T	T	T	T	T	T	T	T	T	T	T	T	T	T	T	T	T	T	T	T	T	T	T	T	T	T	T	T	T	T	T	T	T	T
	AX-111141701	A	G	A	A	A	A	A	G	A	G	A	G	A	A	A	failed	A	G	G	A	G	A	G	A	G	A	failed	G	G	failed	A	G	A	G	A	G	G	G	G	A	G	A	G	G	G	G	G	R
	AX-111146253	G	G	G	G	G	G	G	G	G	G	G	G	G	G	G	G	G	G	G	G	G	G	G	G	G	G	G	G	G	G	G	G	G	G	G	G	G	G	G	G	G	G	G	G	G	G	G	G
	AX-111148151	G	G	G	G	G	G	G	G	G	G	G	G	G	G	G	G	G	G	G	G	G	G	G	G	G	G	G	G	G	G	G	G	G	G	G	G	G	G	G	G	G	G	G	G	G	G	G	G
	AX-111149742	T	T	C	C	T	C	T	T	C	C	T	T	T	Y	Y	T	T	C	C	T	C	C	T	C	T	T	C	C	C	C	C	C	C	T	C	T	C	C	T	C	C	C	C	C	C	C	T	C
	AX-111149796	T	C	C	C	C	C	C	C	C	C	C	C	C	C	C	C	C	C	C	C	C	C	C	C	C	C	C	C	C	C	C	C	C	C	C	C	C	C	C	C	C	C	C	C	C	C	C	C
	AX-111150471	A	G	A	failed	A	G	A	R	G	G	G	A	G	A	G	G	G	A	A	A	G	A	G	A	G	A	A	A	G	A	A	G	G	A	G	G	A	A	G	G	G	G	G	G	A	A	G	G
	AX-111154287	C	T	T	T	T	T	T	T	T	T	T	T	T	T	T	T	T	T	T	T	T	T	T	T	T	T	T	T	T	T	T	T	T	T	T	T	T	T	T	T	T	T	T	T	T	T	T	T
	AX-111158011	C	C	C	C	C	C	C	C	C	C	C	C	C	C	C	C	C	C	C	C	C	C	C	C	C	C	C	C	C	C	C	C	C	C	C	C	C	C	C	C	C	C	C	C	C	C	C	C
	AX-111158035	A	A	A	A	A	A	A	A	A	A	A	A	A	A	A	A	A	A	A	A	A	A	A	A	A	A	A	A	A	A	A	A	A	A	A	A	A	A	A	A	A	A	A	A	A	A	A	A
	AX-111158935	A	G	A	A	A	A	G	A	G	R	G	R	A	A	G	A	A	A	A	G	A	G	G	G	G	G	G	R	A	G	G	A	G	G	A	A	A	A	G	A	R	R	A	G	R	G	A	A
	AX-111159764	C	T	C	C	C	C	T	C	T	Y	T	C	C	C	T	C	C	C	C	T	C	T	T	T	T	failed	T	T	C	T	T	C	T	T	C	C	C	failed	T	C	C	failed	C	failed	Y	T	C	C
	AX-111314189	A	G	G	G	G	G	G	G	G	G	G	G	G	G	G	G	G	G	G	G	G	G	G	G	G	G	G	G	G	G	G	G	G	G	G	G	G	G	G	G	G	G	G	G	G	G	G	G
	AX-111371217	G	G	G	G	G	G	G	G	G	G	G	G	G	G	G	G	G	G	G	G	G	G	G	G	G	G	G	G	G	G	G	G	G	G	G	G	G	G	G	G	G	G	G	G	G	G	G	G
	AX-111449444	A	A	A	A	A	A	A	A	A	A	A	A	A	A	A	A	A	A	A	A	A	A	A	A	A	A	A	A	A	A	A	A	A	A	A	A	A	A	A	A	A	A	A	A	A	A	A	A
	AX-111450195	C	C	T	C	T	C	C	T	C	T	C	C	Y	C	Y	C	C	T	Y	T	C	C	C	C	C	C	C	C	C	T	C	C	C	T	C	C	C	T	Y	C	T	C	C	T	C	C	C	C
	AX-111453416	G	G	G	G	G	G	G	G	G	G	G	G	G	G	G	G	G	G	G	G	G	G	G	G	G	G	G	G	G	G	G	G	G	G	G	G	G	G	G	G	G	G	G	G	G	G	G	G
	AX-111453851	G	G	G	G	G	G	G	G	G	G	G	G	G	G	G	G	G	G	G	G	G	G	G	G	G	G	G	G	G	G	G	G	G	G	G	G	G	G	G	G	G	G	G	G	G	G	G	G
	AX-111455349	failed	failed	failed	failed	failed	failed	failed	failed	failed	failed	failed	failed	failed	failed	failed	failed	failed	failed	failed	failed	failed	failed	failed	failed	failed	failed	failed	failed	failed	failed	failed	failed	failed	failed	failed	failed	failed	failed	failed	failed	failed	failed	failed	failed	failed	failed	failed	failed
	AX-111455746	A	A	A	A	A	A	A	A	A	A	A	A	A	A	A	A	A	A	A	A	A	A	A	A	A	A	A	A	A	A	A	A	A	A	A	A	A	A	A	A	A	A	A	A	A	A	A	A
	AX-111457168	G	G	T	T	T	G	T	G	G	T	G	G	K	G	T	G	T	T	G	T	T	T	T	T	G	G	G	T	T	T	T	T	G	T	T	T	G	G	G	T	T	G	G	T	G	T	G	T
	AX-111457218	T	T	T	T	T	T	T	T	T	T	T	T	T	T	T	T	T	T	T	T	T	T	T	T	T	T	T	T	T	T	T	T	T	T	T	T	T	T	T	T	T	T	T	T	T	T	T	T
	AX-111457830	A	A	C	C	C	C	C	A	C	A	C	M	A	A	A	A	C	A	A	A	C	C	A	C	C	C	C	A	A	A	C	M	C	A	A	A	C	C	A	C	C	A	C	A	A	C	C	A
	AX-111458839	G	A	A	A	A	A	A	A	A	A	A	A	A	A	A	A	A	A	A	A	A	A	A	A	A	A	A	A	A	A	A	A	A	A	A	A	A	A	A	A	A	A	A	A	A	A	A	A
	AX-111459937	T	T	T	T	T	T	T	T	T	T	T	T	T	T	T	T	T	T	T	T	T	T	T	T	T	T	T	T	T	T	T	T	T	T	T	T	T	T	T	T	T	T	T	T	T	T	T	T
	AX-111461351	T	C	C	C	C	C	C	C	C	C	C	C	C	C	C	C	C	C	C	C	C	C	C	C	C	C	C	C	C	C	C	C	C	C	C	C	C	C	C	C	C	C	C	C	C	C	C	C
	AX-111462571	A	C	A	C	C	C	A	C	A	A	M	A	A	failed	C	A	A	C	C	A	A	A	C	A	A	A	C	A	A	C	C	A	C	A	C	M	A	C	C	C	A	M	C	A	C	A	C	A
	AX-111463172	G	G	A	A	R	G	G	A	A	G	A	A	G	A	G	A	G	A	G	G	A	A	A	A	A	A	A	G	G	G	G	A	G	G	G	A	G	A	A	A	A	A	A	G	A	G	G	A
	AX-111464113	C	C	C	C	C	C	C	C	C	C	C	C	C	C	C	C	C	C	C	C	C	C	C	C	C	C	C	C	C	C	C	C	C	C	C	C	C	C	C	C	C	C	C	C	C	C	C	C
	AX-111465401	C	C	A	C	C	C	A	C	C	C	C	A	A	A	A	failed	C	A	M	A	C	A	A	A	A	failed	C	C	A	C	A	C	C	C	A	C	A	A	C	M	A	A	A	C	C	A	C	C
	AX-111466791	C	C	C	C	C	C	C	C	C	C	C	C	C	C	C	C	C	C	C	C	C	C	C	C	C	C	C	C	C	C	C	C	C	C	C	C	C	C	C	C	C	C	C	C	C	C	C	C
	AX-111467128	A	A	G	G	A	A	A	A	R	G	A	A	A	G	G	G	G	A	A	G	G	G	A	G	A	A	G	A	failed	A	G	G	A	R	G	G	G	A	A	G	G	R	G	A	G	A	G	A
	AX-111467329	A	A	G	G	A	A	A	G	G	A	G	G	G	A	G	A	A	G	G	A	A	A	A	A	A	A	G	R	G	G	G	G	A	G	A	G	R	A	G	A	A	G	A	A	A	A	G	G
	AX-111468265	A	C	C	C	C	C	C	C	C	C	C	C	C	C	C	C	C	C	C	C	C	C	C	C	C	C	C	C	C	C	C	C	C	C	C	C	C	C	C	C	C	C	C	C	C	C	C	C
	AX-111469004	G	A	G	A	G	G	failed	G	G	G	A	failed	A	G	G	A	A	G	A	G	G	A	A	A	G	G	G	G	G	A	G	A	A	A	A	G	G	G	G	A	A	G	G	A	A	G	G	G
	AX-111470162	G	A	A	A	A	A	A	A	A	A	A	A	A	A	A	A	A	A	A	A	A	A	A	A	A	A	A	A	A	A	A	A	A	A	A	A	A	A	A	A	A	A	A	A	A	A	A	A
	AX-111470374	G	G	A	A	A	A	A	G	G	G	A	A	A	failed	A	G	G	G	G	A	A	G	G	G	G	G	A	A	G	A	G	G	A	A	G	A	A	G	G	G	A	A	A	A	A	G	G	A
	AX-111470542	G	G	A	G	A	G	G	G	G	G	G	A	G	G	G	G	A	G	A	A	A	G	A	G	G	G	G	G	G	G	G	A	G	G	A	G	G	A	G	G	G	G	G	G	G	G	G	R
	AX-111471275	T	T	T	T	T	T	T	T	T	T	T	T	T	T	T	T	T	T	T	T	T	T	T	T	T	T	T	T	T	T	T	T	T	T	T	T	T	T	T	T	T	T	T	T	T	T	T	T
	AX-111472031	A	A	A	A	A	failed	A	A	A	A	A	A	A	A	A	A	A	A	A	A	A	A	A	A	A	A	A	A	A	A	A	A	A	A	A	A	A	A	A	A	A	A	A	A	A	A	A	A
	AX-111472105	T	T	C	T	C	T	C	T	T	C	T	T	failed	T	C	T	C	C	T	C	C	C	C	C	T	T	T	C	C	C	C	C	T	C	C	C	T	T	T	C	C	T	T	C	T	C	T	C
	AX-111472228	T	T	T	T	T	T	T	T	T	T	T	T	T	T	T	T	T	T	T	T	T	T	T	T	T	T	T	T	T	T	T	T	T	T	T	T	T	T	T	T	T	T	T	T	T	T	T	T
	AX-111472283	T	C	T	C	T	C	C	C	C	C	C	T	C	C	C	C	T	C	T	T	C	C	T	C	C	C	C	C	C	C	C	failed	C	Y	T	Y	C	T	C	C	C	failed	C	C	C	C	C	T
	AX-111472623	A	G	G	G	G	G	G	G	G	G	G	G	G	G	G	G	G	G	G	G	G	G	G	G	G	G	G	G	G	G	G	G	G	G	G	G	G	G	G	G	G	G	G	G	G	G	G	G
	AX-111472995	T	T	T	T	T	T	T	T	T	T	T	T	T	T	T	T	T	T	T	T	T	T	T	T	T	T	T	T	T	T	T	T	T	T	T	T	T	T	T	T	T	T	T	T	T	T	T	T
	AX-111473403	C	C	C	C	C	C	C	C	C	C	C	C	C	C	C	C	C	C	C	C	C	C	C	C	C	C	C	C	C	C	C	C	C	C	C	failed	C	C	C	C	C	C	C	C	C	C	C	C
	AX-111473451	G	A	A	A	A	A	A	A	A	A	A	A	A	A	A	A	A	A	A	A	A	A	A	A	A	A	A	A	A	A	A	A	A	A	A	A	A	A	A	A	A	A	A	A	A	A	A	A
	AX-111473672	T	T	T	T	T	T	T	T	T	T	T	T	T	T	T	T	T	T	T	T	T	T	T	T	T	T	T	T	T	T	T	T	T	T	T	T	T	T	T	T	T	T	T	T	T	T	T	T
	AX-111474186	G	G	G	G	G	G	G	G	G	G	G	G	G	G	G	G	G	G	G	G	G	G	G	G	G	G	G	G	G	G	G	G	G	G	G	G	G	G	G	G	G	G	G	G	G	G	G	G
	AX-111475029	A	C	A	C	C	C	A	C	A	A	C	A	A	C	A	A	A	C	M	C	A	A	C	A	A	A	A	C	A	M	A	A	M	A	C	C	A	A	A	C	A	C	C	A	M	A	C	C
	AX-111476814	G	G	G	G	G	G	G	G	G	G	G	G	G	G	G	G	G	G	G	G	G	G	G	G	G	G	G	G	G	G	G	G	G	G	G	G	G	G	G	G	G	G	G	G	G	G	G	G
	AX-111476961	C	C	C	C	C	C	C	C	C	C	C	C	C	C	C	C	C	C	C	C	C	C	C	C	C	C	C	C	C	C	C	C	C	C	C	C	C	C	C	C	C	C	C	C	C	C	C	C
	AX-111477780	G	A	G	A	G	A	G	G	A	G	G	G	A	G	G	A	G	A	G	G	G	G	G	G	A	A	G	G	A	A	G	G	A	G	A	G	A	G	A	G	A	A	A	G	A	G	A	G
	AX-111477796	A	A	G	A	G	G	G	A	A	A	G	G	G	A	G	A	G	A	A	G	G	A	A	A	A	A	G	A	failed	G	G	G	A	A	G	A	G	A	G	A	G	A	G	A	A	G	G	G
	AX-111478328	A	G	A	G	G	A	G	A	G	A	G	G	R	G	G	A	A	A	G	G	A	A	A	A	A	A	A	G	G	A	A	G	G	A	A	A	failed	G	G	A	G	R	A	A	G	A	G	A
	AX-111478928	C	C	C	C	C	C	C	C	C	C	C	C	C	C	C	C	C	C	C	C	C	C	C	C	C	C	C	C	C	C	C	C	C	C	C	C	C	C	C	C	C	C	C	C	C	C	C	C
	AX-111479319	G	G	G	G	G	G	G	G	G	G	G	G	G	G	G	G	G	G	G	G	G	G	G	G	G	G	G	G	G	G	G	G	G	G	G	G	G	G	G	G	G	G	G	G	G	G	G	G
	AX-111479576	C	T	T	T	T	T	T	T	T	T	T	T	T	T	T	T	T	T	T	T	T	T	T	T	T	T	T	T	T	T	T	T	T	T	T	T	T	T	T	T	T	T	T	T	T	T	T	T
	AX-111479845	A	failed	C	failed	C	failed	failed	C	failed	C	failed	C	C	C	C	failed	failed	C	C	C	C	failed	C	C	failed	C	failed	C	failed	C	C	failed	C	C	C	C	C	C	failed	C	failed	C	failed	failed	C	C	C	failed
	AX-111480130	T	G	T	K	T	G	T	G	G	T	G	G	K	T	T	G	G	T	failed	T	T	T	T	T	G	G	G	T	T	T	G	T	G	T	T	T	K	T	G	T	T	G	G	T	G	T	G	T
	AX-111481149	G	A	G	A	A	A	G	G	G	G	G	A	G	G	R	A	A	A	G	G	A	A	R	A	G	G	R	A	G	A	A	G	A	R	G	G	A	G	A	A	A	A	G	A	A	G	A	A
	AX-111481555	G	G	G	G	G	G	G	G	G	G	G	G	G	G	G	G	G	G	G	G	G	G	G	G	G	G	G	G	G	G	G	G	G	G	G	G	G	G	G	G	G	G	G	G	G	G	G	G
	AX-111482033	failed	failed	C	C	C	failed	C	C	C	C	failed	failed	C	C	C	C	C	C	C	C	C	failed	C	C	failed	C	C	C	failed	C	C	C	failed	failed	C	C	C	failed	M	C	C	C	C	failed	C	C	C	C
	AX-111482352	C	A	C	C	A	A	C	C	A	A	C	C	C	A	C	A	A	C	C	A	C	A	A	A	A	A	C	M	C	C	C	C	A	C	A	C	M	A	C	A	A	C	A	A	A	A	C	C
	AX-111483425	A	A	A	A	A	A	A	A	A	A	A	A	A	A	A	A	A	A	A	A	A	A	A	A	A	A	A	A	A	A	A	A	A	A	A	A	A	A	A	A	A	A	A	A	A	A	A	A
	AX-111483708	T	T	T	T	T	T	T	T	T	T	T	T	T	T	T	T	T	T	T	T	T	T	T	T	T	T	T	T	T	T	T	T	T	T	T	T	T	T	T	T	T	T	T	T	T	T	T	T
	AX-111484333	A	A	A	A	A	A	A	A	A	A	A	A	A	A	A	A	A	A	A	A	A	A	A	A	A	A	A	A	A	A	A	A	A	A	A	A	A	A	A	A	A	A	A	A	A	A	A	A
	AX-111484584	T	C	C	C	C	C	C	C	C	C	C	C	C	C	C	C	C	C	C	C	C	C	C	C	C	C	C	C	C	C	C	C	C	C	C	C	C	C	C	C	C	C	C	C	C	C	C	C
	AX-111485033	G	G	failed	G	G	failed	G	G	G	G	G	G	G	G	G	G	G	G	G	G	G	G	G	G	G	G	G	G	G	G	G	G	G	G	G	G	G	G	G	G	G	G	G	G	G	G	G	G
	AX-111485629	A	A	A	A	A	A	A	A	A	A	A	A	A	A	A	A	A	A	A	A	A	A	A	A	A	A	A	A	A	A	A	A	A	A	A	A	A	A	A	A	A	A	A	A	A	A	A	A
	AX-111486609	C	C	C	C	C	C	C	C	C	C	C	C	C	C	C	C	C	C	C	C	C	C	C	C	C	C	C	C	C	C	C	C	C	C	C	C	C	C	C	C	C	C	C	C	C	C	C	C
	AX-111486669	T	T	C	C	C	T	T	T	T	T	C	T	T	C	T	C	Y	T	T	C	T	T	C	T	T	C	C	C	T	T	Y	C	T	T	C	T	C	T	C	C	C	C	T	C	Y	C	T	C
	AX-111486671	failed	failed	failed	failed	failed	failed	failed	failed	failed	failed	failed	failed	failed	failed	failed	failed	failed	failed	failed	failed	failed	failed	failed	failed	failed	failed	failed	failed	failed	failed	failed	failed	failed	failed	failed	failed	failed	failed	failed	failed	failed	failed	failed	failed	failed	failed	failed	failed
	AX-111486697	G	A	G	A	A	A	G	A	A	A	A	R	G	G	G	G	A	G	R	G	A	G	G	G	G	G	A	A	G	G	R	A	A	A	G	A	G	G	A	A	G	G	G	A	A	G	A	A
	AX-111487180	A	A	A	failed	failed	failed	A	A	A	A	R	A	A	A	A	A	failed	A	A	A	A	A	A	A	A	A	A	A	A	A	A	failed	A	A	A	failed	A	A	A	A	A	A	failed	A	A	A	A	A
	AX-111487511	T	C	T	C	C	C	C	T	Y	C	C	C	T	T	C	C	C	C	T	C	C	T	T	T	failed	C	T	Y	failed	T	T	C	C	T	Y	T	T	C	T	T	C	C	C	failed	T	T	T	C
	AX-111488229	G	G	G	failed	G	G	G	G	G	G	G	G	G	G	G	G	G	G	G	G	G	G	G	G	G	G	G	G	G	G	G	G	G	G	G	G	G	G	G	G	G	G	G	G	G	G	G	G
	AX-111488787	T	T	G	T	T	G	T	T	T	G	G	T	G	T	G	T	G	T	G	failed	T	T	T	T	T	T	G	K	T	G	T	G	G	T	G	T	G	G	T	G	G	T	G	T	T	K	G	failed
	AX-111489723	G	G	G	G	G	G	G	G	G	G	G	G	G	G	G	G	G	G	G	G	G	G	G	G	G	G	G	G	G	G	G	G	G	G	G	G	G	G	G	G	G	G	G	G	G	G	G	G
	AX-111490721	A	G	G	G	G	G	G	G	G	G	G	G	G	G	G	G	G	G	G	G	G	G	G	G	G	G	G	G	G	G	G	G	G	G	G	G	G	G	G	G	G	G	G	G	G	G	G	G
	AX-111490762	A	A	A	A	A	A	A	A	A	A	A	A	A	A	A	A	A	A	A	A	A	A	A	A	A	A	A	A	A	A	A	A	A	A	A	A	A	A	A	A	A	A	A	A	A	A	A	A
	AX-111491161	G	A	G	G	A	R	A	R	G	G	G	A	A	R	R	A	A	G	G	A	A	G	A	G	A	A	G	G	G	A	G	G	G	A	G	A	A	G	A	G	G	G	G	G	A	G	A	G
	AX-111492612	T	T	C	C	C	T	C	T	T	C	C	C	C	C	T	C	T	T	failed	T	T	C	T	C	T	T	C	T	C	T	T	C	failed	C	C	C	C	T	C	C	T	C	T	T	T	T	C	T
	AX-111493482	A	A	C	C	A	failed	A	M	C	C	C	A	C	M	failed	A	A	C	C	A	A	C	A	C	M	A	C	M	C	A	C	C	A	A	C	M	M	C	A	C	C	C	C	C	C	A	C	C
	AX-111494909	T	T	C	C	C	C	C	C	C	C	C	T	C	T	C	T	C	T	T	C	T	C	T	C	C	C	T	T	T	T	C	T	C	T	T	T	T	T	T	C	T	C	T	T	T	T	T	Y
	AX-111494910	T	C	C	C	C	C	C	C	C	C	C	C	C	C	C	C	C	C	C	C	C	C	C	C	C	C	C	C	C	C	C	C	C	C	C	C	C	C	C	C	C	C	C	C	C	C	C	C
	AX-111495529	C	C	C	C	C	C	C	C	C	C	C	C	C	C	C	C	C	C	C	C	C	C	C	C	C	C	C	C	C	C	C	C	C	C	C	C	C	C	C	C	C	C	C	C	C	C	C	C
	AX-111496247	A	A	G	A	G	A	A	A	A	A	A	G	A	A	A	A	G	A	G	G	G	A	G	A	A	A	G	A	A	A	A	G	A	A	G	A	A	G	A	A	A	G	A	A	A	A	A	R
	AX-111496316	G	A	A	A	A	A	A	A	A	A	A	A	A	A	A	A	A	A	A	A	A	A	A	A	A	A	A	A	A	A	A	A	A	A	A	A	A	A	A	A	A	A	A	A	A	A	A	A
	AX-111496365	C	T	C	C	T	C	T	Y	T	C	T	T	T	failed	T	C	C	C	T	T	C	C	C	C	C	C	C	T	T	C	T	T	T	C	T	C	T	T	T	T	T	T	C	T	T	C	T	T
	AX-111497509	T	C	T	C	T	C	T	T	C	T	T	T	C	T	T	C	T	C	T	T	T	T	T	T	C	C	T	T	T	C	T	T	C	T	C	T	C	T	C	T	C	C	C	T	C	T	C	T
	AX-111499225	C	T	C	C	C	T	T	T	T	T	C	C	T	C	T	T	C	T	T	T	C	T	T	T	C	C	C	T	C	C	C	T	T	T	C	T	C	T	T	T	C	C	C	Y	T	T	C	T
	AX-111499300	T	T	T	T	T	T	T	T	T	T	T	T	T	T	T	T	T	T	T	T	T	T	T	T	T	T	T	T	T	T	T	T	T	T	T	T	T	T	T	T	T	T	T	T	T	T	T	T
	AX-111499322	T	C	C	C	C	C	C	C	C	C	C	C	C	C	C	C	C	C	C	C	C	C	C	C	C	C	C	C	C	C	C	C	C	C	C	C	C	C	C	C	C	C	C	C	C	C	C	C
	AX-111499659	G	A	G	G	G	A	A	A	A	A	A	G	G	A	A	A	G	A	G	A	G	G	G	G	G	G	A	A	A	A	G	G	G	A	G	A	G	A	G	G	A	A	A	G	G	G	R	G
	AX-111501667	A	failed	A	A	failed	failed	G	G	G	A	failed	A	A	failed	failed	G	A	failed	A	G	A	failed	A	failed	A	A	G	A	A	A	G	A	A	failed	A	G	A	G	R	G	failed	failed	A	R	A	A	R	A
	AX-111502200	T	T	C	C	T	Y	C	T	Y	C	C	C	T	C	T	T	T	T	T	T	C	C	T	C	C	C	T	T	T	Y	C	Y	C	T	T	T	T	T	T	C	C	T	C	failed	T	C	C	C
	AX-111503623	T	T	C	C	C	T	T	T	T	T	T	C	C	T	T	T	C	T	C	T	C	T	C	T	C	C	T	T	T	C	C	C	C	T	failed	T	C	T	failed	T	T	T	T	failed	C	C	failed	C
	AX-111505687	C	C	A	C	A	C	A	A	C	A	A	A	C	A	A	C	A	C	A	A	A	A	A	A	C	C	A	A	A	C	A	A	C	A	A	A	C	A	C	A	C	C	C	A	C	A	C	A
	AX-111505946	T	T	T	T	T	T	T	T	T	T	T	T	T	T	T	T	T	T	T	T	T	T	T	T	T	T	T	T	T	T	T	T	T	T	T	T	T	T	T	T	T	T	T	T	T	T	T	T
	AX-111506415	G	G	G	G	G	G	G	G	G	G	G	G	G	G	G	G	G	G	G	G	G	G	G	G	G	G	G	G	G	G	G	G	G	G	G	G	G	G	G	G	G	G	G	G	G	G	G	G
	AX-111506455	T	T	G	G	G	T	T	T	T	T	T	G	G	T	T	T	G	T	G	T	G	G	G	G	G	G	T	T	T	T	G	G	G	T	G	T	G	T	G	G	T	T	T	G	G	G	K	G
	AX-111507658	A	G	A	A	G	G	A	A	G	G	R	R	G	G	A	A	G	G	A	G	A	G	G	G	failed	G	A	G	A	A	A	G	G	A	A	A	G	A	A	A	R	R	G	G	G	A	A	A
	AX-111508365	G	G	G	G	G	G	G	G	G	G	G	G	G	G	G	G	G	G	G	G	G	G	G	G	G	G	G	G	G	G	G	G	G	G	G	G	G	G	G	G	G	G	G	G	G	G	G	G
	AX-111509127	A	G	A	A	G	G	G	A	A	G	A	A	A	G	A	G	A	A	A	G	G	G	G	G	G	G	A	A	A	A	G	A	G	A	G	A	failed	G	A	G	G	A	G	A	G	G	A	A
	AX-111509438	G	G	G	G	G	G	G	G	G	G	G	G	G	G	G	G	G	G	G	G	G	G	G	G	G	G	G	G	G	G	G	G	G	G	G	G	G	G	G	G	G	G	G	G	G	G	G	G
	AX-111509567	A	G	A	A	A	G	A	G	G	A	G	G	failed	A	A	G	G	A	R	A	A	A	A	A	G	G	G	A	A	A	G	A	G	A	A	A	R	A	G	A	A	G	G	A	G	A	G	A
	AX-111509754	T	C	T	C	C	C	T	C	C	C	C	Y	T	T	T	T	C	T	Y	T	C	T	T	T	T	T	C	C	C	C	Y	C	C	C	T	C	T	T	C	C	T	T	T	C	C	T	C	C
	AX-111509857	A	G	A	A	A	A	A	G	G	G	A	A	A	A	A	G	G	G	G	A	A	G	G	G	G	A	failed	A	G	A	A	G	G	A	G	A	A	A	G	G	A	A	A	A	G	G	G	A
	AX-111509952	C	C	C	C	C	C	C	C	C	C	C	C	C	C	C	C	C	C	C	C	C	C	C	C	C	C	C	C	C	C	C	C	C	C	C	C	C	C	C	C	C	C	C	C	C	C	C	C
	AX-111511418	C	C	T	C	T	C	C	C	C	C	C	T	C	C	C	C	T	C	T	T	T	C	T	C	C	C	C	C	C	C	C	T	C	C	T	C	C	T	C	C	C	C	C	C	C	C	C	Y
	AX-111512288	T	K	K	K	K	K	K	K	K	K	K	K	K	K	K	K	K	K	K	K	K	K	K	K	K	K	K	K	K	K	K	K	K	K	K	K	K	K	K	K	K	K	K	K	K	K	K	K
	AX-111512776	T	T	T	T	T	T	T	T	T	T	T	T	T	T	T	T	T	T	T	T	T	T	T	T	T	T	T	T	T	T	T	T	T	T	T	T	T	T	T	T	T	T	T	T	T	T	T	T
	AX-111513035	T	C	C	C	C	C	C	C	C	C	C	C	C	C	C	C	C	C	C	C	C	C	C	C	C	C	C	C	C	C	C	C	C	C	C	C	C	C	C	C	C	C	C	C	C	C	C	C
	AX-111513048	C	T	C	C	C	T	C	C	T	T	Y	T	T	C	T	T	T	T	T	C	C	T	C	T	C	C	C	C	Y	C	C	T	T	T	T	T	T	C	C	T	T	T	T	T	T	Y	C	T
	AX-111513066	T	T	T	T	T	T	T	T	T	T	T	T	T	T	T	T	T	T	T	T	T	T	T	T	T	T	T	T	T	T	T	T	T	T	T	T	T	T	T	T	T	T	T	T	T	T	T	T
	AX-111514230	G	A	A	A	A	A	A	A	A	A	A	A	A	A	A	A	A	A	A	A	A	A	A	A	A	A	A	A	A	A	A	A	A	A	A	A	A	A	A	A	A	A	A	A	A	A	A	A
	AX-111514779	T	T	T	T	T	T	T	T	T	T	T	T	T	T	T	T	T	T	T	T	T	T	T	T	T	T	T	T	T	T	T	T	T	T	T	T	T	T	T	T	T	T	T	T	T	T	T	T
	AX-111515958	G	G	G	G	G	G	G	G	G	G	G	G	G	G	G	G	G	G	G	G	G	G	G	G	G	G	G	G	G	G	G	G	G	G	G	G	G	G	G	G	G	G	G	G	G	G	G	G
	AX-111516156	C	T	C	T	T	Y	C	C	T	C	C	T	Y	C	T	C	C	C	C	T	C	C	C	C	T	T	C	T	Y	T	C	T	C	C	C	Y	C	T	T	C	C	C	T	T	C	T	T	T
	AX-111516283	C	C	C	C	C	C	C	C	C	C	C	C	C	C	C	C	C	C	C	C	C	C	C	C	C	C	C	C	C	C	C	C	C	C	C	C	C	C	C	C	C	C	C	C	C	C	C	C
	AX-111516857	A	A	A	A	A	A	A	A	A	A	A	A	A	A	A	A	A	A	A	A	A	A	A	A	A	A	A	A	A	A	A	A	A	A	A	A	A	A	A	A	A	A	A	A	A	A	A	A
	AX-111517392	failed	failed	failed	failed	failed	failed	failed	failed	failed	failed	failed	failed	failed	failed	failed	failed	failed	failed	failed	failed	failed	failed	failed	failed	failed	failed	failed	failed	failed	failed	failed	failed	failed	failed	failed	failed	failed	failed	failed	failed	failed	failed	failed	failed	failed	failed	failed	failed
	AX-111519465	T	C	C	C	C	C	C	C	C	C	C	C	C	C	C	C	C	C	C	C	C	C	C	C	C	C	C	C	C	C	C	C	C	C	C	C	C	C	C	C	C	C	C	C	C	C	C	C
	AX-111519666	C	A	A	A	A	A	A	A	A	A	A	A	A	A	A	A	A	A	A	A	A	A	A	A	A	A	A	A	A	A	A	A	A	A	A	A	A	A	A	A	A	A	A	A	A	A	A	A
	AX-111521612	G	A	A	A	A	A	A	A	A	A	A	A	A	A	A	A	A	A	A	A	A	A	A	A	A	A	A	A	A	A	A	A	A	A	A	A	A	A	A	A	A	A	A	A	A	A	A	A
	AX-111521681	A	A	A	A	A	A	A	A	A	A	A	A	A	A	A	A	A	A	A	A	A	A	A	A	A	A	A	A	A	A	A	A	A	A	A	A	A	A	A	A	A	A	A	A	A	A	A	A
	AX-111521718	G	A	A	A	A	A	A	A	A	A	A	A	A	A	A	A	A	A	A	A	A	A	A	A	A	A	A	A	A	A	A	A	A	A	A	A	A	A	A	A	A	A	A	A	A	A	A	A
	AX-111522571	A	G	A	A	G	G	A	A	G	G	A	R	A	G	A	A	G	G	A	G	A	G	G	G	G	G	A	R	A	A	A	G	G	A	G	A	R	G	A	G	A	A	G	G	G	G	A	A
	AX-111524155	C	T	T	T	T	T	T	T	T	T	T	T	T	T	T	T	T	T	T	T	T	T	T	T	T	T	T	T	T	T	T	T	T	T	T	T	T	T	T	T	T	T	T	T	T	T	T	T
	AX-111527996	G	A	A	A	A	A	A	A	A	A	A	A	A	A	A	A	A	A	A	A	A	A	A	A	A	A	A	A	A	A	A	A	A	A	A	A	A	A	A	A	A	A	A	A	A	A	A	A
	AX-111531189	C	C	T	C	C	T	T	T	C	T	T	C	T	C	T	C	T	C	T	C	C	C	T	C	T	T	T	T	C	C	T	T	Y	C	C	T	C	C	T	C	C	T	T	T	C	C	T	T
	AX-111531424	T	C	T	T	T	C	T	C	T	C	C	T	C	T	C	T	C	C	T	T	C	T	T	T	C	C	C	C	T	C	C	C	C	T	C	T	T	C	T	T	C	T	C	T	C	T	T	T
	AX-111536046	T	T	T	T	T	T	T	T	T	T	T	T	T	T	T	T	T	T	T	T	T	T	T	T	T	T	T	T	T	T	T	T	T	T	T	T	T	T	T	T	T	T	T	T	T	T	T	T
	AX-111536331	A	G	A	G	G	G	G	A	A	R	G	G	A	A	G	G	G	G	A	G	A	A	A	A	R	G	A	R	G	A	G	G	G	A	R	A	A	R	A	A	G	G	G	G	G	G	G	G
	AX-111537772	T	T	T	T	T	T	T	T	T	T	T	T	T	T	T	T	T	T	T	T	T	T	T	T	T	T	T	T	T	T	T	T	T	T	T	T	T	T	T	T	T	T	T	T	T	T	T	T
	AX-111539316	A	G	G	G	G	G	G	G	G	G	G	G	G	G	G	G	G	G	G	G	G	G	G	G	G	G	G	G	G	G	G	G	G	G	G	G	G	G	G	G	G	G	G	G	G	G	G	G
	AX-111539847	A	G	A	G	G	A	G	G	G	A	A	G	A	G	A	G	A	G	A	R	G	G	G	G	G	G	A	R	G	A	G	A	A	G	A	G	A	A	G	A	A	G	A	G	G	R	A	failed
	AX-111539931	A	G	G	G	G	G	G	G	G	G	G	G	G	G	G	G	G	G	G	G	G	G	G	G	G	G	G	G	G	G	G	G	G	G	G	G	G	G	G	G	G	G	G	G	G	G	G	G
	AX-111540033	T	C	C	C	C	C	C	C	C	C	C	C	C	C	C	C	C	C	C	C	C	C	C	C	C	C	C	C	C	C	C	C	C	C	C	C	C	C	C	C	C	C	C	C	C	C	C	C
	AX-111543122	G	G	T	T	T	G	T	T	G	failed	G	G	G	T	G	T	G	G	T	T	G	T	G	T	T	G	G	G	T	G	G	G	G	G	G	T	G	G	T	T	G	T	G	T	G	T	G	T
	AX-111543750	G	A	A	A	A	A	A	A	A	A	A	A	A	A	A	A	A	A	A	A	A	A	A	A	A	A	A	A	A	A	A	A	A	A	A	A	A	A	A	A	A	A	A	A	A	A	A	A
	AX-111543866	G	G	G	G	G	G	G	G	G	G	G	G	G	G	G	G	G	G	G	G	G	G	G	G	G	G	G	G	G	G	G	G	G	G	G	G	G	G	G	G	G	G	G	G	G	G	G	G
	AX-111545468	T	C	T	T	T	C	C	Y	T	T	T	T	T	Y	T	C	C	T	T	T	C	T	T	T	C	C	T	T	Y	Y	T	C	C	C	T	C	T	T	C	Y	T	T	T	C	T	C	C	T
	AX-111545483	failed	failed	failed	failed	failed	failed	failed	failed	failed	failed	failed	failed	failed	failed	failed	failed	failed	failed	failed	failed	failed	failed	failed	failed	failed	failed	failed	failed	failed	failed	failed	failed	failed	failed	failed	failed	failed	failed	failed	failed	failed	failed	failed	failed	failed	failed	failed	failed
	AX-111545636	C	T	C	C	C	C	C	T	Y	C	T	T	T	T	C	C	C	T	C	T	C	T	T	T	C	C	C	T	C	T	C	T	T	C	C	C	T	C	T	C	C	C	C	T	Y	C	T	T
	AX-111546978	T	T	T	T	T	T	T	T	T	T	T	T	T	T	T	T	T	T	T	T	T	T	T	T	T	T	T	T	failed	T	T	T	T	T	T	T	T	T	T	T	T	T	T	T	T	T	T	T
	AX-111547582	C	C	C	C	C	C	C	C	C	C	C	C	C	C	C	C	C	C	C	C	C	C	C	C	C	C	C	C	C	C	C	C	C	C	C	C	C	C	C	C	C	C	C	C	C	C	C	C
	AX-111548374	G	T	G	K	G	T	G	T	T	G	T	T	K	G	G	T	T	G	failed	G	G	G	G	G	T	T	T	G	G	G	T	G	T	G	G	G	K	G	T	G	G	T	T	G	T	G	T	G
	AX-111549553	T	T	T	T	T	T	T	T	T	T	T	T	T	T	T	T	T	T	T	T	T	T	T	T	T	T	T	T	T	T	T	T	T	T	T	T	T	T	T	T	T	T	T	T	T	T	T	T
	AX-111552047	G	G	G	G	G	G	G	G	G	G	G	G	G	G	G	G	G	G	G	G	G	G	G	G	G	G	G	G	G	G	G	G	G	G	G	G	G	G	G	G	G	G	G	G	G	G	G	G
	AX-111552398	T	T	G	G	T	K	T	K	G	G	G	T	T	T	G	T	T	G	G	T	T	G	T	G	T	T	G	G	G	T	G	G	G	T	G	T	T	G	T	G	G	G	G	G	T	G	G	G
	AX-111555364	A	A	G	G	A	R	G	A	R	G	G	G	A	R	A	A	G	A	A	A	G	G	A	G	G	G	A	A	A	G	A	R	G	A	A	A	A	A	A	G	A	A	G	A	A	G	G	G
	AX-111556733	G	G	G	G	G	G	G	G	G	G	G	G	G	G	G	G	G	G	G	G	G	G	G	G	G	G	G	G	G	G	G	G	G	G	G	G	G	G	G	G	G	G	G	G	G	G	G	G
	AX-111556997	C	C	C	C	C	C	C	C	C	C	C	C	C	C	C	C	C	C	C	C	C	C	C	C	C	C	C	C	C	C	C	C	C	C	C	C	C	C	C	C	C	C	C	C	C	C	C	C
	AX-111557205	G	T	G	T	T	T	G	G	T	G	G	T	K	G	T	G	G	G	G	T	G	T	G	T	T	T	G	T	failed	T	G	T	G	G	G	T	G	T	T	G	G	G	T	T	G	T	T	T
	AX-111559927	G	G	G	G	G	G	G	G	G	G	G	G	G	G	G	G	G	G	G	G	G	G	G	G	G	G	G	G	G	G	G	G	G	G	G	G	G	G	G	G	G	G	G	G	G	G	G	G
	AX-111559965	C	T	C	C	C	T	C	C	T	T	T	T	T	C	T	C	T	C	C	C	T	C	T	C	C	T	T	T	C	T	T	T	T	T	T	C	T	T	T	C	T	C	T	C	T	C	T	C
	AX-111559990	T	T	C	T	T	C	T	T	T	T	C	T	C	T	C	T	C	T	C	T	T	T	T	T	C	T	C	Y	T	C	T	C	T	T	T	T	C	C	T	C	C	C	C	T	T	T	failed	C
	AX-111560786	G	A	A	A	A	A	A	A	A	A	A	A	A	A	A	A	A	A	A	A	A	A	A	A	A	A	A	A	A	A	A	A	A	A	A	A	A	A	A	A	A	A	A	A	A	A	A	A
	AX-111560806	T	C	C	C	C	C	C	C	C	C	C	C	C	C	C	C	C	C	C	C	C	C	C	C	C	C	C	C	C	C	C	C	C	C	C	C	C	C	C	C	C	C	C	C	C	C	C	C
	AX-111560841	A	A	G	failed	G	A	G	A	A	G	A	A	A	A	failed	A	R	G	A	G	G	G	R	G	A	A	A	G	failed	G	G	failed	A	failed	G	G	A	A	A	G	G	A	A	failed	A	failed	A	G
	AX-111561162	T	C	C	C	C	C	C	C	C	C	C	C	C	C	C	C	C	C	C	C	C	C	C	C	C	C	C	C	C	C	C	C	C	C	C	C	C	C	C	C	C	C	C	C	C	C	C	C
	AX-111562104	T	G	G	G	G	G	G	G	G	G	G	G	G	G	G	G	G	G	G	G	G	G	G	G	G	G	G	G	G	G	G	G	G	G	G	G	G	G	G	G	G	G	G	G	G	G	G	G
	AX-111564039	C	T	C	Y	C	T	C	T	T	C	T	T	failed	C	C	T	T	C	T	C	C	C	C	C	T	T	T	C	C	C	T	T	T	C	C	C	Y	C	T	T	C	T	T	C	T	T	T	C
	AX-111564213	T	C	C	C	C	C	C	C	C	C	C	C	C	C	C	C	C	C	C	C	C	C	C	C	C	C	C	C	C	C	C	C	C	C	C	C	C	C	C	C	C	C	C	C	C	C	C	C
	AX-111564628	G	A	G	A	A	A	G	G	A	A	A	G	A	G	G	G	A	G	R	G	G	failed	G	R	G	G	A	G	G	A	G	A	A	A	G	A	A	G	A	A	G	G	G	A	G	G	A	A
	AX-111565329	G	A	G	G	A	G	G	A	G	G	A	A	A	G	A	G	G	G	A	A	A	G	G	G	G	G	G	A	R	R	G	A	A	G	A	A	R	A	R	G	A	A	G	G	A	G	A	A
	AX-111565410	T	T	G	T	G	G	G	T	T	T	G	G	G	T	G	G	G	G	T	G	G	T	T	T	T	T	G	T	G	K	G	G	T	T	K	T	G	T	G	T	G	G	G	G	T	G	G	G
	AX-111567165	G	G	G	G	G	G	G	G	G	G	G	G	G	G	G	G	G	G	G	G	G	G	G	G	G	G	G	G	G	G	G	G	G	G	G	G	G	G	G	G	G	G	G	G	G	G	G	G
	AX-111568117	A	G	A	A	R	G	G	G	A	G	A	A	G	A	G	G	A	A	G	A	R	A	G	A	G	A	failed	G	G	A	G	A	A	G	A	G	A	G	G	A	G	G	A	A	G	G	A	A
	AX-111569540	C	C	T	T	C	Y	C	Y	T	T	T	C	T	C	T	C	C	T	T	C	C	T	C	T	C	C	T	T	T	C	T	T	T	C	T	C	failed	T	C	T	T	T	T	T	C	T	T	T
	AX-111569969	G	A	A	A	A	A	A	A	A	A	A	A	A	A	A	A	A	A	A	A	A	A	A	A	A	A	A	A	A	A	A	A	A	A	A	A	A	A	A	A	A	A	A	A	A	A	A	A
	AX-111574092	A	A	G	G	G	G	G	A	A	G	G	A	A	G	A	G	A	R	G	G	A	G	A	G	A	A	G	A	G	A	G	A	A	G	G	A	A	failed	A	A	A	A	A	G	G	G	R	A
	AX-111574425	T	T	T	T	T	T	T	T	T	T	T	T	T	T	T	T	T	T	T	T	T	T	T	T	T	T	T	T	T	T	T	T	T	T	T	T	T	T	T	T	T	T	T	T	T	T	T	T
	AX-111576542	T	C	T	C	T	C	T	T	C	T	T	T	C	T	T	C	T	C	T	T	T	T	T	T	C	C	T	T	T	C	T	T	C	T	T	T	C	T	C	T	C	C	C	T	C	T	C	T
	AX-111577375	G	G	A	G	R	G	A	G	A	G	A	A	G	A	R	A	G	A	G	G	A	G	A	G	R	A	A	A	G	A	G	G	G	G	G	A	A	A	A	G	A	A	A	G	A	A	G	A
	AX-111577815	A	G	G	G	G	G	G	G	G	G	G	G	G	G	G	G	G	G	G	G	G	G	G	G	G	G	G	G	G	G	G	G	G	G	G	G	G	G	G	G	G	G	G	G	G	G	G	G
	AX-111578112	G	G	G	G	G	G	G	G	G	G	G	G	G	G	G	G	G	G	G	G	G	G	G	G	G	G	G	G	G	G	G	G	G	G	G	G	G	G	G	G	G	G	G	G	G	G	G	G
	AX-111578152	T	T	C	T	C	T	T	T	T	failed	T	T	T	T	T	T	C	T	C	C	C	T	C	T	T	T	T	T	T	T	T	C	C	C	C	Y	T	T	T	T	T	failed	Y	T	T	T	T	C
	AX-111584542	T	C	T	T	Y	C	C	C	T	C	T	T	C	Y	C	C	T	T	C	T	failed	T	C	T	C	T	Y	C	C	T	C	T	T	C	T	C	T	C	C	T	C	C	T	T	C	C	T	T
	AX-111589160	A	A	A	A	A	A	A	A	A	A	A	A	A	A	A	A	A	A	A	A	A	A	A	A	A	A	A	A	A	A	A	A	A	A	A	A	A	A	A	A	A	A	A	A	A	A	A	A
	AX-111593746	G	G	G	G	G	G	G	G	G	G	G	G	G	G	G	G	G	G	G	G	G	G	G	G	G	G	G	G	G	G	G	G	G	G	G	G	G	G	G	G	G	G	G	G	G	G	G	G
	AX-111594149	C	C	C	C	C	C	C	C	C	C	C	C	C	C	C	C	C	C	C	C	C	C	C	C	C	C	C	C	C	C	C	C	C	C	C	C	C	C	C	C	C	C	C	C	C	C	C	C
	AX-111594209	T	C	T	C	T	T	T	C	T	C	Y	C	C	C	T	C	T	C	T	C	T	C	C	C	T	T	T	C	T	C	T	C	C	C	T	T	T	T	C	T	T	C	T	C	C	T	C	C
	AX-111595979	G	A	A	A	A	A	A	A	A	A	A	A	A	A	A	A	A	A	A	A	A	A	A	A	A	A	A	A	A	A	A	A	A	A	A	A	A	A	A	A	A	A	A	A	A	A	A	A
	AX-111596716	A	G	G	G	G	G	G	G	G	G	G	G	G	G	G	G	G	G	G	G	G	G	G	G	G	G	G	G	G	G	G	G	G	G	G	G	G	G	G	G	G	G	G	G	G	G	G	G
	AX-111598704	A	G	G	G	G	G	G	G	G	G	G	G	G	G	G	G	G	G	G	G	G	G	G	G	G	G	G	G	G	G	G	G	G	G	G	G	G	G	G	G	G	G	G	G	G	G	G	G
	AX-111599736	G	A	A	A	A	A	A	A	A	A	A	A	A	A	A	A	A	A	A	A	A	A	A	A	A	A	A	A	A	A	A	A	A	A	A	A	A	A	A	A	A	A	A	A	A	A	A	A
	AX-111602485	C	T	C	C	T	C	T	T	C	C	T	T	T	failed	T	C	C	C	T	T	T	C	C	C	C	C	C	T	Y	C	T	T	T	C	T	T	T	T	C	C	T	T	C	C	T	C	T	T
	AX-111602660	A	A	G	A	G	A	A	G	G	G	G	G	G	G	A	A	A	G	G	A	G	G	G	G	G	A	A	A	A	G	A	G	A	A	G	G	G	G	A	A	G	G	A	G	G	A	G	A
	AX-111602889	G	A	G	A	A	A	G	G	G	A	G	G	A	G	A	A	A	G	A	A	G	G	A	G	G	failed	G	A	A	G	A	A	A	G	G	G	G	A	G	A	A	R	A	A	G	A	A	A
	AX-111603368	C	G	G	G	G	G	G	G	G	G	G	G	G	G	G	G	G	G	G	G	G	G	G	G	G	G	G	G	G	G	G	G	G	G	G	G	G	G	G	G	G	G	G	G	G	G	G	G
	AX-111606852	T	C	C	C	C	C	C	C	C	C	C	C	C	C	C	C	C	C	C	C	C	C	C	C	C	C	C	C	C	C	C	failed	C	C	C	C	C	C	C	C	C	C	C	C	C	C	C	C
	AX-111607045	T	T	T	T	T	T	T	T	T	T	T	T	T	T	T	T	T	T	T	T	T	T	T	T	T	T	T	T	T	T	T	T	T	T	T	T	T	T	T	T	T	T	T	T	T	T	T	T
	AX-111607064	G	T	G	T	T	G	G	G	G	T	G	T	T	G	G	T	T	G	G	G	G	G	K	G	T	G	T	G	G	G	G	G	T	G	G	T	G	T	T	T	T	T	G	T	G	G	T	T
	AX-111608058	T	C	C	C	C	C	C	C	C	C	C	C	C	C	C	C	C	C	C	C	C	C	C	C	C	C	C	C	C	C	C	C	C	C	C	C	C	C	C	C	C	C	C	C	C	C	C	C
	AX-111611114	G	A	G	G	G	A	G	G	A	R	A	A	A	G	A	G	A	A	G	G	A	G	A	G	G	failed	A	A	G	A	A	A	A	A	A	G	G	A	G	G	A	G	A	G	A	G	A	G
	AX-111611186	A	A	A	A	A	A	A	A	A	A	failed	A	A	A	A	A	A	A	A	A	A	A	A	A	A	A	A	A	A	A	A	A	A	A	A	A	A	A	A	A	A	A	A	A	A	A	A	A
	AX-111611334	C	A	A	A	A	A	A	A	A	A	A	A	A	A	A	A	A	A	A	A	A	A	A	A	A	A	A	A	A	A	A	A	A	A	A	A	A	A	A	A	A	A	A	A	A	A	A	A
	AX-111612726	A	G	G	G	G	G	G	G	G	G	G	G	G	G	G	G	G	G	G	G	G	G	G	G	G	G	G	G	G	G	G	G	G	G	G	G	G	G	G	G	G	G	G	G	G	G	G	G
	AX-111612864	A	G	G	G	G	G	G	G	G	G	failed	G	G	failed	G	G	G	failed	G	G	G	G	G	G	G	G	G	G	R	G	G	R	G	G	G	G	G	G	G	G	G	G	G	G	G	G	G	G
	AX-111616397	G	A	A	A	A	failed	A	A	A	A	A	A	A	A	A	A	A	A	A	A	A	A	A	A	A	A	A	A	A	A	A	A	A	A	A	A	A	A	A	A	A	A	A	A	A	A	A	A
	AX-111616946	T	C	T	T	failed	C	C	Y	T	T	T	T	T	Y	C	C	C	T	T	C	C	T	C	T	C	C	T	T	T	C	T	T	C	C	T	C	C	T	C	Y	T	C	failed	T	T	C	C	T
	AX-111616968	C	A	C	A	A	A	C	A	A	A	A	C	C	C	C	C	A	C	M	C	A	C	C	C	C	C	A	A	C	C	M	A	A	A	C	A	C	C	A	A	C	C	C	A	A	C	A	A
	AX-111617325	A	G	G	G	G	G	G	G	G	G	G	G	G	G	G	G	G	G	G	G	G	G	G	G	G	G	G	G	G	G	G	G	G	G	G	G	G	G	G	G	G	G	G	G	G	G	G	G
	AX-111621602	G	G	G	G	G	G	G	G	G	G	G	G	G	G	G	G	G	G	G	G	G	G	G	G	G	G	G	G	G	G	G	G	G	G	G	G	G	G	G	G	G	G	G	G	G	G	G	G
	AX-111622761	G	A	A	A	A	A	A	A	A	A	A	A	A	A	A	A	A	A	A	A	A	A	A	A	A	A	A	A	A	A	A	A	A	A	A	A	A	A	A	A	A	A	A	A	A	A	A	A
	AX-111624408	G	G	G	G	G	G	G	G	G	G	G	G	G	G	G	G	G	G	G	G	G	G	G	G	G	G	G	G	G	G	G	G	G	G	G	G	G	G	G	G	G	G	G	G	G	G	G	G
	AX-111627208	C	T	C	C	T	C	T	T	C	C	T	T	T	C	C	C	T	C	C	C	C	C	T	C	C	T	C	T	C	C	C	C	C	T	C	T	C	C	T	T	T	C	C	C	T	C	T	C
	AX-111628814	C	T	T	T	T	T	T	T	T	T	T	T	T	T	T	T	T	T	T	T	T	T	T	T	T	T	T	T	T	T	T	T	T	T	T	T	T	T	T	T	T	T	T	T	T	T	T	T
	AX-111628991	T	T	T	T	T	T	T	T	T	T	T	T	T	T	T	T	T	T	T	T	T	T	T	T	T	T	T	T	T	T	T	T	T	T	T	T	T	T	T	T	T	T	T	T	T	T	T	T
	AX-111629365	G	T	G	T	T	T	G	T	G	G	K	G	G	failed	T	G	G	T	T	G	T	G	T	G	G	G	T	G	G	T	T	G	T	G	T	K	G	T	T	T	G	K	T	G	T	G	T	G
	AX-111632656	C	T	C	T	C	T	Y	C	T	T	C	T	T	C	C	T	C	T	C	T	T	C	C	C	T	T	C	C	T	T	C	T	T	C	T	C	T	C	T	C	T	T	T	C	C	C	T	C
	AX-111633241	A	A	A	A	A	A	A	A	A	A	A	A	A	A	A	A	A	A	A	A	A	A	A	A	A	A	A	A	A	A	A	A	A	A	A	A	A	A	A	A	A	A	A	A	A	A	A	A
	AX-111634724	C	A	C	A	failed	C	C	A	A	A	M	C	C	A	C	C	failed	C	A	C	C	A	A	A	A	A	M	A	C	M	C	M	A	A	M	A	failed	A	failed	A	C	failed	M	C	A	C	C	C
	AX-111634909	G	A	A	A	A	A	A	A	A	A	A	A	A	A	A	A	A	A	A	A	A	A	A	A	A	A	A	A	A	A	A	A	A	A	A	A	A	A	A	A	A	A	A	A	A	A	A	A
	AX-111636215	G	A	G	A	G	A	A	G	A	G	A	A	failed	A	R	A	A	G	R	G	A	A	A	A	A	A	A	A	A	G	A	A	A	G	A	A	A	G	R	A	G	A	A	G	A	A	A	A
	AX-111637794	A	A	G	G	G	G	A	A	A	G	A	G	A	G	A	G	A	G	G	G	A	A	A	A	A	G	A	A	A	A	G	G	A	G	G	R	A	A	G	G	A	G	G	A	G	G	A	A
	AX-111638065	A	A	G	G	G	A	A	A	A	A	G	A	A	G	A	G	R	A	A	G	A	G	G	G	A	G	G	G	A	A	failed	G	R	A	G	A	G	A	G	G	R	G	A	G	G	G	A	G
	AX-111639392	T	T	T	T	T	T	T	T	T	T	T	T	T	T	T	T	T	T	T	T	T	T	T	T	T	T	T	T	T	T	T	T	T	T	T	T	T	T	T	T	T	T	T	T	T	T	T	T
	AX-111641526	C	T	T	T	T	T	T	T	T	T	T	T	T	T	T	T	T	T	T	T	T	T	T	T	T	T	T	T	T	T	T	T	T	T	T	T	T	T	T	T	T	T	T	T	T	T	T	T
	AX-111642243	C	C	C	C	C	C	C	C	C	C	C	C	C	C	C	C	C	C	C	C	C	C	C	C	C	C	C	C	C	C	C	C	C	C	C	C	C	C	C	C	C	C	C	C	C	C	C	C
	AX-111642433	A	A	A	A	A	A	A	A	A	A	A	A	A	A	A	A	A	A	A	A	A	A	A	A	A	A	A	A	A	A	A	A	A	A	A	A	A	A	A	A	A	A	A	A	A	A	A	A
	AX-111642657	A	G	A	A	G	G	G	A	A	G	A	A	A	G	A	G	A	A	A	G	G	G	G	G	G	G	A	A	A	A	G	A	G	A	G	A	R	G	A	G	G	A	G	A	G	G	A	A
	AX-111642987	A	A	C	A	C	A	C	C	A	C	A	C	A	C	C	A	C	A	C	C	C	C	C	C	A	A	C	C	C	A	C	C	A	C	C	C	A	C	A	C	A	A	A	C	A	C	A	C
	AX-111643439	A	G	A	G	A	G	A	A	G	A	A	A	G	A	A	G	G	G	A	A	A	A	A	A	G	G	A	A	A	G	A	G	G	A	G	A	G	A	G	A	G	G	G	A	G	A	G	A
	AX-111643893	A	G	G	G	G	G	G	G	G	G	G	G	G	G	G	G	G	G	G	G	G	G	G	G	G	G	G	G	G	G	G	G	G	G	G	G	G	G	G	G	G	G	G	G	G	G	G	G
	AX-111645002	C	C	C	C	C	C	C	C	C	C	C	C	C	C	C	C	C	C	C	C	C	C	C	C	C	C	C	C	C	C	C	C	C	C	C	C	C	C	C	C	C	C	C	C	C	C	C	C
	AX-111649446	A	G	A	G	G	G	A	R	A	G	A	A	R	A	A	G	A	failed	G	A	G	A	A	A	G	A	G	R	G	A	A	G	G	A	G	G	A	G	G	A	A	A	G	A	G	A	A	A
	AX-111651884	G	A	A	A	A	A	A	A	A	A	A	A	A	A	A	A	A	A	A	A	A	A	A	A	A	A	A	A	A	A	A	A	A	A	A	A	A	A	A	A	A	A	A	A	A	A	A	A
	AX-111654095	C	T	C	T	C	C	T	C	T	failed	T	C	C	C	T	C	C	C	C	T	C	T	T	T	T	failed	T	T	C	T	T	C	T	T	C	C	C	C	T	C	C	Y	C	Y	Y	T	Y	C
	AX-111654110	G	G	G	G	G	G	G	G	G	G	G	G	G	G	G	G	G	G	G	G	G	G	G	G	G	G	G	G	G	G	G	G	G	G	G	G	G	G	G	G	G	G	G	G	G	G	G	G
	AX-111654147	T	T	C	T	C	C	T	C	T	T	T	Y	C	T	T	T	C	T	C	C	C	T	Y	T	T	T	C	T	T	T	T	T	T	T	C	C	T	T	T	T	T	C	T	T	T	T	T	T
	AX-111654285	C	C	C	C	C	C	C	C	C	C	C	C	C	C	C	C	C	C	C	C	C	C	C	C	C	C	C	C	C	C	C	C	C	C	C	C	C	C	C	C	C	C	C	C	C	C	C	C
	AX-111656060	G	A	A	A	A	A	A	A	A	A	A	A	A	A	A	A	A	A	A	A	A	A	A	A	A	A	A	A	A	A	A	A	A	A	A	A	A	A	A	A	A	A	A	A	A	A	A	A
	AX-111656437	C	T	C	T	C	T	C	C	T	T	T	T	T	C	T	C	T	C	C	C	T	C	T	C	C	T	T	T	C	T	C	T	T	T	T	C	T	T	T	C	T	C	C	C	T	C	T	C
	AX-111656814	T	T	G	G	T	T	T	K	G	G	G	T	G	failed	failed	T	T	G	G	T	T	G	T	G	T	T	G	G	G	T	G	G	T	T	G	G	T	G	T	failed	G	T	G	G	G	T	G	G
	AX-111656815	A	A	A	A	A	A	A	A	A	A	A	A	A	A	A	A	A	A	A	A	A	A	A	A	A	A	A	A	A	A	A	A	A	A	A	A	A	A	A	A	A	A	A	A	A	A	A	A
	AX-111657425	G	G	G	G	G	G	G	G	G	G	G	G	G	G	G	G	G	G	G	G	G	G	G	G	G	G	G	G	G	G	G	G	G	G	G	G	G	G	G	G	G	G	G	G	G	G	G	G
	AX-111659836	G	G	A	A	G	A	G	R	G	G	G	A	A	G	failed	G	G	G	G	G	A	G	A	G	G	A	G	A	A	A	A	A	A	A	A	G	G	G	A	failed	G	A	G	G	G	G	A	A
	AX-111664765	failed	failed	failed	failed	failed	failed	failed	failed	failed	failed	failed	failed	failed	failed	failed	failed	failed	failed	failed	failed	failed	failed	failed	failed	failed	failed	failed	failed	failed	failed	failed	failed	failed	failed	failed	failed	failed	failed	failed	failed	failed	failed	failed	failed	failed	failed	failed	failed
	AX-111665196	failed	failed	failed	failed	failed	failed	failed	failed	failed	failed	failed	failed	failed	failed	failed	failed	failed	failed	failed	failed	failed	failed	failed	failed	failed	failed	failed	failed	failed	failed	failed	failed	failed	failed	failed	failed	failed	failed	failed	failed	failed	failed	failed	failed	failed	failed	failed	failed
	AX-111667077	A	A	A	A	A	A	A	A	A	A	A	A	A	A	A	A	A	A	A	A	A	A	A	A	A	A	A	A	A	A	A	A	A	A	A	A	A	A	A	A	A	A	A	A	A	A	A	A
	AX-111669197	G	A	G	A	G	A	G	G	G	R	G	G	A	G	A	A	R	A	A	A	A	G	A	G	G	A	G	A	A	G	R	A	A	G	G	G	G	A	G	G	G	failed	A	A	A	A	A	A
	AX-111674402	C	C	C	C	C	C	C	C	C	C	C	C	C	C	C	C	C	C	C	C	C	C	C	C	C	C	C	C	C	C	C	C	C	C	C	C	C	C	C	C	C	C	C	C	C	C	C	C
	AX-111674468	C	C	C	C	C	C	C	C	C	C	C	C	C	C	C	C	C	C	C	C	C	C	C	C	C	C	C	C	C	C	C	C	C	C	C	C	C	C	C	C	C	C	C	C	C	C	C	C
	AX-111682413	G	G	T	T	failed	G	G	G	G	G	T	T	G	failed	G	G	T	T	G	T	K	T	G	T	T	T	T	G	G	T	G	T	T	G	T	G	T	G	G	T	G	G	T	T	G	G	T	T
	AX-111683063	T	T	T	T	T	T	T	T	T	T	T	T	T	T	T	T	T	T	T	T	T	T	T	T	T	T	T	T	T	T	T	T	T	T	T	T	T	T	T	T	T	T	T	T	T	T	T	T
	AX-111686258	T	T	T	T	T	T	T	T	T	T	T	T	T	T	T	T	T	T	T	T	T	T	T	T	T	T	T	T	T	T	T	T	T	T	T	T	T	T	T	T	T	T	T	T	T	T	T	T
	AX-111686377	A	A	G	A	G	G	A	G	G	A	A	A	A	A	A	A	G	A	A	A	R	A	G	A	A	G	A	G	A	A	G	A	G	A	G	A	G	failed	G	R	A	G	A	A	G	A	A	G
	AX-111686851	A	G	A	G	A	G	A	A	G	A	G	G	G	G	A	G	G	A	A	A	R	G	G	G	G	G	R	G	A	A	A	G	G	A	G	G	R	A	R	G	A	A	G	A	G	G	G	R
	AX-111686860	C	T	T	T	T	T	T	T	T	T	T	T	T	T	T	T	T	T	T	T	T	T	T	T	T	T	T	T	T	T	T	T	T	T	T	T	T	T	T	T	T	T	T	T	T	T	T	T
	AX-111688139	failed	failed	failed	failed	failed	failed	failed	failed	failed	failed	failed	failed	failed	failed	failed	failed	failed	failed	failed	failed	failed	failed	failed	failed	failed	failed	failed	failed	failed	failed	failed	failed	failed	failed	failed	failed	failed	failed	failed	failed	failed	failed	failed	failed	failed	failed	failed	failed
	AX-111688791	T	G	G	failed	G	G	G	failed	G	G	G	G	G	G	G	G	G	G	G	G	G	G	G	G	G	G	G	G	G	G	G	G	G	G	G	G	G	G	G	G	G	G	G	G	G	G	G	G
	AX-111691535	T	T	T	T	T	T	T	T	T	T	T	T	T	T	T	T	T	T	T	T	T	T	T	T	T	T	T	T	T	T	T	T	T	T	T	T	T	T	T	T	T	T	T	T	T	T	T	T
	AX-111694590	G	G	G	G	G	G	G	G	G	G	G	G	G	G	G	G	G	G	G	G	G	G	G	G	G	G	G	G	G	G	G	G	G	G	G	G	G	G	G	G	G	G	G	G	G	G	G	G
	AX-111696330	C	C	C	C	C	C	C	C	C	C	C	C	C	C	C	C	C	C	C	C	C	C	C	C	C	C	C	C	C	C	C	C	C	C	C	C	C	C	C	C	C	C	C	C	C	C	C	C
	AX-111698963	A	A	A	A	A	A	A	A	A	A	A	A	A	A	A	A	A	A	A	A	A	A	A	A	A	A	A	A	A	A	A	A	A	A	A	A	A	A	A	A	A	A	A	A	A	A	A	A
	AX-111700830	G	G	A	A	A	G	G	G	G	G	A	G	G	A	G	A	R	G	G	A	G	G	A	G	G	A	A	A	G	G	R	A	G	G	A	G	A	G	A	A	failed	A	G	A	R	A	G	A
	AX-111701850	G	G	G	G	G	G	G	G	G	G	G	G	G	G	G	G	G	G	G	G	G	G	G	G	G	G	G	G	G	G	G	G	G	G	G	G	G	G	G	G	G	G	G	G	G	G	G	G
	AX-111702691	T	T	C	C	T	failed	T	Y	C	C	C	T	C	Y	C	T	T	C	C	T	T	C	T	C	T	T	C	C	C	T	C	C	C	T	C	T	Y	C	T	C	C	C	C	C	T	C	C	C
	AX-111702943	C	C	T	T	T	T	T	C	Y	T	Y	C	C	C	T	T	T	C	T	C	T	C	C	C	T	T	T	C	failed	C	T	C	C	T	T	T	C	T	C	T	T	T	T	C	Y	T	Y	C
	AX-111705921	T	G	T	T	G	T	T	T	G	T	T	G	failed	T	G	T	T	T	K	G	T	T	T	T	G	G	T	G	T	G	T	G	T	T	T	failed	T	G	G	T	G	T	G	G	T	G	G	G
	AX-111707392	C	C	T	C	C	C	Y	C	T	Y	T	C	C	C	T	C	C	T	T	C	T	T	T	T	C	T	C	C	C	T	T	C	T	failed	T	T	C	T	C	T	C	T	C	T	C	T	C	T
	AX-111709931	C	C	C	C	C	C	C	C	C	C	C	C	C	C	C	C	C	C	C	C	C	C	C	C	C	C	C	C	C	C	C	C	C	C	C	C	C	C	C	C	C	C	C	C	C	C	C	C
	AX-111757602	G	G	T	T	G	K	G	failed	T	T	T	G	G	G	failed	G	G	T	T	G	G	T	G	T	G	G	T	T	T	G	T	T	T	G	T	G	G	T	G	T	T	T	T	T	G	T	T	T
	AX-111868806	C	T	C	T	C	T	C	C	T	C	C	C	T	C	C	T	C	T	C	C	C	C	C	C	T	T	C	T	C	C	C	T	T	C	T	C	C	C	T	C	T	T	T	C	T	C	T	C
	AX-111916790	G	T	G	G	G	T	T	G	T	G	T	G	K	G	K	G	T	T	T	T	T	G	G	G	T	G	T	T	T	T	G	G	T	G	G	T	failed	G	G	G	K	T	T	G	T	T	G	G
	AX-111993689	G	failed	A	failed	failed	failed	A	failed	failed	failed	A	A	A	failed	A	A	A	failed	failed	A	A	A	failed	A	A	A	failed	A	A	A	failed	A	failed	A	failed	failed	A	failed	A	A	A	failed	failed	failed	A	A	failed	A
	AX-112287473	C	C	T	C	T	C	C	T	C	T	C	C	C	C	C	C	T	T	T	T	T	C	T	C	C	failed	C	C	C	C	C	failed	T	C	T	C	C	C	T	C	C	T	C	C	C	C	C	T
	AX-112287529	T	C	T	C	T	C	C	C	C	C	C	T	C	C	C	C	T	C	T	T	C	C	T	C	C	C	C	C	C	C	C	failed	T	Y	T	Y	C	C	C	C	C	failed	Y	C	C	C	C	T
	AX-112289571	T	C	C	C	C	C	C	C	C	C	C	C	C	C	C	C	C	C	C	C	C	C	C	C	C	C	C	C	C	C	C	C	C	C	C	C	C	C	C	C	C	C	C	C	C	C	C	C
	AX-158520903	G	G	G	G	G	G	G	G	G	G	G	G	G	G	G	G	G	G	G	G	G	G	G	G	G	G	G	G	G	G	G	G	G	G	G	G	G	G	G	G	G	G	G	G	G	G	G	G
	AX-158520938	G	G	G	G	G	G	G	G	G	G	G	G	G	G	G	G	G	G	G	G	G	G	G	G	G	G	G	G	G	G	G	G	G	G	G	G	G	G	G	G	G	G	G	G	G	G	G	G
	AX-158520943	C	C	C	C	C	C	C	C	C	C	C	C	C	C	C	C	C	C	C	C	C	C	C	C	C	C	C	C	C	C	C	C	C	C	C	C	C	C	C	C	C	C	C	C	C	C	C	C
	AX-158520948	C	C	C	C	C	C	C	C	C	C	C	C	C	C	C	C	C	C	C	C	C	C	C	C	C	C	C	C	C	C	C	C	C	C	C	C	C	C	C	C	C	C	C	C	C	C	C	C
	AX-158520962	A	G	A	A	G	A	G	G	A	A	G	G	G	R	G	A	A	A	G	G	G	A	A	A	A	A	A	G	R	A	G	G	G	A	G	G	G	G	A	A	G	G	A	A	G	A	G	G
	AX-158520963	G	A	G	G	A	G	A	A	G	G	A	A	A	failed	A	G	G	G	A	A	A	G	G	G	G	G	G	A	R	G	A	A	A	G	A	A	A	A	G	G	A	A	G	G	A	G	A	A
	AX-158521030	G	G	G	G	G	G	G	G	G	G	G	G	G	G	G	G	G	G	G	G	G	G	G	G	G	G	G	G	G	G	G	G	G	G	G	G	G	G	G	G	G	G	G	G	G	G	G	G
	AX-158521033	A	A	A	A	A	failed	A	A	A	A	A	A	A	A	A	A	A	A	A	A	A	A	A	A	A	A	A	A	A	A	A	A	A	A	A	A	A	A	A	A	A	A	A	A	A	A	A	A
	AX-158521040	G	A	G	G	A	G	A	R	A	G	A	A	A	R	A	G	G	G	A	A	G	G	G	G	G	G	G	failed	failed	G	A	A	A	G	failed	G	A	A	A	G	A	A	G	A	A	G	A	A
	AX-158521045	G	T	G	G	T	G	T	T	T	G	T	T	T	K	T	G	G	G	T	T	G	G	G	G	G	G	G	T	T	G	T	T	T	G	T	T	T	T	T	G	T	T	G	T	T	G	T	T
	AX-158521058	C	T	C	C	C	C	T	T	T	C	T	C	T	C	T	C	T	C	C	C	T	T	T	T	T	C	T	T	T	T	C	C	T	C	C	Y	T	T	C	C	T	C	C	T	C	C	T	T
	AX-158521067	T	T	T	T	T	T	T	T	T	T	T	T	T	T	T	T	T	T	T	T	T	T	T	T	T	T	T	T	T	T	T	T	T	T	T	T	T	T	T	T	T	T	T	T	T	T	T	T
	AX-158521124	C	C	C	C	C	C	C	C	C	C	C	C	C	C	C	C	C	C	C	C	C	C	C	C	C	C	C	C	C	C	C	C	C	C	C	C	C	C	C	C	C	C	C	C	C	C	C	C
	AX-158521142	C	C	C	C	C	C	C	C	C	C	C	C	C	C	C	C	C	C	C	C	C	C	C	C	C	C	C	C	C	C	C	C	C	C	C	C	C	C	C	C	C	C	C	C	C	C	C	C
	AX-158521147	G	G	G	G	G	G	G	G	G	G	G	G	G	G	G	G	G	G	G	G	G	G	G	G	G	G	G	G	G	G	G	G	G	G	G	G	G	G	G	G	G	G	G	G	G	G	G	G
	AX-158521149	A	A	A	A	A	A	A	A	A	A	A	A	A	A	A	A	A	A	A	A	A	A	A	A	A	A	A	A	A	A	A	A	A	A	A	A	A	A	A	A	A	A	A	A	A	A	A	A
	AX-158521150	C	T	C	C	T	C	T	T	T	C	T	T	T	Y	T	C	C	C	T	T	T	C	C	C	C	C	C	T	T	C	T	T	T	C	T	T	T	T	T	C	T	T	C	T	T	C	T	T
	AX-158521152	G	G	G	G	G	G	G	G	G	G	G	G	G	G	G	G	G	G	G	G	G	G	G	G	G	G	G	G	G	G	G	G	G	G	G	G	G	G	G	G	G	G	G	G	G	G	G	G
	AX-158521153	T	T	T	T	T	T	T	T	T	T	T	T	T	T	T	T	T	T	T	T	T	T	T	T	T	T	T	T	T	T	T	T	T	T	T	T	T	T	T	T	T	T	T	T	T	T	T	T
	AX-158521157	C	C	C	C	C	C	C	C	C	C	C	C	C	C	C	C	C	C	C	C	C	C	C	C	C	C	C	C	C	C	C	C	C	C	C	C	C	C	C	C	C	C	C	C	C	C	C	C
	AX-158521163	G	G	T	T	T	T	G	G	G	T	G	T	G	T	G	T	G	T	T	T	G	G	G	G	G	T	G	G	G	G	T	T	T	T	T	K	T	G	T	G	G	T	T	failed	T	T	G	G
	AX-158521164	failed	failed	failed	failed	failed	failed	failed	failed	failed	failed	failed	failed	failed	failed	failed	failed	failed	failed	failed	failed	failed	failed	failed	failed	failed	failed	failed	failed	failed	failed	failed	failed	failed	failed	failed	failed	failed	failed	failed	failed	failed	failed	failed	failed	failed	failed	failed	failed
	AX-158521170	T	T	T	T	T	T	T	T	T	T	T	T	T	T	T	T	T	T	T	T	T	T	T	T	T	T	T	T	T	T	T	T	T	T	T	T	T	T	T	T	T	T	T	T	T	T	T	T
	AX-158521172	C	C	C	C	C	C	C	C	C	C	C	C	C	C	C	C	C	C	C	C	C	C	C	C	C	C	C	C	C	C	C	C	C	C	C	C	C	C	C	C	C	C	C	C	C	C	C	C
	AX-158521173	T	T	T	T	T	T	T	T	T	T	T	T	T	T	T	T	T	T	T	T	T	T	T	T	T	T	T	T	T	T	T	T	T	T	T	T	T	T	T	T	T	T	T	T	T	T	T	T
	AX-158521177	C	C	C	C	C	C	C	C	C	C	C	C	C	C	C	C	C	C	C	C	C	C	C	C	C	C	C	C	C	C	C	C	C	C	C	C	C	C	C	C	C	C	C	C	C	C	C	C
	AX-158521178	A	A	A	A	A	A	A	A	A	A	A	A	A	A	A	A	A	A	A	A	A	A	A	A	A	A	A	A	A	A	A	A	A	A	A	A	A	A	A	A	A	A	A	A	A	A	A	A
	AX-158521181	C	C	C	C	C	C	C	C	C	C	C	C	C	C	C	C	C	C	C	C	C	C	C	C	C	C	C	C	C	C	C	C	C	C	C	C	C	C	C	C	C	C	C	C	C	C	C	C
	AX-158521182	G	T	T	T	T	T	T	T	T	T	T	T	T	T	T	T	T	T	T	T	T	T	T	T	T	T	T	T	T	T	T	T	T	T	T	T	T	T	T	T	T	T	T	T	T	T	T	T
	AX-158521186	G	G	G	G	G	G	G	G	G	G	G	G	G	G	G	G	G	G	G	G	G	G	G	G	G	G	G	G	G	G	G	G	G	G	G	G	G	G	G	G	G	G	G	G	G	G	G	G
	AX-158521187	T	T	C	C	C	C	T	T	T	C	T	C	T	C	T	C	T	C	C	C	T	T	T	T	T	C	T	T	T	T	C	C	C	Y	C	Y	C	T	C	T	T	C	C	T	C	C	T	T
	AX-158521190	T	T	C	C	C	C	T	T	T	C	T	C	T	C	T	C	T	C	C	C	T	T	T	T	T	C	T	T	T	T	C	C	C	Y	C	Y	C	T	C	T	T	C	C	T	C	C	T	T
	AX-158521195	T	G	T	G	G	T	G	T	G	T	G	G	K	G	G	T	T	T	G	G	T	T	T	T	T	T	T	G	G	K	T	G	G	T	G	T	G	G	G	T	G	G	T	G	G	T	G	T
	AX-158521219	T	T	T	T	T	T	T	T	T	T	T	T	T	T	T	T	T	T	T	T	T	T	T	T	T	T	T	T	T	T	T	T	T	T	T	T	T	T	T	T	T	T	T	T	T	T	T	T
	AX-158521228	failed	failed	failed	failed	failed	failed	failed	failed	failed	failed	failed	failed	failed	failed	failed	failed	failed	failed	failed	failed	failed	failed	failed	failed	failed	failed	failed	failed	failed	failed	failed	failed	failed	failed	failed	failed	failed	failed	failed	failed	failed	failed	failed	failed	failed	failed	failed	failed
	AX-158521229	A	C	C	C	C	C	C	C	C	C	C	C	C	C	C	C	C	C	C	C	C	C	C	C	C	C	C	C	C	C	C	C	C	C	C	C	C	C	C	C	C	C	C	C	C	C	C	C
	AX-158521247	T	T	A	A	A	A	T	T	T	A	T	A	T	A	T	A	T	A	A	A	T	T	T	T	T	A	T	T	T	T	A	A	A	failed	A	W	A	T	A	T	T	A	A	T	A	A	T	T
	AX-158521252	A	A	A	A	A	A	A	A	A	A	A	A	A	A	A	A	A	A	A	A	A	A	A	A	A	A	A	A	A	A	A	A	A	A	A	A	A	A	A	A	A	A	A	A	A	A	A	A
	AX-158521257	G	A	G	G	A	G	G	A	G	G	A	A	A	G	A	G	G	G	A	A	A	G	G	G	G	G	G	A	R	G	A	A	A	G	A	A	R	A	G	G	A	A	G	G	A	G	A	A
	AX-158521268	G	G	A	A	G	G	G	G	G	G	G	G	A	G	G	G	G	G	A	A	A	A	G	A	G	A	G	A	A	G	A	A	A	G	G	G	A	G	G	G	G	G	A	G	A	A	G	G
	AX-158521339	C	T	C	T	T	C	T	C	T	C	T	T	Y	T	T	C	C	C	T	T	C	C	C	C	C	C	C	T	T	failed	C	T	T	C	T	C	T	T	T	C	T	T	C	T	T	C	T	C
	AX-158521345	G	A	A	A	A	A	A	A	A	A	A	A	A	A	A	A	A	A	A	A	A	A	A	A	A	A	A	A	A	A	A	A	A	A	A	A	A	A	A	A	A	A	A	A	A	A	A	A
	AX-158521360	C	A	C	C	A	C	A	failed	A	C	A	A	A	failed	A	C	C	C	A	A	C	C	C	C	C	C	C	A	A	C	A	A	A	C	A	C	A	A	A	C	A	A	C	A	A	C	A	A
	AX-158521377	C	C	C	C	C	C	C	C	C	C	C	C	C	C	C	C	C	C	C	C	C	C	C	C	C	C	C	C	C	C	C	C	C	C	C	C	C	C	C	C	C	C	C	C	C	C	C	C
	AX-158521378	G	G	G	G	G	G	G	G	G	G	G	G	G	G	G	G	G	G	G	G	G	G	G	G	G	G	G	G	G	G	G	G	G	G	G	G	G	G	G	G	G	G	G	G	G	G	G	G
	AX-158521385	failed	failed	failed	failed	failed	failed	failed	failed	failed	failed	failed	failed	failed	failed	failed	failed	failed	failed	failed	failed	failed	failed	failed	failed	failed	failed	failed	failed	failed	failed	failed	failed	failed	failed	failed	failed	failed	failed	failed	failed	failed	failed	failed	failed	failed	failed	failed	failed
	AX-158521390	C	T	C	C	T	C	T	T	T	C	T	T	T	Y	T	C	C	C	T	T	C	C	C	C	C	C	C	T	T	C	T	T	T	C	T	T	T	T	T	C	T	T	C	T	T	C	T	T
	AX-158521393	C	T	T	T	T	T	T	T	T	T	T	T	T	T	T	T	T	T	T	T	T	T	T	T	T	T	T	T	T	T	T	T	T	T	T	T	T	T	T	T	T	T	T	T	T	T	T	T
	AX-158521397	G	G	G	G	G	G	G	G	G	G	G	G	G	G	G	G	G	G	G	G	G	G	G	G	G	G	G	G	G	G	G	G	G	G	G	G	G	G	G	G	G	G	G	G	G	G	G	G
	AX-158521399	A	A	A	A	A	A	A	A	A	A	A	A	A	A	A	A	A	A	A	A	A	A	A	A	A	A	A	A	A	A	A	A	A	A	A	A	A	A	A	A	A	A	A	A	A	A	A	A
	AX-158521402	G	G	G	G	G	G	G	G	G	G	G	G	G	G	G	G	G	G	G	G	G	G	G	G	G	G	G	G	G	G	G	G	G	G	G	G	G	G	G	G	G	G	G	G	G	G	G	G
	AX-158521426	G	G	G	G	G	G	G	G	G	G	G	G	G	G	G	G	G	G	G	G	G	G	G	G	G	G	G	G	G	G	G	G	G	G	G	G	G	G	G	G	G	G	G	G	G	G	G	G
	AX-158521438	C	C	C	C	C	C	C	C	C	C	C	C	C	C	C	C	C	C	C	C	C	C	C	C	C	C	C	C	C	C	C	C	C	C	C	C	C	C	C	C	C	C	C	C	C	C	C	C
	AX-158521473	T	T	T	T	T	T	T	T	T	T	T	T	T	T	T	T	T	T	T	T	T	T	T	T	T	T	T	T	T	T	T	T	T	T	T	T	T	T	T	T	T	T	T	T	T	T	T	T
	AX-158521482	C	C	C	C	C	C	C	C	C	C	C	C	C	C	C	C	C	C	C	C	C	C	C	C	C	C	C	C	C	C	C	C	C	C	C	C	C	C	C	C	C	C	C	C	C	C	C	C
	AX-158521483	C	C	C	C	C	C	C	C	C	C	C	C	C	C	C	C	C	C	C	C	C	C	C	C	C	C	C	C	C	C	C	C	C	C	C	C	C	C	C	C	C	C	C	C	C	C	C	C
	AX-158521490	G	G	G	G	G	G	G	G	G	G	G	G	G	G	G	G	G	G	G	G	G	G	G	G	G	G	G	G	G	G	G	G	G	G	G	G	G	G	G	G	G	G	G	G	G	G	G	G
	AX-158521543	failed	failed	failed	failed	failed	failed	failed	failed	failed	failed	failed	failed	failed	failed	failed	failed	failed	failed	failed	failed	failed	failed	failed	failed	failed	failed	failed	failed	failed	failed	failed	failed	failed	failed	failed	failed	failed	failed	failed	failed	failed	failed	failed	failed	failed	failed	failed	failed
	AX-158521551	G	G	G	G	G	G	G	G	G	G	G	G	G	G	G	G	G	G	G	G	G	G	G	G	G	G	G	G	G	G	G	G	G	G	G	G	G	G	G	G	G	G	G	G	G	G	G	G
	AX-158521555	G	G	G	G	G	G	G	G	G	G	G	G	G	G	G	G	G	G	G	G	G	G	G	G	G	G	G	G	G	G	G	G	G	G	G	G	G	G	G	G	G	G	G	G	G	G	G	G
	AX-158521560	G	G	G	G	G	G	G	G	G	G	G	G	G	G	G	G	G	G	G	G	G	G	G	G	G	G	G	G	failed	G	G	G	G	G	G	G	G	G	G	G	G	G	G	G	G	G	G	G
	AX-158521564	failed	failed	failed	failed	failed	failed	failed	failed	failed	failed	failed	failed	failed	failed	failed	failed	failed	failed	failed	failed	failed	failed	failed	failed	failed	failed	failed	failed	failed	failed	failed	failed	failed	failed	failed	failed	failed	failed	failed	failed	failed	failed	failed	failed	failed	failed	failed	failed
	AX-158521565	G	G	G	G	G	G	G	G	G	G	G	G	G	G	G	G	G	G	G	G	G	G	G	G	G	G	G	G	G	G	G	G	G	G	G	G	G	G	G	G	G	G	G	G	G	G	G	G
	AX-158521626	failed	failed	failed	failed	failed	failed	failed	failed	failed	failed	failed	failed	failed	failed	failed	failed	failed	failed	failed	failed	failed	failed	failed	failed	failed	failed	failed	failed	failed	failed	failed	failed	failed	failed	failed	failed	failed	failed	failed	failed	failed	failed	failed	failed	failed	failed	failed	failed
	AX-158521638	failed	failed	failed	failed	failed	failed	failed	failed	failed	failed	failed	failed	failed	failed	failed	failed	failed	failed	failed	failed	failed	failed	failed	failed	failed	failed	failed	failed	failed	failed	failed	failed	failed	failed	failed	failed	failed	failed	failed	failed	failed	failed	failed	failed	failed	failed	failed	failed
	AX-158521757	G	G	G	G	G	G	G	G	G	G	G	G	G	G	G	G	G	G	G	G	G	G	G	G	G	G	G	G	G	G	G	G	G	G	G	G	G	G	G	G	G	G	G	G	G	G	G	G
	AX-158521760	T	T	T	T	T	T	T	T	T	T	T	T	T	T	T	T	T	T	T	T	T	T	T	T	T	T	T	T	T	T	T	T	T	T	T	T	T	T	T	T	T	T	T	T	T	T	T	T
	AX-158521860	G	G	G	G	G	G	G	G	G	G	G	G	G	G	G	G	G	G	G	G	G	G	G	G	G	G	G	G	G	G	G	G	G	G	G	G	G	G	G	G	G	G	G	G	G	G	G	G
	AX-158521882	G	T	T	T	T	T	T	T	T	T	T	T	T	T	T	T	T	T	T	T	T	T	T	T	T	T	T	T	T	T	T	T	T	T	T	T	T	T	T	T	T	T	T	T	T	T	T	T
	AX-158521902	T	T	T	T	T	T	T	T	T	T	T	T	T	T	T	T	T	T	T	T	T	T	T	T	T	T	T	T	T	T	T	T	T	T	T	T	T	T	T	T	T	T	T	T	T	T	T	T
	AX-158521911	C	T	T	T	T	T	T	T	T	T	T	T	T	T	T	T	T	T	T	T	T	T	T	T	T	T	T	T	T	T	T	T	T	T	T	T	T	T	T	T	T	T	T	T	T	T	T	T
	AX-158522028	G	G	A	A	A	failed	A	G	A	A	failed	A	G	G	G	G	G	G	G	A	A	A	G	A	G	G	G	G	G	G	A	A	G	A	R	A	failed	A	A	A	G	A	A	A	G	failed	G	A
	AX-158522029	C	C	G	G	G	G	G	C	G	G	failed	G	C	C	C	C	C	C	C	G	G	G	C	G	C	C	C	C	C	C	G	G	C	G	S	C	G	G	G	G	C	G	G	G	C	C	C	G
	AX-158522037	G	G	T	G	G	G	G	T	G	G	G	G	G	T	G	T	T	failed	G	G	G	G	T	G	G	G	T	G	G	T	T	T	T	T	K	T	G	G	T	G	T	T	G	G	T	T	T	T
	AX-158522042	T	C	T	C	C	Y	C	C	C	T	T	C	T	C	C	C	T	C	C	C	C	C	C	C	T	C	T	Y	C	T	C	T	C	C	C	C	C	T	Y	T	T	T	T	T	C	T	C	T
	AX-158522066	C	C	C	C	C	C	C	C	C	C	C	C	C	C	C	C	C	C	C	C	C	C	C	C	C	C	C	C	C	C	C	C	C	C	C	C	C	C	C	C	C	C	C	C	C	C	C	C
	AX-158522085	A	A	G	G	G	G	G	failed	G	G	G	G	A	R	A	A	A	A	A	G	G	G	A	G	A	A	A	R	A	A	G	G	A	G	R	G	G	G	G	G	A	G	G	G	A	R	A	G
	AX-158522105	failed	failed	failed	failed	failed	failed	failed	failed	failed	failed	failed	failed	failed	failed	failed	failed	failed	failed	failed	failed	failed	failed	failed	failed	failed	failed	failed	failed	failed	failed	failed	failed	failed	failed	failed	failed	failed	failed	failed	failed	failed	failed	failed	failed	failed	failed	failed	failed
	AX-158522235	G	A	G	R	A	G	A	A	G	G	A	G	A	A	G	A	failed	G	G	G	G	A	A	A	G	G	A	A	R	G	G	G	G	G	A	A	A	G	G	A	A	R	G	failed	G	A	G	G
	AX-158522248	C	C	C	C	C	C	C	C	C	C	C	C	C	C	C	C	C	C	C	C	C	C	C	C	C	C	C	C	C	C	C	C	C	C	C	C	C	C	C	C	C	C	C	C	C	C	C	C
	AX-158522249	A	T	A	A	A	A	A	T	A	A	A	A	T	W	T	T	T	T	T	A	A	A	T	A	T	T	T	W	T	T	A	A	T	A	W	A	A	A	A	A	T	A	A	A	T	W	T	A
	AX-158522282	A	A	G	G	G	G	A	R	A	G	G	G	R	G	A	A	A	A	A	R	G	A	A	A	A	A	A	R	G	A	A	G	A	G	A	A	G	G	A	G	A	G	G	G	A	A	A	G
	AX-158522285	G	A	A	A	A	A	A	A	A	A	A	A	A	A	A	A	A	A	A	A	A	A	A	A	A	A	A	A	A	A	A	A	A	A	A	A	A	A	A	A	A	A	A	A	A	A	A	A
	AX-158522328	G	G	C	G	G	C	G	G	G	C	C	G	C	G	C	G	C	G	C	S	G	G	G	G	G	G	C	S	G	C	G	C	C	G	C	G	C	C	G	C	C	G	C	G	G	S	C	S
	AX-158522460	A	G	G	G	G	G	G	G	G	G	G	G	G	G	G	G	G	G	G	G	G	G	G	G	G	G	G	G	G	G	G	G	G	G	G	G	G	G	G	G	G	G	G	G	G	G	G	G
	AX-158522462	C	A	A	A	A	A	A	A	A	A	A	A	A	A	A	A	A	A	A	A	A	A	A	A	A	A	A	A	A	A	A	A	A	A	A	A	A	A	A	A	A	A	A	A	A	A	A	A
	AX-158522480	T	T	T	T	T	T	T	T	T	T	T	T	T	T	T	T	T	T	T	T	T	T	T	T	T	T	T	T	T	T	T	T	T	T	T	T	T	T	T	T	T	T	T	T	T	T	T	T
	AX-158522481	A	A	A	A	A	A	A	A	A	A	A	A	A	A	A	A	A	A	A	A	A	A	A	A	A	A	A	A	A	A	A	A	A	A	A	A	A	A	failed	A	A	A	A	A	A	A	A	A
	AX-158522482	A	A	A	A	A	A	A	A	A	A	A	A	A	A	A	A	A	A	A	A	A	A	A	A	A	A	A	A	A	A	A	A	A	A	A	A	A	A	A	A	A	A	A	A	A	A	A	A
	AX-158522483	C	C	C	C	C	C	C	C	C	C	C	C	C	C	C	C	C	C	C	C	C	C	C	C	C	C	C	C	C	C	C	C	C	C	C	C	C	C	failed	C	C	C	C	C	C	C	C	C
	AX-158522494	C	A	A	A	A	A	A	A	A	A	A	A	A	A	A	A	A	A	A	A	A	A	A	A	A	A	A	A	A	A	A	A	A	A	A	A	A	A	A	A	A	A	A	A	A	A	A	A
	AX-158522505	T	G	T	T	T	T	T	T	T	T	T	T	G	K	G	G	G	G	G	K	T	G	G	G	G	G	G	G	T	G	T	T	G	G	G	T	T	T	T	T	T	T	G	T	G	K	G	T
	AX-158522542	T	C	T	failed	failed	T	C	T	T	T	failed	T	T	C	T	T	C	T	C	C	T	T	Y	T	T	T	T	C	T	T	C	T	failed	C	C	C	failed	T	Y	T	T	T	T	C	T	C	T	C
	AX-158522550	G	G	G	G	G	G	G	G	G	G	G	G	G	G	G	G	G	G	G	G	G	G	G	G	G	G	G	G	G	G	G	G	G	G	G	G	G	G	G	G	G	G	G	G	G	G	G	G
	AX-158522580	A	C	C	C	C	C	C	C	C	C	C	C	C	C	C	C	C	C	C	C	C	C	C	C	C	C	C	C	C	C	C	C	C	C	C	C	C	C	C	C	C	C	C	C	C	C	C	C
	AX-158522585	G	G	G	G	G	G	G	G	G	G	G	G	G	G	G	G	G	G	G	G	G	G	G	G	G	G	G	G	G	G	G	G	G	G	G	G	G	G	G	G	G	G	G	G	G	G	G	G
	AX-158522607	G	G	A	A	A	A	A	A	A	A	A	A	G	failed	G	G	G	G	G	A	A	G	G	G	G	G	G	G	A	G	A	A	G	A	G	A	A	A	A	A	A	A	G	A	G	R	G	A
	AX-158522610	failed	failed	failed	failed	failed	failed	failed	failed	failed	failed	failed	failed	failed	failed	failed	failed	failed	failed	failed	failed	failed	failed	failed	failed	failed	failed	failed	failed	failed	failed	failed	failed	failed	failed	failed	failed	failed	failed	failed	failed	failed	failed	failed	failed	failed	failed	failed	failed
	AX-158522619	T	T	C	C	C	C	C	C	C	C	C	C	T	Y	T	T	T	T	T	C	C	T	T	T	T	T	T	T	C	T	C	C	T	C	T	C	C	C	C	C	C	C	T	C	T	Y	T	C
	AX-158522631	T	T	T	T	T	T	T	T	T	T	T	T	T	T	T	T	T	T	T	T	T	T	T	T	T	T	T	T	T	T	T	T	T	T	T	T	T	T	T	T	T	T	T	T	T	T	T	T
	AX-158522671	G	G	A	A	A	A	A	A	A	A	A	A	G	R	G	G	G	G	G	A	A	A	G	A	G	G	G	failed	A	G	A	A	G	A	A	A	A	A	A	A	G	A	G	A	G	R	G	A
	AX-158522676	C	C	T	T	C	C	C	T	C	T	C	T	C	T	C	C	T	T	C	T	T	T	C	T	C	C	C	C	T	C	C	T	C	T	T	T	T	C	C	C	C	C	T	C	T	C	C	Y
	AX-158522710	C	T	T	T	T	T	T	T	T	T	T	T	T	T	T	T	T	T	T	T	T	T	T	T	T	T	T	T	T	T	T	T	T	T	T	T	T	T	T	T	T	T	T	T	T	T	T	T
	AX-158522711	T	C	C	C	C	C	C	C	C	C	C	C	C	C	C	C	C	C	C	C	C	C	C	C	C	C	C	C	C	C	C	C	C	C	C	C	C	C	C	C	C	C	C	C	C	C	C	C
	AX-158522714	T	G	T	T	T	T	T	G	T	T	T	T	G	K	G	G	G	G	G	T	T	T	G	T	G	G	G	K	G	G	T	T	G	T	K	T	T	T	T	T	G	T	T	T	G	K	G	T
	AX-158522715	A	A	A	A	A	A	A	A	A	A	A	A	A	A	A	A	A	A	A	A	A	A	A	A	A	A	A	A	A	A	A	A	A	A	A	A	A	A	A	A	A	A	A	A	A	A	A	A
	AX-158522720	C	C	C	C	C	C	C	C	C	C	C	C	C	C	C	C	C	C	C	C	C	C	C	C	C	C	C	C	C	C	C	C	C	C	C	C	C	C	C	C	C	C	C	C	C	C	C	C
	AX-158522722	C	T	C	C	C	C	C	C	C	C	C	C	T	Y	T	T	T	T	T	Y	C	T	T	T	T	T	T	T	failed	T	failed	C	T	T	T	C	C	C	C	C	C	C	T	C	T	Y	T	C
	AX-158522725	T	T	T	T	T	T	T	T	T	T	T	T	T	T	T	T	T	T	T	T	T	T	T	T	T	T	T	T	T	T	T	T	T	T	T	T	T	T	T	T	T	T	T	T	T	T	T	T
	AX-158522902	A	A	A	A	A	A	A	A	A	A	A	A	A	A	A	A	A	A	A	A	A	A	A	A	A	A	A	A	A	A	A	A	A	A	A	A	A	A	A	A	A	A	A	A	A	A	A	A
	AX-158522984	G	G	G	G	G	G	G	G	G	G	G	G	G	G	G	G	G	G	G	G	G	G	G	G	G	G	G	G	G	G	G	G	G	G	G	G	G	G	G	G	G	G	G	G	G	G	G	G
	AX-158522995	C	C	C	C	C	C	C	C	C	C	C	C	C	C	C	C	C	C	C	C	C	C	C	C	C	C	C	C	C	C	C	C	C	C	C	C	C	C	C	C	C	C	C	C	C	C	C	C
	AX-158523018	T	T	T	T	T	T	T	T	T	T	T	T	T	T	T	T	T	T	T	T	T	T	T	T	T	T	T	T	T	T	T	T	T	T	T	T	T	T	T	T	T	T	T	T	T	T	T	T
	AX-158523046	G	G	G	G	G	G	G	G	G	G	G	G	G	G	G	G	G	G	G	G	G	G	G	G	G	G	G	G	G	G	G	G	G	G	G	G	G	G	G	G	G	G	G	G	G	G	G	G
	AX-158523070	A	G	G	G	G	G	G	G	G	G	G	G	G	G	G	G	G	G	G	G	G	G	G	G	G	G	G	G	G	G	G	G	G	G	G	G	G	G	G	G	G	G	G	G	G	G	G	G
	AX-158523071	T	T	T	T	T	T	T	T	T	T	T	T	T	T	T	T	T	T	T	T	T	T	T	T	T	T	T	T	T	T	T	T	T	T	T	T	T	T	T	T	T	T	T	T	T	T	T	T
	AX-158523079	G	C	C	C	C	C	C	C	C	C	C	C	C	C	C	C	C	C	C	C	C	C	C	C	C	C	C	C	C	C	C	C	C	C	C	C	C	C	C	C	C	C	C	C	C	C	C	C
	AX-158523082	G	G	G	G	G	G	G	G	G	G	G	G	G	G	G	G	G	G	G	G	G	G	G	G	G	G	G	G	G	G	G	G	G	G	G	G	G	G	G	G	G	G	G	G	G	G	G	G
	AX-158523139	A	A	A	A	A	A	A	A	A	A	A	A	A	A	A	A	A	A	A	A	A	A	A	A	A	A	A	A	A	A	A	A	A	A	A	A	A	A	A	A	A	A	A	A	A	A	A	A
	AX-158523146	G	G	G	G	G	G	G	G	G	G	G	G	G	G	G	G	G	G	G	G	G	G	G	G	G	G	G	G	G	G	G	G	G	G	G	G	G	G	G	G	G	G	G	G	G	G	G	G
	AX-158523150	G	A	A	A	A	A	A	A	A	A	A	A	A	A	A	A	A	A	A	A	A	A	A	A	A	A	A	A	A	A	A	A	A	A	A	A	A	A	A	A	A	A	A	A	A	A	A	A
	AX-158523192	C	G	C	G	C	C	G	C	C	G	G	G	G	G	G	G	C	G	G	G	S	G	C	G	G	C	G	C	G	G	C	G	C	S	C	G	C	failed	C	S	G	C	G	G	C	G	G	C
	AX-158523193	A	A	G	A	G	G	A	G	G	A	A	A	A	A	A	R	G	A	A	A	R	A	G	A	A	G	A	G	A	A	G	A	G	R	G	A	G	R	G	R	A	G	A	A	G	A	A	G
	AX-158523195	T	T	C	T	C	C	T	C	C	T	T	T	T	T	T	failed	C	T	T	T	failed	T	C	T	T	C	T	C	T	T	C	T	C	failed	C	T	C	failed	C	failed	T	C	T	T	C	T	T	C
	AX-158523212	A	C	C	C	C	C	C	C	C	C	C	C	C	C	C	C	C	C	C	C	C	C	C	C	C	C	C	C	C	C	C	C	C	C	C	C	C	C	C	C	C	C	C	C	C	C	C	C
	AX-158523217	T	C	C	C	C	C	C	C	C	C	C	C	C	C	C	C	C	C	C	C	C	C	C	C	C	C	C	C	C	C	C	C	C	C	C	C	C	C	C	C	C	C	C	C	C	C	C	C
	AX-158523228	A	G	G	G	G	G	G	G	G	G	G	G	G	G	G	G	G	G	G	G	G	G	G	G	G	G	G	G	G	G	G	G	G	G	G	G	G	G	G	G	G	G	G	G	G	G	G	G
	AX-158523233	G	A	A	A	A	A	A	A	A	A	A	A	A	A	A	A	A	A	A	A	A	A	A	A	A	A	A	A	A	A	A	A	A	A	A	A	A	A	A	A	A	A	A	A	A	A	A	A
	AX-158523234	A	G	G	G	G	G	G	G	G	G	G	G	G	G	G	G	G	G	G	G	G	G	G	G	G	G	G	G	G	G	G	G	G	G	G	G	G	G	G	G	G	G	G	G	G	G	G	G
	AX-158523240	G	G	G	G	G	G	G	G	G	G	G	G	G	G	G	G	G	G	G	G	G	G	G	G	G	G	G	G	G	G	G	G	G	G	G	G	G	G	G	G	G	G	G	G	G	G	G	G
	AX-158523254	G	G	G	G	G	G	G	G	G	G	G	G	G	G	G	G	G	G	G	G	G	G	G	G	G	G	G	G	G	G	G	G	G	G	G	G	G	G	G	G	G	G	G	G	G	G	G	G
	AX-158523255	C	C	C	C	C	C	C	C	C	C	C	C	C	C	C	C	C	C	C	C	C	C	C	C	C	C	C	C	C	C	C	C	C	C	C	C	C	C	C	C	C	C	C	C	C	C	C	C
	AX-158523263	T	T	G	T	G	G	T	failed	T	G	G	T	T	T	T	T	G	G	T	T	G	G	T	G	G	G	G	T	T	G	G	G	T	G	G	G	G	K	T	G	T	T	G	K	G	G	T	T
	AX-158523268	G	C	G	C	G	G	C	S	C	G	G	C	C	C	C	C	G	G	C	C	G	G	C	G	G	G	G	C	C	G	G	G	C	G	G	G	G	C	G	C	C	C	G	C	G	G	G	C
	AX-158523271	A	A	T	A	T	T	A	T	A	T	T	A	A	A	A	A	T	T	A	A	T	T	A	T	T	T	T	A	A	T	T	T	A	T	T	T	T	W	A	T	A	A	T	W	T	T	A	A
	AX-158523273	G	A	A	A	A	A	A	A	A	A	A	A	A	A	A	A	A	A	A	A	A	A	A	A	A	A	A	A	A	A	A	A	A	A	A	A	A	A	A	A	A	A	A	A	A	A	A	A
	AX-158523275	C	T	T	T	T	T	T	T	T	T	T	T	T	T	T	T	T	T	T	T	T	T	T	T	T	T	T	T	T	T	T	T	T	T	T	T	T	T	T	T	T	T	T	T	T	T	T	T
	AX-158523301	C	T	C	T	T	C	T	T	C	C	Y	T	C	T	T	T	C	C	T	T	C	T	T	T	T	C	C	T	T	C	C	T	C	C	T	T	C	T	C	T	T	C	C	T	T	C	T	C
	AX-158523303	G	C	C	C	C	C	C	C	C	C	C	C	C	C	C	C	C	C	C	C	C	C	C	C	C	C	C	C	C	C	C	C	C	C	C	C	C	C	C	C	C	C	C	C	C	C	C	C
	AX-158523304	T	C	C	C	C	C	C	C	C	C	C	C	C	C	C	C	C	C	C	C	C	C	C	C	C	C	C	C	C	C	C	C	C	C	C	C	C	C	C	C	C	C	C	C	C	C	C	C
	AX-158523305	G	C	C	C	C	C	C	C	C	C	C	C	C	C	C	C	C	C	C	C	C	C	C	C	C	C	C	C	C	C	C	C	C	C	C	C	C	C	C	C	C	C	C	C	C	C	C	C
	AX-158523308	A	A	G	A	G	G	A	G	G	A	A	A	A	A	A	R	G	A	A	A	R	A	G	A	A	G	A	G	A	A	G	A	G	R	G	A	G	R	G	G	A	G	A	A	G	A	A	G
	AX-158523309	G	G	T	G	T	T	G	T	T	G	G	G	G	G	G	G	T	G	G	G	failed	G	T	G	G	T	G	T	G	G	T	G	T	G	T	G	T	G	T	failed	G	T	G	G	T	G	G	T
	AX-158523310	G	G	A	G	A	A	G	A	A	G	G	G	G	G	G	failed	A	G	G	G	A	G	A	G	G	A	G	A	G	G	A	G	A	R	A	G	A	R	A	A	G	A	G	G	A	G	G	A
	AX-158523313	C	C	T	T	C	T	C	failed	C	C	C	T	T	C	T	C	C	C	C	C	T	C	T	C	C	T	C	T	T	T	T	T	T	T	T	C	C	Y	T	failed	C	T	C	C	Y	C	T	T
	AX-158523315	G	G	C	C	G	C	G	C	C	G	G	C	C	G	C	G	G	G	G	G	C	G	C	G	G	C	G	G	C	C	C	C	C	C	C	G	G	failed	C	S	G	C	G	G	S	G	C	C
	AX-158523330	C	C	T	T	C	T	C	T	T	C	C	T	T	C	T	C	C	C	C	C	T	C	T	C	C	T	C	C	T	T	T	T	T	T	T	C	C	Y	T	Y	C	T	C	C	Y	C	T	T
	AX-158523331	T	C	C	C	C	C	C	C	C	C	C	C	C	C	C	C	C	C	C	C	C	C	C	C	C	C	C	C	C	C	C	C	C	C	C	C	C	C	C	C	C	C	C	C	C	C	C	C
	AX-158523405	C	T	T	T	T	T	T	T	T	T	T	T	T	T	T	T	T	T	T	T	T	T	T	T	T	T	T	T	T	T	T	T	T	T	T	T	T	T	T	T	T	T	T	T	T	T	T	T
	AX-158523431	G	G	T	T	G	T	G	T	G	T	T	G	G	G	G	G	G	T	G	G	T	T	G	T	T	T	T	G	G	T	T	T	G	T	T	T	T	T	G	T	G	G	T	G	T	T	G	G
	AX-158523448	A	G	A	G	A	A	G	R	G	A	A	G	A	G	G	G	A	A	G	G	A	A	G	A	G	A	A	G	G	A	A	A	A	A	G	G	A	G	A	G	G	A	A	G	G	A	A	G
	AX-158523464	G	G	G	G	G	G	G	G	G	G	G	G	G	G	G	G	G	G	G	G	G	G	G	G	G	G	G	G	G	G	G	G	G	G	G	G	G	G	G	G	G	G	G	G	G	G	G	G
	AX-158523473	T	C	C	C	C	C	C	C	C	C	C	C	C	C	C	C	C	C	C	C	C	C	C	C	C	C	C	C	C	C	C	C	C	C	C	C	C	C	C	C	C	C	C	C	C	C	C	C
	AX-158523478	G	G	G	G	G	G	G	G	G	G	G	G	G	G	G	G	G	G	G	G	G	G	G	G	G	G	G	G	G	G	G	G	G	G	G	G	G	G	G	G	G	G	G	G	G	G	G	G
	AX-158523514	C	C	C	C	C	C	C	C	C	C	C	C	C	C	C	C	C	C	C	C	C	C	C	C	C	C	C	C	C	C	C	C	C	C	C	C	C	C	C	C	C	C	C	C	C	C	C	C
	AX-158523608	A	A	A	A	A	A	A	A	A	A	A	A	A	A	A	A	A	A	A	A	A	A	A	A	A	A	A	A	A	A	A	A	A	A	A	A	A	A	A	A	A	A	A	A	A	A	A	A
	AX-158523624	G	failed	G	G	G	G	G	failed	failed	failed	G	failed	failed	failed	failed	failed	G	G	G	G	G	G	failed	G	failed	G	G	failed	failed	failed	G	failed	failed	G	G	G	G	G	failed	failed	failed	failed	failed	G	G	G	G	failed
	AX-158523625	G	T	G	G	G	G	K	T	T	T	G	T	T	T	T	T	G	G	G	G	G	G	T	G	T	G	G	T	T	T	G	T	T	G	G	K	G	failed	T	T	T	T	T	G	G	G	T	T
	AX-158523628	A	A	A	A	A	A	A	A	A	A	A	A	A	A	A	A	A	A	A	A	A	A	A	A	A	A	A	A	A	A	A	A	A	A	A	A	A	A	A	A	A	A	A	A	A	A	A	A
	AX-158523630	C	T	C	C	C	C	Y	T	T	T	C	T	T	T	T	T	C	C	C	C	C	C	T	C	T	C	C	T	T	T	C	T	T	C	C	failed	C	C	T	T	T	T	T	C	C	C	failed	T
	AX-158523631	T	T	T	T	T	T	T	T	T	T	T	T	T	T	T	T	T	T	T	T	T	T	T	T	T	T	T	T	T	T	T	T	T	T	T	T	T	T	T	T	T	T	T	T	T	T	T	T
	AX-158523632	T	T	T	T	T	T	T	T	T	T	T	T	T	T	T	T	T	T	T	T	T	T	T	T	T	T	T	T	T	T	T	T	T	T	T	T	T	T	T	T	T	T	T	T	T	T	T	T
	AX-158523635	G	C	C	C	C	C	C	C	C	C	C	C	C	C	C	C	C	C	C	C	C	C	C	C	C	C	C	C	C	C	C	C	C	C	C	C	C	C	C	C	C	C	C	C	C	C	C	C
	AX-158523646	T	A	T	T	A	T	A	A	T	A	A	T	T	A	T	A	A	A	A	A	T	A	T	A	A	T	A	A	T	T	T	T	T	T	T	A	A	W	T	T	A	T	A	A	failed	A	T	T
	AX-158523648	G	G	A	A	A	A	R	G	G	G	A	G	G	G	G	G	A	A	A	A	A	A	G	A	G	A	A	G	G	G	A	G	G	A	A	A	A	A	G	G	G	G	G	A	A	A	failed	G
	AX-158523655	G	G	A	A	G	A	G	A	G	G	G	A	A	G	A	G	G	G	G	G	A	G	A	G	G	A	G	A	failed	A	A	A	A	A	A	G	G	failed	A	failed	G	A	G	G	R	G	A	A
	AX-158523657	C	C	T	C	T	T	C	T	T	C	Y	C	C	C	C	C	T	Y	C	C	Y	C	T	C	C	T	C	T	C	C	T	C	T	C	T	C	T	T	T	Y	C	T	C	C	T	C	C	T
	AX-158523658	C	T	C	T	C	T	T	T	C	T	Y	T	C	T	T	failed	C	C	T	T	failed	T	T	T	T	C	C	T	T	C	C	T	C	C	C	T	C	C	C	T	T	C	T	T	T	C	T	C
	AX-158523659	T	T	T	T	T	T	T	T	T	T	T	T	T	T	T	T	T	T	T	T	T	T	T	T	T	T	T	T	T	T	T	T	T	T	T	T	T	T	T	T	T	T	T	T	T	T	T	T
	AX-158523665	C	C	G	G	G	G	failed	C	C	C	G	C	C	C	C	C	C	S	G	G	C	G	C	G	C	G	G	C	G	C	G	C	C	G	G	C	C	G	C	C	C	C	C	G	G	G	failed	C
	AX-158523670	G	G	A	G	A	A	G	A	G	A	A	G	G	G	G	G	G	A	G	G	A	A	G	A	A	A	A	G	G	A	G	A	G	A	A	A	A	failed	G	A	G	G	A	A	A	A	G	G
	AX-158523672	G	A	A	A	A	A	A	A	A	A	A	A	A	A	A	A	A	A	A	A	A	A	A	A	A	A	A	A	A	A	A	A	A	A	A	A	A	A	A	A	A	A	A	A	A	A	A	A
	AX-158523675	C	G	G	G	G	G	G	G	G	G	G	G	G	G	G	G	G	G	G	G	G	G	G	G	G	G	G	G	G	G	G	G	G	G	G	G	G	G	G	G	G	G	G	G	G	G	G	G
	AX-158523686	A	A	A	A	A	A	A	A	A	A	A	A	A	A	A	A	A	A	A	A	A	A	A	A	A	A	A	A	A	A	A	A	A	A	A	A	A	A	A	A	A	A	A	A	A	A	A	A
	AX-158523697	C	C	C	C	C	C	C	C	C	C	C	C	C	C	C	C	C	C	C	C	C	C	C	C	C	C	C	C	C	C	C	C	C	C	C	C	C	C	C	C	C	C	C	C	C	C	C	C
	AX-158523700	G	G	A	A	G	A	G	R	G	G	G	A	A	G	A	G	G	G	G	G	A	G	A	G	G	A	G	A	A	A	A	A	A	A	A	G	G	R	A	R	G	A	G	G	R	G	A	A
	AX-158523702	G	C	G	G	C	G	C	S	C	C	C	G	G	C	G	C	C	C	C	C	G	C	G	C	C	G	C	G	S	G	G	G	G	G	G	C	C	S	G	S	C	G	C	C	S	C	G	G
	AX-158523708	C	C	C	C	C	C	C	C	C	C	C	C	C	C	C	C	C	C	C	C	C	C	C	C	C	C	C	C	C	C	C	C	C	C	C	C	C	C	C	C	C	C	C	C	C	C	C	C
	AX-158523710	C	C	C	C	C	C	C	C	C	C	C	C	C	C	C	C	C	C	C	C	C	C	C	C	C	C	C	C	C	C	C	C	C	C	C	C	C	C	C	C	C	C	C	C	C	C	C	C
	AX-158523718	A	A	G	A	G	G	A	G	G	A	A	A	A	A	A	failed	G	A	A	A	R	A	G	A	A	G	A	G	A	A	G	A	G	A	G	A	G	R	G	R	A	G	A	A	G	A	A	G
	AX-158523730	T	C	C	C	C	C	C	C	C	C	C	C	C	C	C	C	C	C	C	C	C	C	C	C	C	C	C	C	C	C	C	C	C	C	C	C	C	C	C	C	C	C	C	C	C	C	C	C
	AX-158523747	A	G	A	A	G	A	G	G	G	G	A	G	G	G	G	G	G	R	G	G	A	A	G	A	A	A	A	G	G	A	A	A	G	A	A	A	A	R	G	A	G	G	A	G	A	A	G	G
	AX-158523748	G	G	G	G	G	G	G	G	G	G	G	G	G	G	G	G	G	G	G	G	G	G	G	G	G	G	G	G	G	G	G	G	G	G	G	G	G	G	G	G	G	G	G	G	G	G	G	G
	AX-158523809	C	T	C	C	T	C	T	Y	T	T	T	C	C	T	C	T	T	T	T	T	C	T	C	T	T	C	T	C	Y	C	C	C	C	C	C	T	T	Y	C	C	T	C	T	T	Y	T	C	C
	AX-158523857	C	C	C	C	C	C	C	C	C	C	C	C	C	C	C	C	C	C	C	C	C	C	C	C	C	C	C	C	C	C	C	C	C	C	C	C	C	C	C	C	C	C	C	C	C	C	C	C
	AX-158523895	C	C	C	C	C	C	C	C	C	C	C	C	C	C	C	C	C	C	C	C	C	C	C	C	C	C	C	C	C	C	C	C	C	C	C	C	C	C	C	C	C	C	C	C	C	C	C	C
	AX-158523900	C	G	C	C	G	C	G	S	G	G	G	C	C	G	S	S	G	G	G	G	C	G	C	G	G	C	G	C	S	C	C	G	C	C	C	G	C	S	C	C	G	C	G	G	S	G	C	C
	AX-158523905	failed	G	C	C	C	G	C	C	G	G	S	G	S	C	G	G	G	G	G	C	C	G	C	G	C	C	C	C	G	C	G	G	G	G	G	G	G	C	C	G	G	G	G	G	G	G	C	G
	AX-158523906	C	C	G	G	G	C	G	G	C	C	failed	C	failed	G	C	C	C	C	C	G	G	C	G	C	G	G	G	G	C	G	C	C	C	C	C	G	C	G	G	C	C	C	C	C	C	C	G	C
	AX-158523908	failed	failed	failed	failed	failed	failed	failed	failed	failed	failed	failed	failed	failed	failed	failed	failed	failed	failed	failed	failed	failed	failed	failed	failed	failed	failed	failed	failed	failed	failed	failed	failed	failed	failed	failed	failed	failed	failed	failed	failed	failed	failed	failed	failed	failed	failed	failed	failed
	AX-158523935	C	C	C	C	C	C	C	C	C	C	C	C	C	C	C	C	C	C	C	C	C	C	C	C	C	C	C	C	C	C	C	C	C	C	C	C	C	C	C	C	C	C	C	C	C	C	C	C
	AX-158523948	A	A	A	A	A	A	A	A	A	A	A	A	A	A	A	A	A	A	A	A	A	A	A	A	A	A	A	A	A	A	A	A	A	A	A	A	A	A	A	A	A	A	A	A	A	A	A	A
	AX-158523970	C	C	T	T	C	C	C	C	C	C	C	C	C	T	T	failed	C	Y	C	T	T	C	T	C	Y	T	C	T	C	T	T	C	T	C	C	T	C	T	T	C	C	Y	T	C	C	C	T	T
	AX-158523972	A	C	A	A	C	A	C	failed	C	C	C	A	A	C	A	C	C	C	C	C	A	C	A	C	C	A	C	A	M	A	A	C	A	A	A	C	C	M	A	A	C	A	C	C	M	C	A	A
	AX-158523974	T	T	C	C	T	C	T	Y	T	T	T	C	C	T	C	T	T	T	T	T	C	T	C	T	T	C	T	C	Y	C	C	C	C	C	C	T	T	Y	C	C	T	C	T	T	Y	T	C	C
	AX-158523975	C	C	A	A	C	A	C	A	C	C	C	A	A	C	A	C	C	C	C	C	A	C	A	C	C	A	C	A	M	A	A	C	A	A	A	C	C	C	A	A	C	A	C	C	M	C	A	A
	AX-158523979	T	T	C	C	T	C	T	Y	T	T	T	C	C	T	C	T	T	T	T	T	C	T	C	T	T	C	T	C	Y	C	C	T	C	C	C	T	C	failed	C	C	T	C	T	T	Y	T	C	C
	AX-158523996	G	G	G	G	G	G	G	G	G	G	G	G	G	G	G	G	G	G	G	G	G	G	G	G	G	G	G	G	G	G	G	G	G	G	G	G	G	G	G	G	G	G	G	G	G	G	G	G
	AX-158524009	T	C	C	C	C	C	C	C	C	C	C	C	C	C	C	C	C	C	C	C	C	C	C	C	C	C	C	C	C	C	C	C	C	C	C	C	C	C	C	C	C	C	C	C	C	C	C	C
	AX-158524010	failed	failed	failed	failed	failed	failed	failed	failed	failed	failed	failed	failed	failed	failed	failed	failed	failed	failed	failed	failed	failed	failed	failed	failed	failed	failed	failed	failed	failed	failed	failed	failed	failed	failed	failed	failed	failed	failed	failed	failed	failed	failed	failed	failed	failed	failed	failed	failed
	AX-158524066	G	A	A	A	A	A	A	A	A	A	A	A	A	A	A	A	A	A	A	A	A	A	A	A	A	A	A	A	A	A	A	A	A	A	A	A	A	failed	A	A	A	A	A	A	A	A	A	A
	AX-158524067	A	C	C	C	C	C	C	C	C	C	C	C	C	C	C	C	C	C	C	C	C	C	C	C	C	C	C	C	C	C	C	C	C	C	C	C	C	C	C	C	C	C	C	C	C	C	C	C
	AX-158524099	A	G	A	failed	A	G	A	R	G	G	failed	A	G	A	G	G	G	A	A	A	G	A	G	A	G	A	A	A	G	A	A	G	G	A	G	G	A	A	G	G	G	G	G	G	A	A	G	G
	AX-158524104	G	G	A	A	A	A	G	G	G	G	G	R	A	A	A	R	G	G	G	G	A	G	A	G	G	A	G	A	A	A	A	G	A	G	A	G	A	R	A	A	G	A	G	G	R	G	A	A
	AX-158524105	G	A	G	G	A	G	A	A	A	A	A	R	G	G	G	failed	A	R	A	A	G	A	G	A	A	G	A	G	G	G	G	A	G	A	A	G	A	R	G	G	A	G	G	A	R	A	G	G
	AX-158524110	T	T	C	C	C	T	C	C	T	T	C	T	T	C	T	T	T	T	T	C	C	T	C	T	Y	C	C	C	T	C	T	T	C	T	T	C	T	C	C	T	T	Y	C	T	T	T	C	C
	AX-158524113	C	A	C	C	A	C	A	M	A	A	A	C	C	A	C	M	A	A	A	A	C	A	C	A	A	C	A	C	M	C	C	A	C	C	C	A	C	M	C	C	A	C	A	A	M	A	C	C
	AX-158524144	C	C	C	C	C	C	C	C	C	C	C	C	C	C	C	C	C	C	C	C	C	C	C	C	C	C	C	C	C	C	C	C	C	C	C	C	C	C	C	C	C	C	C	C	C	C	C	C
	AX-158524184	T	T	C	T	failed	T	C	T	C	T	C	C	Y	C	Y	C	T	C	T	C	C	T	T	T	Y	C	C	T	T	C	T	T	T	T	T	C	C	C	C	T	C	C	C	T	C	C	T	C
	AX-158524197	T	failed	C	T	C	failed	C	C	C	failed	C	C	C	failed	C	failed	failed	C	failed	C	C	C	failed	C	C	C	C	C	failed	C	failed	C	C	failed	C	C	C	failed	C	failed	failed	C	failed	failed	C	C	failed	failed
	AX-158524200	G	G	A	G	A	G	A	A	A	G	A	A	R	G	A	G	G	A	G	A	A	A	G	A	A	A	A	A	G	A	G	A	R	G	A	A	A	G	A	G	G	A	G	G	A	failed	G	G
	AX-158524206	G	A	G	A	A	A	G	G	G	A	G	G	A	G	A	A	A	G	A	A	G	G	A	G	G	A	G	A	A	G	A	A	A	G	G	G	G	A	G	A	A	R	A	A	G	A	A	A
	AX-158524224	G	G	C	C	S	G	C	C	C	G	C	C	S	C	G	C	G	G	C	C	S	C	C	C	C	G	G	G	G	G	G	C	C	G	S	G	C	G	G	C	C	G	G	G	C	G	C	C
	AX-158524318	failed	failed	failed	failed	failed	failed	failed	failed	failed	failed	failed	failed	failed	failed	failed	failed	failed	failed	failed	failed	failed	failed	failed	failed	failed	failed	failed	failed	failed	failed	failed	failed	failed	failed	failed	failed	failed	failed	failed	failed	failed	failed	failed	failed	failed	failed	failed	failed
	AX-158524319	A	A	A	A	A	A	A	A	A	A	A	A	A	A	A	A	A	A	A	A	A	A	A	A	A	A	A	A	A	A	A	A	A	A	A	A	A	A	A	A	A	A	A	A	A	A	A	A
	AX-158524337	G	G	G	G	G	G	G	G	G	G	G	G	G	G	G	G	G	G	G	G	G	G	G	G	G	G	G	G	G	G	G	G	G	G	G	G	G	G	G	G	G	G	G	G	G	G	G	G
	AX-158524342	C	C	C	C	C	C	C	C	C	C	C	C	C	C	C	C	C	C	C	C	C	C	C	C	C	C	C	C	C	C	C	C	C	C	C	C	C	C	C	C	C	C	C	C	C	C	C	C
	AX-158524347	G	G	G	G	G	G	G	G	G	G	G	G	G	G	G	G	G	G	G	G	G	G	G	G	G	G	G	G	G	G	G	G	G	G	G	G	G	G	G	G	G	G	G	G	G	G	G	G
	AX-158524348	T	T	T	T	T	T	T	T	T	T	T	T	T	T	T	T	T	T	T	T	T	T	T	T	T	T	T	T	T	T	T	T	T	T	T	T	T	T	T	T	T	T	T	T	T	T	T	T
	AX-158524350	T	C	C	C	C	C	C	C	C	C	C	C	C	C	C	C	C	C	C	C	C	C	C	C	C	C	C	C	C	C	C	C	C	C	C	C	C	C	C	C	C	C	C	C	C	C	C	C
	AX-158524359	G	G	G	G	G	G	G	G	G	G	G	G	G	G	G	G	G	G	G	G	G	G	G	G	G	G	G	G	G	G	G	G	G	G	G	G	G	G	G	G	G	G	G	G	G	G	G	G
	AX-158524375	T	T	C	T	C	T	C	C	C	failed	C	C	T	C	T	C	Y	T	failed	T	T	C	T	C	C	T	C	T	C	C	T	C	failed	T	C	C	T	T	C	C	C	T	T	T	T	T	T	T
	AX-158524394	T	T	C	C	Y	T	C	C	C	T	T	C	Y	Y	T	C	T	T	C	C	Y	C	C	C	C	T	T	T	T	T	C	C	T	T	failed	C	C	C	T	C	C	T	T	T	C	T	C	C
	AX-158524403	failed	failed	failed	failed	failed	failed	failed	failed	failed	failed	failed	failed	failed	failed	failed	failed	failed	failed	failed	failed	failed	failed	failed	failed	failed	failed	failed	failed	failed	failed	failed	failed	failed	failed	failed	failed	failed	failed	failed	failed	failed	failed	failed	failed	failed	failed	failed	failed
	AX-158524409	C	C	C	C	C	C	C	C	C	C	C	C	C	C	C	C	C	C	C	C	C	C	C	C	C	C	C	C	C	C	C	C	C	C	C	C	C	C	C	C	C	C	C	C	C	C	C	C
	AX-158524411	G	G	failed	G	G	failed	G	failed	G	G	failed	G	G	G	G	failed	G	G	G	G	G	G	G	G	G	failed	G	failed	G	G	G	G	G	G	failed	G	failed	G	G	G	G	failed	G	G	G	G	G	G
	AX-158524414	C	C	C	C	C	C	C	C	C	C	C	C	C	C	C	C	C	C	C	C	C	C	C	C	C	C	C	C	C	C	C	C	C	C	C	C	C	C	C	C	C	C	C	C	C	C	C	C
	AX-158524418	G	G	G	G	G	G	G	G	G	G	G	G	G	G	G	G	G	G	G	G	G	G	G	G	G	G	G	G	G	G	G	G	G	G	G	G	G	G	G	G	G	G	G	G	G	G	G	G
	AX-158524430	C	G	G	G	G	G	G	G	G	G	G	G	G	G	G	G	G	G	G	G	G	G	G	G	G	G	G	G	G	G	G	G	G	G	G	G	G	G	G	G	G	G	G	G	G	G	G	G
	AX-158524431	A	G	A	A	R	G	G	A	A	G	A	A	A	A	R	A	G	A	G	G	A	A	A	A	A	A	A	A	G	G	G	A	G	G	G	A	G	G	A	A	A	A	A	G	A	G	G	A
	AX-158524437	G	G	G	G	G	G	G	G	G	G	G	G	G	G	G	G	G	G	G	G	G	G	G	G	G	G	G	G	G	G	G	G	G	G	G	G	G	G	G	G	G	G	G	G	G	G	G	G
	AX-158524444	G	G	G	G	G	G	G	G	G	G	G	G	G	G	G	G	G	G	G	G	G	G	G	G	G	G	G	G	G	G	G	G	G	G	G	G	G	G	G	G	G	G	G	G	G	G	G	G
	AX-158524473	G	G	G	G	G	G	G	G	G	G	G	G	G	G	G	G	G	G	G	G	G	G	G	G	G	G	G	G	G	G	G	G	G	G	G	G	G	G	G	G	G	G	G	G	G	G	G	G
	AX-158524491	T	T	T	T	T	T	T	T	T	T	T	T	T	T	T	T	T	T	T	T	T	T	T	T	T	T	T	T	T	T	T	T	T	T	T	T	T	T	T	T	T	T	T	T	T	T	T	T
	AX-158524504	failed	failed	failed	failed	failed	failed	failed	failed	failed	failed	failed	failed	failed	failed	failed	failed	failed	failed	failed	failed	failed	failed	failed	failed	failed	failed	failed	failed	failed	failed	failed	failed	failed	failed	failed	failed	failed	failed	failed	failed	failed	failed	failed	failed	failed	failed	failed	failed
	AX-158524547	A	A	G	G	G	failed	G	G	G	A	A	G	R	R	A	G	A	A	G	G	R	G	G	G	G	A	A	A	A	A	A	G	A	A	G	G	G	failed	A	G	G	A	A	A	G	A	G	G
	AX-158524617	G	A	G	A	G	A	G	G	G	A	G	G	G	G	G	A	A	G	A	G	G	G	A	G	failed	G	G	G	A	G	A	G	R	A	R	G	R	G	G	A	A	G	G	A	G	R	A	G
	AX-158524624	G	A	A	A	A	A	A	A	A	A	A	A	A	A	A	A	A	A	A	A	A	A	A	A	A	A	A	A	A	A	A	A	A	A	A	A	A	A	A	A	A	A	A	A	A	A	A	A
	AX-158524628	C	A	A	A	A	A	A	A	A	A	A	A	A	A	A	A	A	A	A	A	A	A	A	A	A	A	A	A	A	A	A	A	A	A	A	A	A	A	A	A	A	A	A	A	A	A	A	A
	AX-158524633	G	G	G	G	G	G	G	G	G	G	G	G	G	G	G	G	G	G	G	G	G	G	G	G	G	G	G	G	G	G	G	G	G	G	G	G	G	G	G	G	G	G	G	G	G	G	G	G
	AX-158524634	A	C	A	C	A	C	A	A	A	C	A	A	C	A	C	A	M	C	C	C	C	A	C	A	A	C	A	C	A	A	C	A	M	C	A	A	C	C	A	A	A	C	C	C	C	C	C	C
	AX-158524640	failed	failed	C	A	A	A	C	C	C	A	C	C	A	C	A	A	A	C	A	A	C	C	A	C	C	failed	C	A	failed	C	A	A	A	C	C	C	C	A	C	A	A	M	A	A	C	A	failed	A
	AX-158524643	A	G	G	G	G	G	G	G	G	G	G	G	G	G	G	G	G	G	G	G	G	G	G	G	G	G	G	G	G	G	G	G	G	G	G	G	G	G	G	G	G	G	G	G	G	G	G	G
	AX-158524646	T	T	T	T	T	T	T	T	T	T	T	T	T	T	T	T	T	T	T	T	T	T	T	T	T	T	T	T	T	T	T	T	T	T	T	T	T	T	T	T	T	T	T	T	T	T	T	T
	AX-158524654	A	G	A	A	A	G	A	A	A	G	A	A	R	G	A	G	G	A	G	G	A	A	G	A	A	A	A	A	G	A	G	A	R	A	A	A	A	G	A	G	G	A	G	G	A	R	G	G
	AX-158524656	G	T	G	T	T	T	G	G	G	T	G	G	T	G	T	T	T	G	T	T	G	G	T	G	G	T	G	T	T	G	T	T	T	G	G	G	G	T	G	T	T	failed	T	T	G	T	T	T
	AX-158524657	T	C	T	C	C	C	T	T	T	C	T	T	C	T	C	C	C	T	C	C	T	T	C	T	T	C	T	C	C	T	C	C	C	T	T	T	T	C	T	C	C	Y	C	C	T	C	C	C
	AX-158524671	C	C	T	C	T	C	T	T	T	C	T	T	Y	C	T	C	C	T	C	T	T	T	C	T	C	T	T	T	C	T	C	T	Y	C	failed	T	T	C	T	C	C	T	C	C	T	Y	C	C
	AX-158524672	T	T	G	T	G	T	G	G	G	K	G	G	T	G	T	T	K	T	T	T	T	G	T	G	G	T	G	T	G	G	K	T	T	G	G	G	G	T	G	G	G	K	T	T	T	T	T	T
	AX-158524673	T	C	T	C	T	C	T	T	T	C	T	T	T	T	T	C	C	T	C	T	T	T	C	T	C	T	T	T	C	T	C	T	Y	C	Y	T	Y	T	T	C	C	T	T	C	T	Y	C	T
	AX-158524675	A	G	A	A	A	G	A	A	A	G	G	A	R	R	G	A	G	G	A	A	R	A	A	A	A	G	G	G	G	G	G	A	G	G	A	A	A	R	G	A	A	G	G	G	A	G	A	A
	AX-158524678	C	C	T	T	Y	C	C	T	T	C	T	T	C	T	C	T	C	T	C	C	T	T	T	T	T	T	T	C	C	C	C	T	C	C	C	T	C	T	T	T	T	T	T	C	T	C	C	T
	AX-158524679	A	A	C	C	M	A	A	C	C	A	C	C	A	C	A	C	A	C	A	A	C	C	C	C	C	C	C	A	A	A	A	C	A	A	A	C	A	C	C	C	C	C	C	A	C	A	A	C
	AX-158524688	T	T	T	T	T	T	T	T	T	T	T	T	T	T	T	T	T	T	T	T	T	T	T	T	T	T	T	T	T	T	T	T	T	T	T	T	T	T	T	T	T	T	T	T	T	T	T	T
	AX-158524693	G	C	C	C	C	C	C	C	C	C	C	C	C	C	C	C	C	C	C	C	C	C	C	C	C	C	C	C	C	C	C	C	C	C	C	C	C	C	C	C	C	C	C	C	C	C	C	C
	AX-158524698	C	C	A	C	M	C	A	C	A	C	A	A	C	A	M	A	C	A	C	C	A	C	A	C	M	A	A	A	C	A	C	C	C	C	C	A	A	A	A	C	A	A	A	C	A	A	C	A
	AX-158524710	A	A	C	M	M	A	C	A	C	A	failed	C	A	C	M	C	A	C	A	A	C	A	C	A	A	C	C	C	failed	C	A	A	A	A	A	C	A	C	C	A	C	C	C	A	C	C	A	C
	AX-158524711	G	G	A	G	R	G	A	G	A	G	A	A	G	A	R	A	G	A	G	G	A	G	A	G	G	A	A	A	A	A	G	G	G	G	G	A	G	A	A	G	A	A	A	G	A	A	G	A
	AX-158524717	A	G	G	G	G	G	G	G	G	G	G	G	G	G	G	G	G	G	G	G	G	G	G	G	G	G	G	G	G	G	G	G	G	G	G	G	G	G	G	G	G	G	G	G	G	G	G	G
	AX-158524725	T	T	T	T	T	T	T	T	T	T	T	T	T	T	T	T	T	T	T	T	T	T	T	T	T	T	T	T	T	T	T	T	T	T	T	T	T	T	T	T	T	T	T	T	T	T	T	T
	AX-158524765	A	A	G	G	G	A	G	G	A	G	G	G	A	G	A	G	A	A	failed	A	A	G	A	G	G	A	G	G	G	failed	A	G	failed	G	G	G	G	A	G	G	A	A	A	A	A	A	G	A
	AX-158524870	G	A	A	A	A	A	A	A	A	A	A	A	A	A	A	A	A	A	A	A	A	A	A	A	A	A	A	A	A	A	A	A	A	A	A	A	A	A	A	A	A	A	A	A	A	A	A	A
	AX-158524876	T	C	T	T	T	C	T	C	C	T	T	T	Y	T	C	T	C	C	Y	C	C	T	C	T	C	C	T	C	T	C	C	T	Y	T	T	C	T	C	T	T	C	T	C	C	C	C	T	C
	AX-158525018	C	C	C	C	C	C	C	C	C	C	C	C	C	C	C	C	C	C	C	C	C	C	C	C	C	C	C	C	C	C	C	C	C	C	C	C	C	C	C	C	C	C	C	C	C	C	C	C
	AX-158525019	C	T	T	T	T	T	T	T	T	T	T	T	T	T	T	T	T	T	T	T	T	T	T	T	T	T	T	T	T	T	T	T	T	T	T	T	T	T	T	T	T	T	T	T	T	T	T	T
	AX-158525023	A	A	A	A	A	A	A	A	A	A	A	A	A	A	A	A	A	A	A	A	A	A	A	A	A	A	A	A	A	A	A	A	A	A	A	A	A	A	A	A	A	A	A	A	A	A	A	A
	AX-158525040	G	G	G	G	G	G	G	G	G	G	G	G	G	G	G	G	G	G	G	G	G	G	G	G	G	G	G	G	G	G	G	G	G	G	G	G	G	G	G	G	G	G	G	G	G	G	G	G
	AX-158525104	C	C	G	G	G	C	C	C	C	G	C	G	failed	C	C	G	C	G	S	G	G	G	G	G	G	G	G	C	C	G	C	C	G	G	failed	C	C	G	S	C	G	C	C	C	G	C	C	C
	AX-158525113	A	A	A	A	A	A	A	A	A	A	A	A	A	A	A	A	A	A	A	A	A	A	A	A	A	A	A	A	A	A	A	A	A	A	A	A	A	A	A	A	A	A	A	A	A	A	A	A
	AX-158525116	G	G	failed	C	C	G	G	G	G	C	G	C	S	G	G	C	G	C	S	C	C	C	G	C	C	C	C	G	G	C	G	G	C	C	G	G	G	C	S	G	C	G	G	G	C	G	G	G
	AX-158525120	T	T	C	C	C	T	T	T	T	C	T	C	Y	T	T	C	T	C	Y	C	C	C	T	C	C	C	C	T	T	C	T	T	C	C	T	T	T	C	Y	T	C	T	T	T	C	T	T	T
	AX-158525125	A	A	A	A	A	A	A	A	A	A	A	A	A	A	A	A	A	A	A	A	A	A	A	A	A	A	A	A	A	A	A	A	A	A	A	A	A	A	A	A	A	A	A	A	A	A	A	A
	AX-158525163	G	G	G	G	G	G	G	G	G	G	G	G	G	G	G	G	G	G	G	G	G	G	G	G	G	G	G	G	G	G	G	G	G	G	G	G	G	G	G	G	G	G	G	G	G	G	G	G
	AX-158525175	C	C	C	C	C	C	C	C	C	C	C	C	C	C	C	C	C	C	C	C	C	C	C	C	C	C	C	C	C	C	C	C	C	C	C	C	C	C	C	C	C	C	C	C	C	C	C	C
	AX-158525184	C	C	C	C	C	C	C	C	C	C	C	C	C	C	C	C	C	C	C	C	C	C	C	C	C	C	C	C	C	C	C	C	C	C	C	C	C	C	C	C	C	C	C	C	C	C	C	C
	AX-158525215	C	A	C	M	C	A	C	A	A	C	A	A	M	C	C	A	A	C	A	C	C	C	C	C	A	A	A	C	C	C	A	C	A	C	A	C	M	C	A	A	C	A	A	C	A	A	A	C
	AX-158525217	T	T	T	T	T	T	T	T	T	T	T	T	T	T	T	T	T	T	T	T	T	T	T	T	T	T	T	T	T	T	T	T	T	T	T	T	T	T	T	T	T	T	T	T	T	T	T	T
	AX-158525249	G	G	G	G	G	G	G	G	G	G	G	G	G	G	G	G	G	G	G	G	G	G	G	G	G	G	G	G	G	G	G	G	G	G	G	G	G	G	G	G	G	G	G	G	G	G	G	G
	AX-158525251	A	A	A	A	A	A	A	A	A	A	A	A	A	A	A	A	A	A	A	A	A	A	A	A	A	A	A	A	A	A	A	A	A	A	A	A	A	A	A	A	A	A	A	A	A	A	A	A
	AX-158525276	T	T	T	T	T	failed	T	T	T	T	T	T	T	T	T	T	T	T	T	T	T	T	T	T	T	T	T	T	T	T	T	T	T	T	T	T	T	T	T	T	T	T	T	T	T	T	T	T
	AX-158525279	C	C	C	C	C	C	C	C	C	C	C	C	C	C	C	C	C	C	C	C	C	C	C	C	C	C	C	C	C	C	C	C	C	C	C	C	C	C	C	C	C	C	C	C	C	C	C	C
	AX-158525283	A	A	A	A	A	A	A	A	A	A	A	A	A	A	A	A	A	A	A	A	A	A	A	A	A	A	A	A	A	A	A	A	A	A	A	A	A	A	A	A	A	A	A	A	A	A	A	A
	AX-158525286	C	C	C	C	C	C	C	C	C	C	C	C	C	C	C	C	C	C	C	C	C	C	C	C	C	C	C	C	C	C	C	C	C	C	C	C	C	C	C	C	C	C	C	C	C	C	C	C
	AX-158525290	A	C	A	C	A	C	A	C	C	A	C	C	C	A	A	C	C	A	C	A	A	A	A	A	C	C	C	C	A	A	C	C	C	A	failed	A	M	A	C	C	A	A	C	A	C	C	C	A
	AX-158525295	C	C	C	C	C	C	C	C	C	C	C	C	C	C	C	C	C	C	C	C	C	C	C	C	C	C	C	C	C	C	C	C	C	C	C	C	C	C	C	C	C	C	C	C	C	C	C	C
	AX-158525296	A	G	A	G	A	G	A	G	G	A	G	G	G	A	A	G	G	A	G	A	A	A	A	A	G	G	G	G	A	A	G	G	G	A	failed	A	R	A	G	G	A	A	G	A	G	G	G	A
	AX-158525300	T	C	C	C	C	C	C	C	C	C	C	C	C	C	C	C	C	C	C	C	C	C	C	C	C	C	C	C	C	C	C	C	C	C	C	C	C	C	C	C	C	C	C	C	C	C	C	C
	AX-158525305	T	G	G	G	G	G	G	G	G	G	G	G	G	G	G	G	G	G	G	G	G	G	G	G	G	G	G	G	G	G	G	G	G	G	G	G	G	G	G	G	G	G	G	G	G	G	G	G
	AX-158525321	T	C	T	T	T	C	C	C	C	T	C	T	Y	C	C	T	C	T	failed	T	T	T	T	T	T	T	T	C	failed	T	C	C	T	T	Y	C	C	T	Y	C	T	C	C	C	T	C	C	C
	AX-158525324	C	C	T	T	T	C	C	C	C	T	C	T	Y	C	C	T	C	T	Y	T	T	T	T	T	T	T	T	C	C	T	C	C	T	T	C	C	C	T	Y	C	T	C	C	C	T	C	C	C
	AX-158525375	G	G	A	G	A	A	A	A	G	A	G	A	G	A	A	G	A	G	A	A	A	A	A	A	G	G	A	A	A	G	A	A	G	A	A	A	G	A	G	A	G	G	G	A	G	A	G	A
	AX-158525383	G	G	G	G	G	G	G	G	G	G	G	G	G	G	G	G	G	G	G	G	G	G	G	G	G	G	G	G	G	G	G	G	G	G	G	G	G	G	G	G	G	G	G	G	G	G	G	G
	AX-158525388	C	C	C	C	C	C	C	C	C	C	C	C	C	C	C	C	C	C	C	C	C	C	C	C	C	C	C	C	C	C	C	C	C	C	C	C	C	C	C	C	C	C	C	C	C	C	C	C
	AX-158525400	G	G	G	G	G	G	G	G	G	G	G	G	G	G	G	G	G	G	G	G	G	G	G	G	G	G	G	G	G	G	G	G	G	G	G	G	G	G	G	G	G	G	G	G	G	G	G	G
	AX-158525401	A	G	G	G	G	G	G	G	G	G	G	G	G	G	G	G	G	G	G	G	G	G	G	G	G	G	G	G	G	G	G	G	G	G	G	G	G	G	G	G	G	G	G	G	G	G	G	G
	AX-158525404	T	T	C	C	C	T	T	T	T	C	T	C	failed	T	T	C	T	C	Y	C	C	C	T	C	C	C	C	T	T	C	T	T	C	C	T	T	T	C	failed	T	C	T	T	T	C	T	T	T
	AX-158525406	C	C	C	C	C	C	C	C	C	C	C	C	C	C	C	C	C	C	C	C	C	C	C	C	C	C	C	C	C	C	C	C	C	C	C	C	C	C	C	C	C	C	C	C	C	C	C	C
	AX-158525414	C	C	C	C	C	C	C	C	C	C	C	C	C	C	C	C	C	C	C	C	C	C	C	C	C	C	C	C	C	C	C	C	C	C	C	C	C	C	C	C	C	C	C	C	C	C	C	C
	AX-158525420	T	T	T	T	T	T	T	T	T	T	T	T	T	T	T	T	T	T	T	T	T	T	T	T	T	T	T	T	T	T	T	T	T	T	T	T	T	T	T	T	T	T	T	T	T	T	T	T
	AX-158525423	C	C	C	C	C	C	C	C	C	C	C	C	C	C	C	C	C	C	C	C	C	C	C	C	C	C	C	C	C	C	C	C	C	C	C	C	C	C	C	C	C	C	C	C	C	C	C	C
	AX-158525427	T	T	C	T	C	T	C	C	T	C	T	T	T	T	C	C	T	C	C	C	Y	T	T	T	T	T	T	T	C	C	C	T	T	C	T	C	failed	C	Y	T	C	C	T	C	T	T	T	C
	AX-158525460	C	C	C	C	C	C	C	C	C	C	C	C	C	C	C	C	C	C	C	C	C	C	C	C	C	C	C	C	C	C	C	C	C	C	C	C	C	C	C	C	C	C	C	C	C	C	C	C
	AX-158525469	T	T	G	T	G	T	G	G	T	G	T	T	T	T	G	G	T	G	G	G	G	T	T	T	T	T	T	T	G	G	G	T	T	G	T	G	failed	G	failed	T	G	G	T	G	T	T	T	G
	AX-158525490	A	A	A	A	A	A	A	A	A	A	A	A	A	A	A	A	A	A	A	A	A	A	A	A	A	A	A	A	A	A	A	A	A	A	A	A	A	A	A	A	A	A	A	A	A	A	A	A
	AX-158525510	G	G	G	G	G	G	G	G	G	G	G	G	G	G	G	G	G	G	G	G	G	G	G	G	G	G	G	G	G	G	G	G	G	G	G	G	G	G	G	G	G	G	G	G	G	G	G	G
	AX-158525556	C	T	C	T	C	failed	C	C	T	C	T	C	T	C	C	T	C	T	C	C	C	C	C	C	T	T	C	C	failed	T	C	failed	T	failed	C	C	T	failed	T	C	T	T	T	C	T	C	T	C
	AX-158525569	T	T	T	T	T	T	T	T	T	T	T	T	T	T	T	T	T	T	T	T	T	T	T	T	T	T	T	T	T	T	T	T	T	T	T	T	T	T	T	T	T	T	T	T	T	T	T	T
	AX-158525572	G	C	G	G	G	C	G	C	C	G	C	C	S	G	G	C	C	G	S	G	G	G	G	G	C	C	C	G	G	G	C	G	C	G	G	G	S	G	C	G	G	C	C	G	C	G	C	G
	AX-158525581	G	G	G	G	G	G	G	G	G	G	G	G	G	G	G	G	G	G	G	G	G	G	G	G	G	G	G	G	G	G	G	G	G	G	G	G	G	G	G	G	G	G	G	G	G	G	G	G
	AX-158525598	C	failed	T	C	T	C	T	C	C	T	failed	C	Y	C	T	C	T	T	C	T	T	T	T	T	failed	C	C	T	T	T	T	T	Y	T	T	T	C	C	Y	T	T	failed	C	T	failed	T	C	T
	AX-158525602	C	G	G	G	G	G	G	G	G	G	G	G	G	G	G	G	G	G	G	G	G	G	G	G	G	G	G	G	G	G	G	G	G	G	G	G	G	G	G	G	G	G	G	G	G	G	G	G
	AX-158525607	A	A	A	A	A	A	A	A	A	A	A	A	A	A	A	A	A	A	A	A	A	A	A	A	A	A	A	A	A	A	A	A	A	A	A	A	A	A	A	A	A	A	A	A	A	A	A	A
	AX-158525616	G	A	failed	A	A	A	A	A	A	A	A	A	A	A	A	failed	A	A	A	A	A	failed	A	failed	A	failed	A	A	A	A	A	A	A	failed	A	A	A	A	A	A	A	A	failed	failed	A	failed	A	A
	AX-158525618	T	T	C	T	C	T	C	C	T	C	T	C	T	C	C	T	C	T	T	C	C	C	C	C	T	T	Y	C	C	T	C	C	T	C	C	C	T	C	T	C	C	T	T	C	T	C	T	C
	AX-158525625	G	A	A	A	A	A	A	A	A	A	A	A	A	A	A	A	A	A	A	A	A	A	A	A	A	A	A	A	A	A	A	A	A	A	A	A	A	A	A	A	A	A	A	A	A	A	A	A
	AX-158525626	C	G	G	G	G	G	G	G	G	G	G	G	G	G	G	G	G	G	G	G	G	G	G	G	G	G	G	G	G	G	G	G	G	G	G	G	G	G	G	G	G	G	G	G	G	G	G	G
	AX-158525636	G	A	G	A	G	A	G	G	A	G	A	A	A	A	G	G	A	G	G	G	G	A	A	A	A	A	A	A	G	G	G	A	A	G	A	G	R	G	failed	A	G	G	A	G	A	A	A	G
	AX-158525652	C	T	C	T	C	T	C	C	T	C	T	T	T	T	C	C	T	C	C	C	C	T	T	T	T	T	T	T	C	C	C	T	T	C	T	C	Y	C	Y	T	C	C	T	C	T	T	T	C
	AX-158525654	A	G	G	G	G	G	G	G	G	G	G	G	G	G	G	G	G	G	G	G	G	G	G	G	G	G	G	G	G	G	G	G	G	G	G	G	G	G	G	G	G	G	G	G	G	G	G	G
	AX-158525657	C	T	T	T	T	T	T	T	T	T	T	T	T	T	T	T	T	T	T	T	T	T	T	T	T	T	T	T	T	T	T	T	T	T	T	T	T	T	T	T	T	T	T	T	T	T	T	T
	AX-158525667	T	T	C	Y	C	T	C	T	T	C	T	T	Y	C	C	T	T	C	C	C	C	C	C	C	T	T	T	C	C	C	T	C	T	C	C	C	Y	C	T	T	C	T	T	C	T	T	T	C
	AX-158525671	G	C	C	C	C	C	C	C	C	C	C	C	C	C	C	C	C	C	C	C	C	C	C	C	C	C	C	C	C	C	C	C	C	C	C	C	C	C	C	C	C	C	C	C	C	C	C	C
	AX-158525835	G	A	G	R	G	A	G	A	A	G	A	A	R	G	G	A	A	G	R	G	G	G	G	G	A	A	A	G	G	G	A	G	A	G	G	G	R	G	A	G	G	A	A	G	A	G	A	G
	AX-158525839	T	T	T	T	T	T	T	T	T	T	T	T	T	T	T	T	T	T	T	T	T	T	T	T	T	T	T	T	T	T	T	T	T	T	T	T	T	T	T	T	T	T	T	T	T	T	T	T
	AX-158525846	C	C	C	C	C	C	C	C	C	C	C	C	C	C	C	C	C	C	C	C	C	C	C	C	C	C	C	C	C	C	C	C	C	C	C	C	C	C	C	C	C	C	C	C	C	C	C	C
	AX-158525855	failed	failed	failed	failed	failed	failed	failed	failed	failed	failed	failed	failed	failed	failed	failed	failed	failed	failed	failed	failed	failed	failed	failed	failed	failed	failed	failed	failed	failed	failed	failed	failed	failed	failed	failed	failed	failed	failed	failed	failed	failed	failed	failed	failed	failed	failed	failed	failed
	AX-158525859	T	T	T	T	T	T	T	T	T	T	T	T	T	T	T	T	T	T	T	T	T	T	T	T	T	T	T	T	T	T	T	T	T	T	T	T	T	T	T	T	T	T	T	T	T	T	T	T
	AX-158525866	G	A	G	A	G	A	G	G	A	G	A	A	A	A	G	R	A	G	G	G	A	A	A	A	A	A	A	A	G	G	G	A	A	G	A	A	R	G	failed	A	G	G	A	G	A	G	A	A
	AX-158525875	C	A	A	A	A	A	A	A	A	A	A	A	A	A	A	A	A	A	A	A	A	A	A	A	A	A	A	A	A	A	A	A	A	A	A	A	A	A	A	A	A	A	A	A	A	A	A	A
	AX-158525886	G	G	G	G	G	G	G	G	G	G	G	G	G	G	G	G	G	G	G	G	G	G	G	G	G	G	G	G	G	G	G	G	G	G	G	G	G	G	G	G	G	G	G	G	G	G	G	G
	AX-158525889	T	G	G	G	G	G	G	G	G	G	G	G	G	G	G	G	G	G	G	G	G	G	G	G	G	G	G	G	G	G	G	G	G	G	G	G	G	G	G	G	G	G	G	G	G	G	G	G
	AX-158525891	G	T	G	T	G	T	T	G	T	G	T	T	T	T	G	K	T	G	G	G	T	T	T	T	T	T	T	T	G	G	G	T	T	G	T	T	K	G	K	T	G	G	T	G	T	G	T	T
	AX-158525895	C	G	C	G	C	G	G	C	G	C	G	G	failed	G	S	G	G	C	S	C	G	G	G	G	G	G	G	G	G	C	G	G	G	C	G	G	G	C	S	G	C	G	G	C	G	G	G	G
	AX-158525899	C	T	T	T	T	T	T	T	T	T	T	T	T	T	T	T	T	T	T	T	T	T	T	T	T	T	T	T	T	T	T	T	T	T	T	T	T	T	T	T	T	T	T	T	T	T	T	T
	AX-158525902	G	G	A	G	A	G	G	A	G	A	G	G	G	G	A	R	G	A	A	A	G	G	G	G	G	G	G	G	A	A	A	G	G	A	G	G	R	A	R	G	A	A	G	A	G	A	G	G
	AX-158525904	C	C	T	C	T	C	T	T	C	T	C	T	C	T	T	C	T	C	C	T	T	T	T	T	C	C	Y	T	T	C	T	T	C	T	T	T	C	T	C	T	T	C	C	T	C	T	C	T
	AX-158525914	failed	failed	failed	failed	failed	failed	failed	failed	failed	failed	failed	failed	failed	failed	failed	failed	failed	failed	failed	failed	failed	failed	failed	failed	failed	failed	failed	failed	failed	failed	failed	failed	failed	failed	failed	failed	failed	failed	failed	failed	failed	failed	failed	failed	failed	failed	failed	failed
	AX-158525919	C	T	T	T	T	T	T	T	T	T	T	T	T	T	T	T	T	T	T	T	T	T	T	T	T	T	T	T	T	T	T	T	T	T	T	T	T	T	T	T	T	T	T	T	T	T	T	T
	AX-158525923	G	G	A	A	A	G	A	G	G	A	G	G	R	A	A	G	A	A	A	A	A	A	A	A	G	G	G	A	A	A	G	A	G	A	A	A	G	A	G	A	A	G	G	A	G	A	R	A
	AX-158525930	G	A	G	A	G	A	G	G	A	G	G	G	A	G	G	A	G	A	G	G	G	G	G	G	A	A	G	G	failed	A	G	G	A	G	G	G	A	G	A	G	A	A	A	G	A	G	A	G
	AX-158525931	T	C	T	C	T	C	T	T	C	T	T	T	C	T	T	C	T	C	T	T	T	T	T	T	C	C	T	T	T	C	T	T	C	T	C	T	C	T	C	T	C	C	C	T	C	T	C	T
	AX-158525941	G	T	G	T	G	T	G	G	T	G	G	G	T	G	G	T	G	T	G	G	G	G	G	G	T	T	G	G	G	T	G	G	T	G	G	G	T	G	T	G	T	T	T	G	T	G	T	G
	AX-158525960	T	C	T	T	T	C	C	C	C	T	T	Y	Y	C	C	T	C	T	Y	T	T	T	T	T	T	T	T	C	C	T	C	C	T	T	failed	C	C	T	C	C	T	T	C	C	T	C	C	C
	AX-158525963	failed	failed	failed	failed	failed	failed	failed	failed	failed	failed	failed	failed	failed	failed	failed	failed	failed	failed	failed	failed	failed	failed	failed	failed	failed	failed	failed	failed	failed	failed	failed	failed	failed	failed	failed	failed	failed	failed	failed	failed	failed	failed	failed	failed	failed	failed	failed	failed
	AX-158525965	C	C	C	C	C	C	C	C	C	C	C	C	C	C	C	C	C	C	C	C	C	C	C	C	C	C	C	C	C	C	C	C	C	C	C	C	C	C	C	C	C	C	C	C	C	C	C	C
	AX-158525967	C	C	C	C	C	C	C	C	C	C	C	C	C	C	C	C	C	C	C	C	C	C	C	C	C	C	C	C	C	C	C	C	C	C	C	C	C	C	C	C	C	C	C	C	C	C	C	C
	AX-158525970	G	G	G	G	G	G	G	G	G	G	G	G	G	G	G	G	G	G	G	G	G	G	G	G	G	G	G	G	G	G	G	G	G	G	G	G	G	G	G	G	G	G	G	G	G	G	G	G
	AX-158525978	T	T	C	C	C	T	C	T	T	C	T	T	failed	T	C	T	C	C	T	C	C	C	failed	C	T	T	T	C	C	C	C	C	T	C	C	C	T	T	T	C	C	T	T	C	T	C	T	C
	AX-158526010	A	A	A	A	A	A	A	A	A	A	A	A	A	A	A	A	A	A	A	A	A	A	A	A	A	A	A	A	A	A	A	A	A	A	A	A	A	A	A	A	A	A	A	A	A	A	A	A
	AX-158526017	A	A	A	A	A	A	A	A	A	A	A	A	A	A	A	A	A	A	A	A	A	A	A	A	A	A	A	A	A	A	A	A	A	A	A	A	A	A	A	A	A	A	A	A	A	A	A	A
	AX-158526027	T	C	C	C	C	C	C	C	C	C	C	C	C	C	C	C	C	C	C	C	C	C	C	C	C	C	C	C	C	C	C	C	C	C	C	C	C	C	C	C	C	C	C	C	C	C	C	C
	AX-158526028	C	T	T	T	T	T	T	T	T	T	T	T	T	T	T	T	T	T	T	T	T	T	T	T	T	T	T	T	T	T	T	T	T	T	T	T	T	T	T	T	T	T	T	T	T	T	T	T
	AX-158526035	T	T	T	T	T	T	T	T	T	T	T	T	T	T	T	T	T	T	T	T	T	T	T	T	T	T	T	T	T	T	T	T	T	T	T	T	T	T	T	T	T	T	T	T	T	T	T	T
	AX-158526039	T	G	G	G	G	G	G	G	G	G	G	G	G	G	G	G	G	G	G	G	G	G	G	G	G	G	G	G	G	G	G	G	G	G	G	G	G	G	G	G	G	G	G	G	G	G	G	G
	AX-158526042	T	T	C	T	C	T	T	C	T	C	T	T	T	T	C	Y	T	C	C	C	T	T	T	T	T	T	T	T	C	C	T	T	T	C	T	T	Y	C	Y	T	C	C	T	C	T	C	T	T
	AX-158526078	G	A	A	A	A	A	A	A	A	A	A	A	A	A	A	A	A	A	A	A	A	A	A	A	A	A	A	A	A	A	A	A	A	A	A	A	A	A	A	A	A	A	A	A	A	A	A	A
	AX-158526085	A	G	A	G	A	G	A	G	G	A	G	G	R	A	A	G	G	A	G	A	A	A	A	A	G	G	G	G	A	A	G	G	G	A	failed	A	R	A	G	G	A	A	G	A	G	G	G	A
	AX-158526098	C	T	T	T	T	T	T	T	T	T	T	T	T	T	T	T	T	T	T	T	T	T	T	T	T	T	T	T	T	T	T	T	T	T	T	T	T	T	T	T	T	T	T	T	T	T	T	T
	AX-158526112	C	C	C	C	C	C	C	C	C	C	C	C	C	C	C	C	C	C	C	C	C	C	C	C	C	C	C	C	C	C	C	C	C	C	C	C	C	C	C	C	C	C	C	C	C	C	C	C
	AX-158526169	A	G	G	G	G	G	G	G	G	G	G	G	G	G	G	G	G	G	G	G	G	G	G	G	G	G	G	G	G	G	G	G	G	G	G	G	G	G	G	G	G	G	G	G	G	G	G	G
	AX-158526172	G	G	G	G	G	G	G	G	G	G	G	G	G	G	G	G	G	G	G	G	G	G	G	G	G	G	G	G	G	G	G	G	G	G	G	G	G	G	G	G	G	G	G	G	G	G	G	G
	AX-158526177	A	A	A	A	A	A	A	A	A	A	A	A	A	A	A	A	A	A	A	A	A	A	A	A	A	A	A	A	A	A	A	A	A	A	A	A	A	A	A	A	A	A	A	A	A	A	A	A
	AX-158526188	C	C	C	C	C	C	C	C	C	C	C	C	C	C	C	C	C	C	C	C	C	C	C	C	C	C	C	C	C	C	C	C	C	C	C	C	C	C	C	C	C	C	C	C	C	C	C	C
	AX-158526227	C	G	C	C	C	G	C	G	G	C	G	G	failed	C	C	G	C	C	G	C	C	C	failed	C	G	G	G	C	C	C	C	C	G	C	C	C	G	C	G	C	C	G	G	C	G	C	G	C
	AX-158526231	G	A	A	A	A	A	A	A	A	A	A	A	A	A	A	A	A	A	A	A	A	A	A	A	A	A	A	A	A	A	A	A	A	A	A	A	A	A	A	A	A	A	A	A	A	A	A	A
	AX-158526283	G	G	G	G	G	G	G	G	G	G	G	G	G	G	G	G	G	G	G	G	G	G	G	G	G	G	G	G	G	G	G	G	G	G	G	G	G	G	G	G	G	G	G	G	G	G	G	G
	AX-158526286	T	T	T	T	T	T	T	T	T	T	T	T	T	T	T	T	T	T	T	T	T	T	T	T	T	T	T	T	T	T	T	T	T	T	T	T	T	T	T	T	T	T	T	T	T	T	T	T
	AX-158526310	T	T	T	T	T	T	T	T	T	T	T	T	T	T	T	T	T	T	T	T	T	T	T	T	T	T	T	T	T	T	T	T	T	T	T	T	T	T	T	T	T	T	T	T	T	T	T	T
	AX-158526315	G	G	A	G	A	G	A	A	G	A	A	A	G	A	A	G	A	G	A	A	A	A	A	A	G	G	A	A	A	G	A	A	G	A	G	A	G	A	G	A	G	G	G	A	G	A	G	A
	AX-158526336	T	C	C	C	C	C	C	C	C	C	C	C	C	C	C	C	C	C	C	C	C	C	C	C	C	C	C	C	C	C	C	C	C	C	C	C	C	C	C	C	C	C	C	C	C	C	C	C
	AX-158526361	T	T	T	T	T	T	T	T	T	T	T	T	T	T	T	T	T	T	T	T	T	T	T	T	T	T	T	T	T	T	T	T	T	T	T	T	T	T	T	T	T	T	T	T	T	T	T	T
	AX-158526374	G	G	G	G	G	G	G	G	G	G	G	G	G	G	G	G	G	G	G	G	G	G	G	G	G	G	G	G	G	G	G	G	G	G	G	G	G	G	G	G	G	G	G	G	G	G	G	G
	AX-158526387	A	G	A	G	A	G	A	A	G	A	A	A	G	A	A	G	G	A	A	A	A	A	G	A	G	A	A	A	A	G	A	G	G	A	G	A	G	A	G	G	G	G	G	A	G	A	G	R
	AX-158526432	A	G	G	G	G	G	G	G	G	G	G	G	G	G	G	G	G	G	G	G	G	G	G	G	G	G	G	G	G	G	G	G	G	G	G	G	G	G	G	G	G	G	G	G	G	G	G	G
	AX-158526435	A	G	A	G	A	G	A	A	G	A	A	A	G	A	A	G	A	G	A	A	A	A	A	A	G	G	A	A	A	G	A	G	G	A	G	A	G	A	G	A	G	G	G	A	G	A	G	A
	AX-158526437	C	T	C	T	C	T	C	C	T	C	C	C	T	C	C	T	C	T	C	C	C	C	C	C	T	T	C	C	C	T	C	T	T	C	T	C	T	C	T	C	T	T	T	C	T	C	T	C
	AX-158526448	C	G	C	G	C	G	C	C	G	C	C	C	G	C	C	G	C	G	C	C	C	C	C	C	G	G	C	C	C	G	C	C	G	C	G	C	G	C	G	C	G	G	G	C	G	C	G	C
	AX-158526462	G	G	G	G	G	G	G	G	G	G	G	G	G	G	G	G	G	G	G	G	G	G	G	G	G	G	G	G	G	G	G	G	G	G	G	G	G	G	G	G	G	G	G	G	G	G	G	G
	AX-158526486	G	A	G	A	G	A	G	G	A	G	G	G	A	G	G	A	A	A	G	G	G	G	A	G	A	G	G	G	G	A	G	A	A	G	A	G	A	G	A	A	A	A	A	G	A	G	A	G
	AX-158526491	C	A	C	A	C	A	C	C	A	C	C	C	A	C	C	A	A	A	C	C	C	C	A	C	A	C	C	C	C	A	C	A	A	C	A	C	A	C	A	A	A	A	A	C	A	C	A	C
	AX-158526498	G	G	C	C	G	C	G	G	G	C	C	G	G	G	C	G	G	G	G	G	G	G	C	G	G	G	C	G	C	G	C	G	C	C	C	C	C	C	G	C	G	G	C	C	C	G	G	G
	AX-158526860	G	A	A	A	A	A	A	A	A	A	A	A	A	A	A	A	A	A	A	A	A	A	A	A	A	A	A	A	A	A	A	A	A	A	A	A	A	A	A	A	A	A	A	A	A	A	A	A
	AX-158526868	failed	failed	failed	failed	failed	failed	failed	failed	failed	failed	failed	failed	failed	failed	failed	failed	failed	failed	failed	failed	failed	failed	failed	failed	failed	failed	failed	failed	failed	failed	failed	failed	failed	failed	failed	failed	failed	failed	failed	failed	failed	failed	failed	failed	failed	failed	failed	failed
	AX-158526893	failed	failed	failed	failed	failed	failed	failed	failed	failed	failed	failed	failed	failed	failed	failed	failed	failed	failed	failed	failed	failed	failed	failed	failed	failed	failed	failed	failed	failed	failed	failed	failed	failed	failed	failed	failed	failed	failed	failed	failed	failed	failed	failed	failed	failed	failed	failed	failed
	AX-158526895	G	A	A	A	A	A	A	A	A	A	A	A	A	A	A	A	A	A	A	A	A	A	A	A	A	A	A	A	A	A	A	A	A	A	A	A	A	A	A	A	A	A	A	A	A	A	A	A
	AX-158526903	C	C	C	C	C	C	C	C	C	C	C	C	C	C	C	C	C	C	C	C	C	C	C	C	C	C	C	C	C	C	C	C	C	C	C	C	C	C	C	C	C	C	C	C	C	C	C	C
	AX-158526911	A	T	T	T	T	T	T	T	T	T	T	T	T	T	T	T	T	T	T	T	T	T	T	T	T	T	T	T	T	T	T	T	T	T	T	T	T	T	T	T	T	T	T	T	T	T	T	T
	AX-158526912	C	A	A	A	A	A	A	A	A	A	A	A	A	A	A	A	A	A	A	A	A	A	A	A	A	A	A	A	A	A	A	A	A	A	A	A	A	A	A	A	A	A	A	A	A	A	A	A
[truncated: 22,151 more rows]
[truncated: 462 more columns]
