# Supplementary material for: Wheat (Triticum aestivum) chromosome 6D harbours the broad spectrum common bunt resistance gene Bt11
Source: Theor Appl Genet. 2023 Sep 7;136(9):207. doi: 10.1007/s00122-023-04452-5 (PMC10485103; doi:10.1007/s00122-023-04452-5)
Supplement: Supplementary file 6 — (csv 1347 KB) [file 122_2023_4452_MOESM6_ESM.csv]

Title	Wheat (Triticum aestivum) chromosome 6D harbours the broad spectrum common bunt resistance gene Bt11
Journal	Theoretical and Applied Genetics
Authors	Lunzer, M., Buerstmayr, M., Grausgruber, H., Muellner, A.E., Fallbacher, I., Buerstmayr, H.
Corresponding Author	Magdalena Lunzer: magdalena.lunzer@boku.ac.at
Description	Table S10 Genotypic data on additional wheat accessions used to conduct haplotype comparisons in the region of the main effect QTL detected in the study. Data on all genotypes except for ‘Golden Spike’ was derived from the 25K SNP array (Gogna et al., 2022), ‘Golden Spike’ data was obtained from the 15K SNP array
		702-1102-C	Andrews	Apache	Midas	PI173438	PI178383	PI211657	PI542575	PI554098	PI554099	PI554112	PI554113	PI554119	CItr17383	Elgin	F94976GM1-11	Golden Spike
	AX-108725475	C	T	C	T	failed	C	C	C	C	C	C	C	C	C	C	C	#N/A
	AX-108726016	T	T	C	C	T	T	T	T	T	T	T	T	T	T	T	C	#N/A
	AX-108726686	A	A	A	A	A	G	A	A	A	A	A	A	A	A	A	A	#N/A
	AX-108727087	T	T	T	T	C	C	Y	T	T	T	C	T	T	failed	T	C	#N/A
	AX-108727865	G	A	A	G	A	A	G	A	G	A	A	A	G	G	A	G	#N/A
	AX-108729217	T	T	T	T	T	T	T	T	T	T	G	T	T	failed	T	T	#N/A
	AX-108730542	C	C	C	C	A	A	C	A	C	A	C	A	C	A	A	C	#N/A
	AX-108730999	G	failed	G	failed	failed	failed	G	G	G	G	failed	G	G	G	G	G	#N/A
	AX-108733348	C	C	C	C	A	A	C	C	C	A	C	C	C	A	C	C	#N/A
	AX-108734177	T	Y	C	C	T	T	T	C	T	T	T	C	T	C	C	T	#N/A
	AX-108734745	T	T	T	T	T	G	T	G	T	G	T	G	T	G	G	T	#N/A
	AX-108738660	A	C	A	A	A	A	C	A	A	A	C	A	A	C	A	A	#N/A
	AX-108738684	C	C	C	T	T	T	C	C	C	C	C	C	C	T	C	C	#N/A
	AX-108740027	A	G	G	G	G	G	G	A	G	A	G	A	G	G	A	G	#N/A
	AX-108740343	A	A	G	G	G	G	G	A	G	A	A	A	G	A	A	G	#N/A
	AX-108740634	T	G	T	G	G	G	T	G	G	G	G	G	G	T	failed	G	#N/A
	AX-108741679	T	C	T	C	T	T	Y	T	T	C	failed	T	T	failed	C	T	#N/A
	AX-108742004	C	T	T	T	C	T	Y	T	T	T	C	T	T	C	T	T	#N/A
	AX-108742604	G	G	G	G	G	G	G	G	G	G	G	G	G	A	G	G	#N/A
	AX-108742709	A	C	A	A	C	C	A	C	A	C	C	C	A	A	C	A	#N/A
	AX-108742936	G	A	A	A	A	A	A	A	A	A	A	A	A	A	A	A	#N/A
	AX-108743346	A	A	G	A	A	A	A	A	A	A	A	A	A	A	A	A	#N/A
	AX-108744710	T	C	T	T	T	C	T	C	C	C	T	C	C	C	C	C	#N/A
	AX-108744896	A	C	A	A	C	C	A	C	A	C	C	C	A	A	C	A	#N/A
	AX-108745697	G	G	G	G	G	G	R	A	G	A	A	A	G	A	A	G	#N/A
	AX-108745700	A	A	C	C	C	A	M	A	A	A	A	A	A	A	A	A	#N/A
	AX-108746272	G	G	A	A	G	G	G	G	G	G	G	G	G	A	A	G	#N/A
	AX-108746724	G	C	C	C	C	C	G	C	G	C	C	C	G	failed	C	G	#N/A
	AX-108747203	G	A	A	G	A	A	R	G	G	G	G	G	G	G	G	G	#N/A
	AX-108748722	G	G	G	A	G	G	G	G	G	G	G	G	G	G	G	G	#N/A
	AX-108749699	T	T	C	C	T	T	T	T	T	C	T	T	T	C	C	C	#N/A
	AX-108750850	Y	failed	T	C	T	T	T	T	T	T	T	T	T	T	C	T	#N/A
	AX-108751096	T	C	C	C	T	C	C	C	C	C	C	C	C	C	C	C	#N/A
	AX-108752205	G	G	G	G	G	G	G	G	G	G	G	G	G	G	G	G	#N/A
	AX-108753174	T	C	T	T	C	C	C	T	C	C	C	T	C	T	T	C	#N/A
	AX-108753683	C	T	C	T	C	C	T	C	T	C	C	C	T	C	C	T	#N/A
	AX-108754470	A	A	C	C	C	C	C	A	C	C	C	A	C	A	A	C	#N/A
	AX-108755238	G	A	G	A	A	A	A	A	A	A	A	A	A	A	A	A	#N/A
	AX-108757855	T	C	C	C	C	T	T	T	T	T	C	T	T	C	T	T	#N/A
	AX-108760164	A	A	A	A	A	A	G	A	G	A	failed	A	G	G	A	G	#N/A
	AX-108760176	T	C	C	T	C	C	C	T	C	C	C	T	C	T	T	C	#N/A
	AX-108760390	C	T	T	T	T	T	T	T	C	T	C	T	C	T	C	C	#N/A
	AX-108761466	A	A	G	G	A	A	G	A	G	A	G	A	G	G	A	A	#N/A
	AX-108761616	failed	failed	failed	failed	failed	failed	failed	failed	failed	failed	failed	failed	failed	failed	failed	failed	#N/A
	AX-108763571	failed	failed	failed	failed	failed	failed	failed	failed	failed	failed	failed	failed	failed	failed	failed	failed	#N/A
	AX-108764047	G	A	A	A	A	A	G	A	A	A	A	A	A	A	A	G	#N/A
	AX-108766320	G	G	G	G	failed	A	G	A	G	A	G	A	G	A	G	G	#N/A
	AX-108767221	A	G	G	G	G	G	G	G	G	G	G	G	G	A	G	G	#N/A
	AX-108767674	A	A	A	A	A	A	G	A	G	A	A	A	G	G	A	G	#N/A
	AX-108768314	G	failed	G	G	G	A	G	A	G	A	G	A	G	G	G	G	#N/A
	AX-108769166	C	Y	T	C	T	T	Y	T	C	T	T	T	C	C	failed	C	#N/A
	AX-108769219	A	A	A	G	A	A	A	A	A	A	A	A	A	A	G	A	#N/A
	AX-108769547	C	T	C	C	failed	T	Y	T	T	T	C	T	T	T	T	T	#N/A
	AX-108769603	A	C	C	C	A	A	A	C	C	C	C	C	C	C	C	C	#N/A
	AX-108769625	A	A	A	A	A	A	A	G	A	G	A	G	A	G	G	A	#N/A
	AX-108771736	A	A	A	A	G	G	G	A	A	G	A	A	A	G	A	A	#N/A
	AX-108773996	C	T	T	T	T	T	T	T	T	T	T	T	T	T	T	T	#N/A
	AX-108774306	A	A	A	A	A	A	A	A	A	A	A	A	A	G	failed	A	#N/A
	AX-108774600	G	A	A	G	A	G	A	G	A	G	A	G	A	G	G	G	#N/A
	AX-108774740	T	C	C	C	T	T	C	C	C	C	T	C	C	C	C	C	#N/A
	AX-108774793	C	C	C	C	C	C	T	C	T	C	C	C	T	C	C	T	#N/A
	AX-108775782	C	C	A	A	C	C	C	C	C	A	C	C	C	A	failed	A	#N/A
	AX-108775900	G	G	G	G	G	G	G	G	G	G	G	G	G	T	G	G	#N/A
	AX-108776134	G	G	G	G	G	G	A	A	A	A	G	A	A	G	A	A	#N/A
	AX-108779092	A	G	G	G	G	G	G	G	G	G	G	G	G	A	G	G	#N/A
	AX-108781472	A	G	A	A	G	G	G	G	G	G	G	G	G	A	G	G	#N/A
	AX-108781521	A	G	G	G	A	G	G	G	G	G	G	G	G	G	G	G	#N/A
	AX-108781921	T	T	T	C	T	T	T	T	T	T	T	T	T	T	T	C	#N/A
	AX-108782275	T	C	T	T	C	C	failed	C	T	C	T	C	T	C	C	C	#N/A
	AX-108783028	A	G	G	G	failed	G	R	G	G	A	A	G	G	failed	A	G	#N/A
	AX-108787258	A	A	A	G	A	A	G	A	A	A	A	A	A	G	A	A	#N/A
	AX-108788007	T	G	G	G	G	G	G	G	G	G	G	G	G	T	T	G	#N/A
	AX-108788794	C	C	C	C	C	C	C	C	C	C	C	C	C	C	C	C	#N/A
	AX-108789882	A	A	C	A	A	C	A	A	A	C	A	A	A	C	failed	failed	#N/A
	AX-108790772	C	C	T	T	C	failed	C	T	T	failed	T	T	T	T	Y	T	#N/A
	AX-108790825	A	A	G	A	failed	A	R	A	A	A	A	A	A	A	A	A	#N/A
	AX-108790972	G	A	A	G	A	A	A	A	A	A	A	A	A	G	A	A	#N/A
	AX-108791745	G	A	G	G	A	A	A	G	A	A	A	G	A	G	G	A	#N/A
	AX-108792379	failed	failed	failed	failed	failed	failed	failed	failed	failed	failed	failed	failed	failed	failed	failed	failed	#N/A
	AX-108792457	A	failed	A	A	G	G	failed	A	A	G	A	A	A	A	A	A	#N/A
	AX-108792747	G	G	G	G	G	G	G	A	A	A	G	A	A	A	A	G	#N/A
	AX-108792750	failed	failed	failed	failed	failed	failed	failed	failed	failed	failed	failed	failed	failed	failed	failed	failed	#N/A
	AX-108792801	G	G	G	A	A	A	A	G	A	G	G	G	A	G	G	A	#N/A
	AX-108793797	T	C	T	T	C	C	C	C	C	C	C	C	C	T	C	C	#N/A
	AX-108793870	G	A	A	A	A	A	A	A	A	A	A	A	A	A	A	A	#N/A
	AX-108794652	G	G	G	G	G	G	G	G	G	G	G	G	G	G	G	G	#N/A
	AX-108795008	C	T	C	T	C	C	Y	C	C	T	C	C	C	failed	T	C	#N/A
	AX-108795020	G	G	A	G	G	G	A	G	G	G	G	G	G	G	G	G	#N/A
	AX-108795124	C	C	C	C	C	C	T	C	C	C	T	C	C	C	C	C	#N/A
	AX-108797365	A	A	A	A	G	G	G	G	G	G	A	G	G	G	G	A	#N/A
	AX-108797735	A	failed	A	A	G	G	A	G	A	G	G	G	A	A	A	A	#N/A
	AX-108799056	C	T	C	C	T	T	T	T	T	T	T	T	T	C	T	T	#N/A
	AX-108801257	A	G	G	G	A	A	A	A	A	A	G	A	A	G	A	A	#N/A
	AX-108801270	C	T	T	T	T	T	T	T	T	T	T	T	T	C	T	T	#N/A
	AX-108801971	A	G	G	A	A	A	A	A	A	A	G	A	A	A	A	A	#N/A
	AX-108804304	G	A	A	G	A	A	G	A	A	A	R	A	A	G	A	A	#N/A
	AX-108806155	A	G	A	A	G	G	G	A	G	G	A	A	G	G	A	G	#N/A
	AX-108806223	G	G	G	G	G	G	G	G	G	G	G	G	G	G	G	G	#N/A
	AX-108806404	G	G	G	G	T	G	G	G	G	G	G	G	G	T	G	G	#N/A
	AX-108807981	T	T	C	T	T	T	T	T	T	T	T	T	T	T	T	T	#N/A
	AX-108808218	A	A	G	G	G	G	G	G	G	G	G	G	G	G	G	G	#N/A
	AX-108808300	A	G	A	G	G	G	G	G	G	G	G	G	G	G	G	G	#N/A
	AX-108808534	G	G	G	G	G	G	G	G	G	G	G	G	G	G	G	G	#N/A
	AX-108809122	A	A	A	A	failed	G	A	A	A	A	A	A	A	A	A	A	#N/A
	AX-108810762	A	A	A	C	failed	C	C	A	C	C	A	A	C	A	A	A	#N/A
	AX-108811420	C	T	C	T	C	C	C	C	C	C	C	C	C	T	C	C	#N/A
	AX-108812426	C	T	C	C	failed	C	T	C	T	C	T	C	T	T	T	C	#N/A
	AX-108812821	G	A	G	G	G	G	A	G	A	G	A	G	A	G	G	A	#N/A
	AX-108814403	C	C	T	T	C	C	T	C	T	C	C	C	T	C	T	T	#N/A
	AX-108815538	C	failed	C	C	C	C	T	C	T	T	T	C	T	C	T	T	#N/A
	AX-108815692	T	Y	T	T	T	C	T	T	T	T	T	T	T	T	T	T	#N/A
	AX-108815701	C	T	T	C	C	C	C	T	C	T	C	T	C	T	T	C	#N/A
	AX-108815860	C	C	T	T	T	C	C	C	C	C	T	C	C	C	C	C	#N/A
	AX-108815870	T	Y	T	T	C	C	T	C	T	T	T	C	T	T	T	T	#N/A
	AX-108816843	C	C	C	G	C	C	C	C	C	C	C	C	C	failed	C	C	#N/A
	AX-108817109	C	C	C	C	T	C	Y	T	T	T	C	T	T	T	T	T	#N/A
	AX-108819088	A	A	G	A	A	A	A	A	A	G	G	A	A	G	G	A	#N/A
	AX-108819783	G	G	G	A	G	G	G	G	G	G	A	G	G	A	G	G	#N/A
	AX-108820155	A	G	G	G	A	A	A	A	A	G	A	A	A	A	G	A	#N/A
	AX-108820331	C	C	C	C	C	C	T	C	T	C	C	C	T	C	T	T	#N/A
	AX-108820471	G	A	G	A	G	G	G	A	G	G	A	A	G	G	A	G	#N/A
	AX-108820821	C	T	C	T	T	T	T	T	T	T	T	T	T	C	T	C	#N/A
	AX-108821223	G	A	G	A	A	A	R	G	G	G	A	G	G	G	G	G	#N/A
	AX-108822622	C	T	T	T	T	T	T	C	T	T	C	C	T	C	C	T	#N/A
	AX-108823349	T	T	C	C	T	T	C	C	C	C	T	C	C	C	C	C	#N/A
	AX-108829158	A	A	G	A	G	G	A	G	A	G	G	G	A	A	G	A	#N/A
	AX-108829232	failed	G	A	A	G	G	G	G	G	G	G	G	G	G	G	G	#N/A
	AX-108829263	A	G	G	A	A	A	A	A	A	A	A	A	A	failed	A	A	#N/A
	AX-108830656	A	A	G	G	A	G	A	G	A	failed	A	G	A	G	R	failed	#N/A
	AX-108831659	G	G	G	G	G	G	G	G	G	G	G	G	G	G	G	G	#N/A
	AX-108832036	T	T	C	C	C	C	T	T	T	T	C	T	T	T	Y	T	#N/A
	AX-108832686	C	M	C	C	A	C	C	C	C	A	A	C	C	C	A	C	#N/A
	AX-108835561	C	C	T	C	C	C	T	C	C	C	T	C	C	T	C	C	#N/A
	AX-108837168	A	G	G	A	A	A	G	A	G	A	G	A	G	G	A	A	#N/A
	AX-108838020	G	G	T	T	failed	T	T	G	T	G	G	G	T	G	G	T	#N/A
	AX-108839702	C	A	C	A	A	A	A	A	A	A	C	A	A	A	A	A	#N/A
	AX-108839806	G	G	G	G	G	G	G	G	G	G	G	G	G	G	G	G	#N/A
	AX-108840306	G	G	C	C	C	C	G	C	G	G	G	C	G	C	G	C	#N/A
	AX-108841374	T	T	C	T	T	T	C	T	C	T	T	T	C	T	T	C	#N/A
	AX-108842585	C	C	T	C	T	T	C	T	C	C	C	T	C	T	C	C	#N/A
	AX-108843159	T	C	T	T	C	T	failed	C	C	C	T	C	C	C	C	C	#N/A
	AX-108843273	C	C	T	T	C	C	T	T	T	T	C	T	T	T	T	T	#N/A
	AX-108844850	G	G	C	G	C	G	G	C	G	C	G	C	G	G	C	G	#N/A
	AX-108844883	A	T	T	A	T	failed	A	failed	T	W	T	W	T	A	T	T	#N/A
	AX-108845164	A	A	G	G	failed	A	G	A	A	A	A	A	A	A	A	A	#N/A
	AX-108847275	G	G	G	G	G	G	G	G	G	G	G	G	G	failed	G	G	#N/A
	AX-108847971	C	C	C	T	failed	failed	C	failed	C	C	C	failed	C	T	C	C	#N/A
	AX-108848182	T	T	C	T	C	T	T	C	C	C	T	C	C	C	C	C	#N/A
	AX-108848348	C	A	A	A	C	C	C	C	C	C	A	C	C	C	C	A	#N/A
	AX-108848968	C	C	C	C	C	C	C	C	T	C	C	C	T	T	T	C	#N/A
	AX-108849971	A	A	A	A	A	A	A	A	A	A	A	A	A	A	A	A	#N/A
	AX-108851331	C	C	T	T	T	T	T	T	T	T	T	T	T	C	T	T	#N/A
	AX-108851569	C	C	C	C	C	C	C	C	C	C	C	C	C	T	C	C	#N/A
	AX-108852221	C	T	T	C	C	T	C	T	T	T	C	T	T	T	T	T	#N/A
	AX-108852379	G	A	A	A	A	A	G	A	G	A	A	A	G	A	A	G	#N/A
	AX-108852497	C	T	C	T	Y	C	C	C	C	T	C	C	C	T	T	C	#N/A
	AX-108853189	G	G	G	G	G	A	A	G	G	G	A	G	G	A	G	G	#N/A
	AX-108853192	C	C	T	T	C	C	C	C	C	C	C	C	C	failed	C	C	#N/A
	AX-108854110	C	C	C	C	T	C	C	C	C	failed	C	C	C	C	C	C	#N/A
	AX-108854715	A	G	A	G	G	G	G	G	G	G	G	G	G	G	G	G	#N/A
	AX-108856079	T	C	C	T	T	T	T	C	T	T	C	C	T	C	C	C	#N/A
	AX-108856741	T	C	C	T	C	C	Y	T	T	T	T	T	T	T	T	T	#N/A
	AX-108857621	A	A	A	A	G	G	A	A	A	A	A	A	A	failed	A	A	#N/A
	AX-108860828	C	C	T	C	C	C	C	C	C	C	C	C	C	T	C	C	#N/A
	AX-108862020	A	A	G	A	G	G	A	G	A	G	A	G	A	A	A	A	#N/A
	AX-108862241	A	A	A	A	A	A	A	A	A	A	failed	A	A	A	A	A	#N/A
	AX-108862484	T	T	C	T	T	T	T	C	T	C	T	C	T	C	C	T	#N/A
	AX-108865061	T	C	C	T	C	T	C	T	C	T	C	T	C	C	C	C	#N/A
	AX-108865765	A	G	G	A	A	A	G	A	G	G	G	A	G	G	G	G	#N/A
	AX-108866645	T	T	T	T	T	T	T	T	T	T	failed	T	T	T	T	T	#N/A
	AX-108867032	A	A	A	A	A	A	A	A	A	A	A	A	A	A	A	A	#N/A
	AX-108867062	C	A	A	C	A	C	A	C	A	C	A	C	A	A	failed	A	#N/A
	AX-108869642	C	C	C	C	C	C	Y	C	T	C	C	C	T	failed	C	C	#N/A
	AX-108870188	T	T	T	G	G	G	failed	G	G	G	G	G	G	G	K	G	#N/A
	AX-108870310	T	C	C	C	C	C	C	C	C	C	T	C	C	C	C	C	#N/A
	AX-108870376	C	C	A	A	C	C	C	C	C	C	C	C	C	C	C	C	#N/A
	AX-108874073	T	C	C	C	C	C	C	C	C	C	C	C	C	T	C	C	#N/A
	AX-108874909	C	T	T	T	T	T	T	T	T	C	T	T	T	T	C	T	#N/A
	AX-108875384	A	G	A	A	G	G	G	G	G	G	G	G	G	A	G	G	#N/A
	AX-108875703	C	C	T	T	C	C	C	C	C	C	C	C	C	T	T	C	#N/A
	AX-108875894	T	T	C	C	T	T	T	T	T	T	T	T	T	T	T	T	#N/A
	AX-108875928	A	A	G	A	G	G	R	A	A	A	A	A	A	G	A	failed	#N/A
	AX-108878743	T	T	T	T	T	T	T	T	T	C	T	T	T	C	C	T	#N/A
	AX-108881562	G	A	G	G	A	A	G	G	G	G	G	G	G	G	G	G	#N/A
	AX-108882208	G	T	T	T	G	T	G	G	G	T	G	G	G	T	G	G	#N/A
	AX-108882320	C	C	C	C	T	T	T	C	C	T	Y	C	C	C	C	T	#N/A
	AX-108882911	C	C	C	C	C	C	C	C	C	C	C	C	C	C	C	C	#N/A
	AX-108883190	G	G	G	A	A	A	A	A	A	G	G	A	A	G	G	A	#N/A
	AX-108883214	T	C	T	C	C	C	C	C	C	C	C	C	C	T	C	T	#N/A
	AX-108884806	G	G	G	A	G	A	A	A	A	A	A	A	A	G	A	A	#N/A
	AX-108885885	T	C	C	T	T	T	C	T	C	T	C	T	C	T	T	C	#N/A
	AX-108886825	A	A	A	A	A	A	R	A	A	A	A	A	A	G	A	A	#N/A
	AX-108886895	C	C	C	T	C	C	C	T	C	C	C	T	C	T	T	C	#N/A
	AX-108887417	C	C	C	C	C	C	C	C	C	C	C	C	C	C	C	C	#N/A
	AX-108888078	A	G	G	A	G	G	G	A	G	A	G	A	G	G	A	G	#N/A
	AX-108893457	G	A	G	A	G	G	A	G	A	G	G	G	A	G	A	A	#N/A
	AX-108894863	C	T	C	C	T	C	C	T	T	T	C	T	T	T	T	T	#N/A
	AX-108896626	A	C	A	C	C	A	C	A	A	A	A	A	A	A	A	A	#N/A
	AX-108896683	A	A	A	A	G	G	G	G	G	G	G	G	G	G	G	G	#N/A
	AX-108897421	G	G	A	A	G	G	G	G	G	G	G	G	G	G	G	G	#N/A
	AX-108897448	C	T	C	C	T	T	T	C	T	T	T	C	T	C	C	T	#N/A
	AX-108897911	G	T	G	T	G	G	T	G	G	G	T	G	G	T	G	G	#N/A
	AX-108900808	C	C	C	G	failed	C	G	C	G	C	G	C	G	C	C	G	#N/A
	AX-108901354	failed	failed	failed	failed	failed	failed	failed	failed	failed	failed	failed	failed	failed	failed	failed	failed	#N/A
	AX-108902594	T	T	T	C	T	T	T	T	T	T	T	T	T	T	T	T	#N/A
	AX-108904713	T	T	T	T	C	C	failed	T	T	T	T	T	T	C	T	T	#N/A
	AX-108905177	G	G	G	G	G	G	G	G	G	T	G	G	G	G	T	G	#N/A
	AX-108905226	A	G	A	G	G	A	G	G	G	G	G	G	G	G	G	G	#N/A
	AX-108905400	T	T	T	T	T	T	T	T	T	T	T	T	T	C	C	T	#N/A
	AX-108906727	A	G	A	A	G	G	A	G	G	G	A	G	G	G	G	G	#N/A
	AX-108906864	C	C	C	C	T	T	C	T	C	T	C	T	C	T	T	C	#N/A
	AX-108908010	C	T	T	T	T	T	failed	T	T	T	T	T	T	C	T	T	#N/A
	AX-108908097	A	G	A	A	G	G	G	G	A	G	G	G	A	G	A	A	#N/A
	AX-108908275	A	G	G	G	G	G	G	G	G	G	G	G	G	G	G	G	#N/A
	AX-108911182	G	T	T	T	G	G	G	T	G	T	T	T	G	T	T	G	#N/A
	AX-108912037	T	C	C	C	C	C	C	C	C	C	C	C	C	C	C	C	#N/A
	AX-108912270	A	A	C	A	C	C	C	A	C	A	A	A	C	A	A	C	#N/A
	AX-108914743	C	C	C	C	C	C	C	C	C	C	C	C	C	C	C	C	#N/A
	AX-108915283	T	G	T	T	G	G	G	T	G	T	G	T	G	T	T	G	#N/A
	AX-108915841	Y	T	C	C	T	T	T	T	T	T	T	T	T	C	T	C	#N/A
	AX-108918650	G	A	G	G	A	A	G	A	G	A	A	A	G	G	G	G	#N/A
	AX-108918932	C	failed	C	A	C	C	C	C	C	C	C	C	C	failed	C	C	#N/A
	AX-108919715	G	T	G	G	T	T	T	G	G	G	T	G	G	G	G	G	#N/A
	AX-108921445	G	G	G	G	G	G	G	G	G	G	G	G	G	G	G	G	#N/A
	AX-108923117	A	G	G	G	A	A	A	A	A	G	A	A	A	A	G	A	#N/A
	AX-108928765	A	G	A	A	G	G	A	G	G	G	A	G	G	A	G	G	#N/A
	AX-108930776	C	A	A	C	A	A	C	C	C	A	A	C	C	A	C	C	#N/A
	AX-108931696	A	G	G	G	A	A	A	G	G	G	A	G	G	A	G	G	#N/A
	AX-108934671	G	G	A	A	G	G	G	G	G	G	G	G	G	A	G	G	#N/A
	AX-108934980	A	C	C	C	C	C	C	C	C	C	C	C	C	C	M	C	#N/A
	AX-108936354	G	R	G	G	G	G	G	G	G	G	G	G	G	G	G	G	#N/A
	AX-108937087	A	G	A	G	G	A	A	A	A	A	G	A	A	G	A	A	#N/A
	AX-108940705	G	G	A	G	A	A	failed	G	G	G	G	G	G	G	G	G	#N/A
	AX-108943763	A	A	A	G	A	G	A	G	A	G	A	G	A	A	failed	A	#N/A
	AX-108944773	G	A	G	A	failed	A	A	A	A	A	A	A	A	A	A	failed	#N/A
	AX-108948487	C	C	T	C	C	C	C	C	C	T	T	C	C	T	T	C	#N/A
	AX-108949103	T	C	C	C	C	C	failed	T	T	T	C	T	T	T	T	T	#N/A
	AX-108953209	C	G	C	G	G	G	C	G	C	G	G	G	C	G	G	C	#N/A
	AX-108954609	T	T	T	T	C	C	T	T	T	T	T	T	T	C	T	T	#N/A
	AX-108956281	G	A	A	G	A	A	G	A	G	G	G	A	G	G	G	G	#N/A
	AX-108957535	C	S	G	G	C	C	G	C	C	C	C	C	C	C	C	C	#N/A
	AX-108957643	C	T	C	C	T	T	C	T	C	T	T	T	C	T	T	T	#N/A
	AX-108957752	C	C	T	C	C	C	C	C	C	C	C	C	C	C	C	C	#N/A
	AX-108957779	T	T	T	T	T	C	Y	C	C	C	T	C	C	T	C	C	#N/A
	AX-108958041	failed	G	failed	A	A	A	A	G	G	G	failed	G	G	G	G	G	#N/A
	AX-108958287	G	G	A	G	failed	A	G	A	G	A	failed	A	G	failed	failed	G	#N/A
	AX-108958802	G	G	T	T	G	G	G	G	G	G	G	G	G	G	G	G	#N/A
	AX-108958829	G	A	A	G	A	A	A	A	A	A	A	A	A	A	A	A	#N/A
	AX-108959683	G	A	A	G	A	A	G	A	G	A	A	A	G	A	A	G	#N/A
	AX-108961907	T	G	G	T	G	G	G	G	G	G	G	G	G	T	G	G	#N/A
	AX-108962827	C	A	C	C	A	A	C	C	C	C	C	C	C	A	C	C	#N/A
	AX-108962998	A	A	G	G	A	A	G	G	G	A	G	G	G	A	G	G	#N/A
	AX-108964276	G	A	A	A	A	A	A	A	A	A	A	A	A	A	A	A	#N/A
	AX-108966159	G	G	G	A	G	G	G	G	G	G	G	G	G	G	G	G	#N/A
	AX-108967134	G	A	A	G	G	G	A	A	A	G	G	A	A	G	A	A	#N/A
	AX-108970452	A	R	G	G	G	G	A	G	G	G	G	G	G	G	G	G	#N/A
	AX-108970455	G	G	G	G	G	G	G	G	G	G	G	G	G	G	G	G	#N/A
	AX-108971440	T	T	C	T	T	T	T	T	T	T	T	T	T	T	T	T	#N/A
	AX-108974554	T	T	G	T	T	T	G	G	G	G	T	G	G	G	G	G	#N/A
	AX-108979996	failed	failed	failed	failed	failed	failed	failed	failed	failed	failed	failed	failed	failed	failed	failed	failed	#N/A
	AX-108981865	T	failed	T	T	G	G	G	T	G	T	G	T	G	T	T	G	#N/A
	AX-109269925	A	G	G	G	G	A	G	G	G	G	G	G	G	A	G	G	#N/A
	AX-109270381	A	A	A	A	A	A	A	A	A	A	A	A	A	A	A	A	#N/A
	AX-109270733	G	A	G	G	A	A	A	G	A	G	A	G	A	G	G	A	#N/A
	AX-109272506	A	G	A	A	G	G	G	G	G	G	G	G	G	G	G	G	#N/A
	AX-109273450	T	T	C	C	failed	T	T	C	T	T	C	C	T	failed	C	T	#N/A
	AX-109274362	C	C	C	C	C	C	C	C	C	C	T	C	C	T	C	C	#N/A
	AX-109274463	T	C	C	T	T	T	C	T	C	T	T	T	C	C	T	C	#N/A
	AX-109276379	C	C	C	C	C	C	C	T	T	T	C	T	T	C	T	T	#N/A
	AX-109276414	G	G	T	T	T	T	T	T	T	T	G	T	T	failed	T	T	#N/A
	AX-109277512	C	C	C	T	C	C	C	C	C	C	C	C	C	C	C	T	#N/A
	AX-109278399	G	T	G	T	T	T	T	T	T	T	G	T	T	G	T	T	#N/A
	AX-109279209	C	A	C	C	A	A	C	A	C	A	A	A	C	A	A	C	#N/A
	AX-109281410	A	A	G	A	A	A	G	A	A	A	A	A	A	G	A	G	#N/A
	AX-109282609	Y	C	C	C	C	C	C	C	C	C	T	C	C	C	C	C	#N/A
	AX-109283105	G	G	A	A	G	G	A	A	A	A	A	A	A	G	A	A	#N/A
	AX-109283120	C	C	C	C	C	C	T	C	C	C	T	C	C	C	C	C	#N/A
	AX-109283327	T	T	C	T	C	C	C	C	C	C	T	C	C	C	C	C	#N/A
	AX-109283670	T	T	C	C	T	T	T	T	T	T	T	T	T	T	T	T	#N/A
	AX-109283784	G	A	G	G	A	A	A	A	A	A	A	A	A	G	R	A	#N/A
	AX-109284327	G	A	G	G	A	A	G	A	G	A	G	A	G	G	A	G	#N/A
	AX-109284841	A	A	A	A	C	A	C	A	C	A	C	A	C	A	A	C	#N/A
	AX-109286123	A	G	G	G	G	G	G	A	A	A	G	A	A	A	A	A	#N/A
	AX-109286253	G	A	G	G	A	A	A	A	A	A	G	A	A	G	A	A	#N/A
	AX-109286942	C	C	C	C	C	C	C	C	T	T	C	C	T	T	T	T	#N/A
	AX-109287710	C	C	C	C	C	C	T	C	T	T	T	C	T	C	T	C	#N/A
	AX-109288237	G	G	G	A	G	G	G	G	G	G	G	G	G	G	G	G	#N/A
	AX-109288449	C	T	C	T	C	C	Y	C	C	C	T	C	C	C	C	C	#N/A
	AX-109288465	A	A	A	A	A	A	failed	G	A	A	G	G	A	G	G	G	#N/A
	AX-109290256	G	T	G	T	G	G	T	G	G	G	T	G	G	T	G	G	#N/A
	AX-109290287	T	T	C	C	T	T	T	C	C	C	C	C	C	T	C	C	#N/A
	AX-109290505	C	T	T	C	T	T	C	C	C	C	C	C	C	T	C	C	#N/A
	AX-109291054	G	G	G	G	G	G	G	G	G	G	G	G	G	G	G	G	#N/A
	AX-109291901	G	G	G	T	G	G	G	G	G	G	G	G	G	T	G	G	#N/A
	AX-109292592	A	A	A	A	G	G	R	A	A	A	A	A	A	G	A	A	#N/A
	AX-109293994	C	T	T	C	C	C	C	C	C	C	T	C	C	C	C	C	#N/A
	AX-109294847	A	C	A	C	A	A	A	A	A	A	C	A	A	C	A	A	#N/A
	AX-109295307	Y	T	T	T	C	C	C	T	C	T	T	T	C	T	T	C	#N/A
	AX-109296817	G	G	T	G	G	G	G	G	G	G	G	G	G	G	G	G	#N/A
	AX-109298385	A	A	G	A	A	A	A	A	A	A	A	A	A	A	A	A	#N/A
	AX-109299130	C	C	C	C	C	C	C	C	C	C	C	C	C	C	C	C	#N/A
	AX-109299305	C	T	C	T	T	T	T	T	T	T	T	T	T	T	T	T	#N/A
	AX-109299330	G	A	G	G	A	A	A	G	G	G	A	G	G	G	G	G	#N/A
	AX-109300211	T	C	T	T	C	C	failed	T	T	T	T	T	T	C	T	T	#N/A
	AX-109300217	G	failed	A	A	A	A	G	A	A	A	G	A	A	G	A	failed	#N/A
	AX-109300290	C	T	C	C	C	C	C	T	C	T	C	T	C	T	Y	C	#N/A
	AX-109301372	T	T	T	C	C	C	C	C	C	T	T	C	C	T	T	C	#N/A
	AX-109302106	A	A	A	A	A	A	A	A	A	A	A	A	A	A	A	A	#N/A
	AX-109302235	G	G	G	G	A	G	A	G	A	G	A	G	A	A	G	A	#N/A
	AX-109303197	G	A	A	A	A	A	A	A	A	A	A	A	A	G	A	A	#N/A
	AX-109305182	G	A	G	G	G	G	G	A	A	A	G	A	A	G	A	A	#N/A
	AX-109306911	C	C	C	T	C	C	T	T	T	C	C	T	T	C	T	T	#N/A
	AX-109307467	C	C	C	C	C	C	C	C	C	C	C	C	C	C	C	C	#N/A
	AX-109308419	T	C	T	T	C	C	C	T	T	T	C	T	T	T	T	T	#N/A
	AX-109308511	A	A	G	G	A	G	R	G	G	A	A	G	G	A	A	G	#N/A
	AX-109308875	T	G	T	G	G	G	G	G	G	G	G	G	G	G	G	G	#N/A
	AX-109308880	G	G	G	G	G	G	G	G	G	T	T	G	G	G	T	G	#N/A
	AX-109309696	T	C	C	T	T	T	T	T	T	T	C	T	T	T	T	T	#N/A
	AX-109309708	A	C	A	A	C	C	A	C	C	C	A	C	C	A	C	C	#N/A
	AX-109309948	G	T	G	T	T	T	G	T	G	T	T	T	G	T	T	G	#N/A
	AX-109311435	C	C	C	C	C	C	C	C	T	T	C	C	T	C	T	T	#N/A
	AX-109311996	C	C	C	C	C	C	C	C	C	C	C	C	C	T	C	C	#N/A
	AX-109313351	C	T	C	T	T	T	T	T	T	T	T	T	T	T	T	T	#N/A
	AX-109314080	G	G	A	G	G	G	G	A	G	G	A	A	G	failed	A	G	#N/A
	AX-109314629	C	C	T	T	T	T	C	T	T	T	T	T	T	C	T	T	#N/A
	AX-109316381	A	A	G	G	A	A	A	A	A	A	A	A	A	A	A	A	#N/A
	AX-109319944	C	C	T	T	C	C	C	C	C	C	C	C	C	C	C	C	#N/A
	AX-109320272	G	G	G	A	G	G	G	G	G	G	G	G	G	G	G	G	#N/A
	AX-109320559	T	T	C	C	T	T	T	T	T	T	T	T	T	C	T	T	#N/A
	AX-109320619	failed	failed	failed	failed	failed	failed	failed	failed	failed	failed	failed	failed	failed	failed	failed	failed	#N/A
	AX-109323587	A	G	G	G	A	G	R	G	G	G	A	G	G	G	G	G	#N/A
	AX-109325310	G	G	A	G	A	A	G	A	G	A	G	A	G	G	G	G	#N/A
	AX-109326033	C	C	T	C	C	C	C	T	C	C	C	T	C	C	T	C	#N/A
	AX-109326596	G	A	A	A	A	G	A	G	A	G	G	G	A	A	A	A	#N/A
	AX-109326625	T	T	C	C	T	T	T	T	T	T	C	T	T	C	T	T	#N/A
	AX-109326654	C	C	C	C	C	C	C	C	C	C	C	C	C	C	C	C	#N/A
	AX-109326739	A	A	A	A	A	A	A	A	A	A	G	A	A	A	A	A	#N/A
	AX-109328788	T	C	C	T	C	C	C	T	C	T	C	T	C	T	Y	C	#N/A
	AX-109329421	C	Y	C	C	C	T	T	T	T	T	C	T	T	T	T	T	#N/A
	AX-109329877	A	G	A	A	failed	G	R	G	G	G	A	G	G	G	G	G	#N/A
	AX-109331427	C	C	T	T	T	T	C	C	C	T	T	C	C	T	C	C	#N/A
	AX-109331529	A	G	G	A	G	A	G	G	G	G	G	G	G	G	G	G	#N/A
	AX-109332754	G	G	G	G	G	G	R	G	A	G	G	G	A	G	G	G	#N/A
	AX-109332909	C	C	C	C	C	C	C	C	C	C	C	C	C	C	C	C	#N/A
	AX-109332949	A	A	A	A	A	A	A	A	A	A	A	A	A	A	A	A	#N/A
	AX-109333061	T	C	T	T	C	C	C	C	C	C	T	C	C	C	C	C	#N/A
	AX-109333268	failed	C	C	C	C	C	C	C	C	C	G	C	C	G	C	C	#N/A
	AX-109333618	T	T	T	T	C	C	C	C	C	C	T	C	C	C	C	C	#N/A
	AX-109334763	A	A	G	A	G	A	G	A	A	A	G	A	A	failed	failed	G	#N/A
	AX-109335682	T	T	T	C	T	T	T	T	T	T	T	T	T	C	T	T	#N/A
	AX-109335926	G	G	G	G	G	G	G	G	G	G	G	G	G	G	G	G	#N/A
	AX-109336148	C	T	T	T	C	T	T	T	T	T	T	T	T	T	T	T	#N/A
	AX-109336156	C	C	C	C	C	C	A	C	A	C	C	C	A	C	A	A	#N/A
	AX-109336502	C	Y	C	C	T	C	T	C	T	C	C	C	T	C	Y	C	#N/A
	AX-109337198	A	G	A	A	G	A	G	A	G	A	G	A	G	G	G	A	#N/A
	AX-109338226	G	G	A	G	A	G	G	G	A	G	A	G	A	A	A	A	#N/A
	AX-109338271	C	T	T	C	C	T	C	T	C	T	T	T	C	T	T	C	#N/A
	AX-109338549	G	A	G	G	G	G	G	G	G	G	G	G	G	G	A	G	#N/A
	AX-109338741	C	T	C	T	T	T	T	T	C	C	C	T	C	T	C	T	#N/A
	AX-109339360	G	G	G	G	G	G	G	G	G	G	G	G	G	G	G	G	#N/A
	AX-109339712	T	G	G	T	T	T	G	G	G	G	T	G	G	G	G	G	#N/A
	AX-109341038	C	T	C	T	C	C	C	T	C	C	C	T	C	T	T	C	#N/A
	AX-109342634	A	G	G	G	G	G	G	G	G	G	A	G	G	G	G	G	#N/A
	AX-109345140	A	C	A	C	C	C	C	C	C	C	C	C	C	A	C	C	#N/A
	AX-109345149	T	T	C	C	T	T	T	T	T	T	T	T	T	C	T	T	#N/A
	AX-109345339	G	A	G	G	A	A	A	A	A	A	G	A	A	G	A	G	#N/A
	AX-109345675	G	G	G	G	G	A	A	A	A	A	G	A	A	G	A	G	#N/A
	AX-109346083	A	G	A	G	G	G	G	A	G	G	A	A	G	A	A	G	#N/A
	AX-109348426	A	G	A	G	G	G	failed	G	A	A	G	G	A	G	A	G	#N/A
	AX-109348871	C	A	A	A	A	A	M	A	A	A	C	A	A	C	A	A	#N/A
	AX-109348896	T	G	G	G	G	G	G	G	G	G	G	G	G	G	G	G	#N/A
	AX-109350017	C	C	C	C	T	T	T	C	T	C	C	C	T	T	C	C	#N/A
	AX-109350497	G	failed	T	T	G	G	G	T	G	G	G	T	G	G	T	G	#N/A
	AX-109353677	C	C	C	C	T	T	C	T	C	T	C	T	C	C	C	C	#N/A
	AX-109355041	T	C	C	C	C	C	C	T	T	T	C	T	T	T	T	T	#N/A
	AX-109355121	T	C	C	C	C	C	T	C	T	C	C	C	T	C	T	T	#N/A
	AX-109356085	T	T	T	C	T	T	T	T	T	T	T	T	T	T	T	C	#N/A
	AX-109356324	C	C	C	T	C	C	C	C	C	C	C	C	C	C	C	C	#N/A
	AX-109358058	A	A	G	G	G	G	A	G	A	G	G	G	A	G	G	A	#N/A
	AX-109363269	A	G	G	G	G	G	G	G	G	G	G	G	G	A	G	G	#N/A
	AX-109363741	T	C	T	C	T	T	T	T	T	T	T	T	T	C	T	T	#N/A
	AX-109363759	C	A	A	C	A	C	C	A	A	A	A	A	A	A	A	A	#N/A
	AX-109363983	G	G	A	A	G	G	A	G	G	G	A	G	G	failed	G	G	#N/A
	AX-109364442	C	C	T	C	C	C	C	C	T	T	C	C	T	C	T	C	#N/A
	AX-109364495	G	G	G	A	G	G	G	A	G	A	G	A	G	G	failed	G	#N/A
	AX-109366645	failed	failed	failed	failed	failed	failed	failed	failed	failed	failed	failed	failed	failed	failed	failed	failed	#N/A
	AX-109368501	C	C	C	T	T	T	T	T	T	T	T	T	T	C	T	T	#N/A
	AX-109368508	G	A	A	A	A	A	A	A	A	A	A	A	A	failed	A	A	#N/A
	AX-109369758	T	C	T	T	C	C	C	C	C	C	C	C	C	C	C	C	#N/A
	AX-109370611	C	T	T	T	failed	T	C	T	T	T	C	T	T	C	T	T	#N/A
	AX-109371602	failed	failed	failed	failed	failed	failed	failed	failed	failed	failed	failed	failed	failed	failed	failed	failed	#N/A
	AX-109371887	T	T	C	T	T	T	T	T	T	T	T	T	T	T	T	T	#N/A
	AX-109371985	A	A	A	A	G	G	G	G	G	G	A	G	G	A	G	G	#N/A
	AX-109372762	A	A	G	G	A	A	A	A	A	A	G	A	A	A	A	G	#N/A
	AX-109375170	T	C	T	T	T	T	T	C	T	C	C	C	T	C	C	T	#N/A
	AX-109375889	T	Y	T	C	T	T	T	T	T	T	C	T	T	C	T	T	#N/A
	AX-109377141	G	G	A	G	A	G	A	G	A	G	A	G	A	A	G	A	#N/A
	AX-109377486	C	failed	T	T	T	T	T	T	T	T	T	T	T	C	T	T	#N/A
	AX-109377787	A	failed	G	A	A	A	G	A	G	A	A	A	G	A	failed	G	#N/A
	AX-109380588	G	G	A	A	G	G	A	G	A	A	A	G	A	A	A	A	#N/A
	AX-109380915	R	R	A	A	G	A	A	A	A	A	G	A	A	A	A	A	#N/A
	AX-109382642	T	T	T	T	C	C	C	C	C	C	C	C	C	T	C	C	#N/A
	AX-109382806	T	T	T	T	T	T	T	T	T	T	T	T	T	C	Y	T	#N/A
	AX-109384295	Y	T	T	T	T	T	T	T	C	T	T	T	C	C	C	C	#N/A
	AX-109384956	C	A	C	C	C	C	C	C	C	C	C	C	C	C	C	C	#N/A
	AX-109387872	G	A	A	A	A	G	A	A	A	G	A	A	A	G	A	A	#N/A
	AX-109388531	A	A	A	A	A	A	A	A	A	A	A	A	A	C	A	C	#N/A
	AX-109389173	failed	failed	failed	failed	failed	failed	failed	failed	failed	failed	failed	failed	failed	failed	failed	failed	#N/A
	AX-109390022	C	C	T	T	C	C	C	C	C	C	C	C	C	C	C	T	#N/A
	AX-109390951	C	C	C	T	C	C	C	T	C	C	C	T	C	C	T	C	#N/A
	AX-109391807	G	G	G	G	G	G	G	A	A	A	G	A	A	A	A	G	#N/A
	AX-109392359	C	T	T	T	T	T	T	T	T	C	C	T	T	C	C	T	#N/A
	AX-109392556	C	C	A	C	A	A	C	C	C	C	C	C	C	A	C	C	#N/A
	AX-109393351	T	G	T	G	G	G	G	G	G	G	G	G	G	G	G	G	#N/A
	AX-109394186	G	A	G	G	A	A	G	A	G	G	G	A	G	G	G	G	#N/A
	AX-109395546	T	C	T	T	C	C	C	C	C	C	C	C	C	C	C	T	#N/A
	AX-109396777	T	G	G	G	G	G	G	G	G	G	G	G	G	G	G	G	#N/A
	AX-109398064	T	T	T	T	T	T	T	T	T	T	T	T	T	T	T	T	#N/A
	AX-109399107	A	A	A	G	A	A	failed	A	A	A	A	A	A	A	A	A	#N/A
	AX-109399986	A	G	G	A	A	A	A	G	G	G	G	G	G	G	G	G	#N/A
	AX-109400887	T	C	C	C	T	T	failed	T	T	T	T	T	T	T	T	T	#N/A
	AX-109400917	A	A	G	G	A	A	A	A	G	A	A	A	G	A	G	G	#N/A
	AX-109401533	T	T	T	T	T	T	C	C	C	C	T	C	C	C	C	T	#N/A
	AX-109401732	G	A	G	G	A	A	R	G	G	A	A	G	G	G	G	A	#N/A
	AX-109402674	G	A	A	G	A	A	A	G	A	G	A	G	A	A	G	A	#N/A
	AX-109405258	C	A	A	A	A	A	C	C	C	C	C	C	C	C	C	C	#N/A
	AX-109405334	T	T	C	C	C	C	Y	T	T	C	C	T	T	T	T	C	#N/A
	AX-109405494	C	C	C	A	C	C	C	C	C	C	A	C	C	A	C	C	#N/A
	AX-109406606	C	C	C	C	T	C	C	C	C	C	T	C	C	T	C	C	#N/A
	AX-109408005	G	A	G	A	A	A	A	A	A	A	A	A	A	G	A	A	#N/A
	AX-109409615	C	C	T	C	C	T	C	T	C	T	C	T	C	C	C	C	#N/A
	AX-109409641	C	C	C	C	C	C	C	C	C	C	C	C	C	C	C	C	#N/A
	AX-109411105	G	A	G	G	A	A	A	A	A	A	A	A	A	A	G	G	#N/A
	AX-109415633	A	A	G	G	G	A	G	G	G	A	A	G	G	G	G	G	#N/A
	AX-109416347	G	A	A	G	A	A	A	A	A	G	A	A	A	A	G	A	#N/A
	AX-109417581	T	G	G	G	K	G	G	G	G	T	T	G	G	T	T	G	#N/A
	AX-109417807	failed	failed	failed	failed	failed	failed	failed	failed	failed	failed	failed	failed	failed	failed	failed	failed	#N/A
	AX-109418177	C	T	C	C	T	T	T	C	T	T	C	C	T	C	C	T	#N/A
	AX-109418218	T	T	T	T	T	T	T	Y	C	Y	C	Y	C	Y	C	C	#N/A
	AX-109418825	T	C	T	T	C	C	T	C	C	C	C	C	C	C	C	C	#N/A
	AX-109419783	G	G	G	G	G	G	G	A	G	A	G	A	G	G	A	G	#N/A
	AX-109420401	C	C	T	C	T	T	C	T	C	T	T	T	C	C	T	C	#N/A
	AX-109420889	T	C	T	T	C	T	C	C	C	C	C	C	C	T	C	C	#N/A
	AX-109422469	T	C	C	C	C	C	failed	C	C	C	C	C	C	T	C	T	#N/A
	AX-109423718	failed	failed	failed	failed	failed	failed	failed	failed	failed	failed	failed	failed	failed	failed	failed	failed	#N/A
	AX-109426149	T	T	T	T	T	T	C	T	C	T	T	T	C	T	C	C	#N/A
	AX-109426991	T	C	T	T	C	C	T	T	T	C	C	T	T	T	T	T	#N/A
	AX-109428552	A	W	T	A	T	T	W	A	A	T	W	A	A	A	A	T	#N/A
	AX-109431238	T	T	T	T	C	T	T	T	T	T	T	T	T	T	T	T	#N/A
	AX-109432523	G	C	G	G	C	C	C	C	G	C	C	C	G	C	S	G	#N/A
	AX-109433020	G	A	G	G	A	A	G	G	G	G	A	G	G	G	G	G	#N/A
	AX-109433082	T	C	C	C	C	C	T	C	T	C	T	C	T	T	C	T	#N/A
	AX-109433118	C	A	A	C	A	A	A	A	A	C	A	A	A	A	C	A	#N/A
	AX-109434490	T	C	C	C	C	C	C	C	C	C	T	C	C	C	C	C	#N/A
	AX-109434819	failed	failed	failed	failed	failed	failed	failed	failed	failed	failed	failed	failed	failed	failed	failed	failed	#N/A
	AX-109435061	A	A	A	A	failed	A	A	A	A	A	A	A	A	A	A	failed	#N/A
	AX-109436214	failed	failed	failed	failed	failed	failed	failed	failed	failed	failed	failed	failed	failed	failed	failed	failed	#N/A
	AX-109437250	A	G	G	A	A	A	A	A	A	A	A	A	A	G	A	A	#N/A
	AX-109439139	G	G	G	A	G	G	G	G	G	G	G	G	G	A	G	G	#N/A
	AX-109441689	A	C	A	A	C	C	C	C	C	A	C	C	C	C	M	A	#N/A
	AX-109445262	G	T	G	G	G	G	G	G	G	G	G	G	G	G	G	G	#N/A
	AX-109447012	C	T	T	T	T	T	T	T	T	T	C	T	T	C	T	T	#N/A
	AX-109447836	G	G	A	A	G	A	G	A	G	G	G	A	G	failed	G	G	#N/A
	AX-109449320	C	C	T	C	C	C	C	C	C	C	C	C	C	T	C	C	#N/A
	AX-109449323	T	T	T	T	T	T	T	C	T	C	T	C	T	C	C	T	#N/A
	AX-109449401	G	A	A	A	failed	G	G	G	A	G	G	G	A	A	A	A	#N/A
	AX-109449877	G	G	G	G	G	G	G	G	G	G	G	G	G	G	G	G	#N/A
	AX-109450765	A	G	A	G	A	G	R	G	G	G	A	G	G	A	G	G	#N/A
	AX-109453779	C	C	C	C	T	C	C	T	C	T	T	T	C	T	T	C	#N/A
	AX-109453871	A	G	G	A	A	A	A	A	A	A	A	A	A	G	A	A	#N/A
	AX-109454183	C	C	G	G	C	C	C	C	C	C	C	C	C	C	C	C	#N/A
	AX-109454338	G	G	failed	G	G	G	A	G	A	G	A	G	A	G	A	A	#N/A
	AX-109454545	T	C	C	C	T	T	C	C	C	T	C	C	C	C	C	C	#N/A
	AX-109455000	C	T	C	T	T	T	T	T	T	T	C	T	T	T	T	T	#N/A
	AX-109455163	G	G	A	A	G	G	A	G	A	G	G	G	A	A	G	G	#N/A
	AX-109456979	G	G	C	C	G	G	C	G	G	G	G	G	G	C	S	G	#N/A
	AX-109457994	C	T	C	C	C	T	C	C	C	T	T	C	C	C	C	C	#N/A
	AX-109458141	A	G	G	A	G	G	A	G	A	G	G	G	A	A	G	A	#N/A
	AX-109458730	failed	failed	failed	failed	failed	failed	failed	failed	failed	failed	failed	failed	failed	failed	failed	failed	#N/A
	AX-109462627	C	C	C	A	C	C	A	C	A	A	A	C	A	A	A	A	#N/A
	AX-109463886	T	T	T	T	T	T	Y	T	C	T	T	T	C	T	T	T	#N/A
	AX-109466948	A	C	A	A	C	A	C	A	A	A	C	A	A	C	A	A	#N/A
	AX-109467010	C	C	C	C	C	C	C	C	C	C	C	C	C	T	C	C	#N/A
	AX-109467590	A	G	G	G	G	G	G	G	G	G	G	G	G	G	A	G	#N/A
	AX-109468448	C	T	T	T	T	T	T	T	T	T	T	T	T	T	T	T	#N/A
	AX-109469528	T	T	T	T	C	T	failed	T	C	C	T	T	C	failed	C	C	#N/A
	AX-109471778	A	A	A	A	A	A	T	T	T	T	A	T	T	A	T	T	#N/A
	AX-109472730	failed	C	T	T	C	C	C	T	C	T	C	T	C	T	T	C	#N/A
	AX-109475553	A	A	A	A	A	A	A	A	A	A	A	A	A	G	A	A	#N/A
	AX-109475947	T	T	T	T	C	T	C	T	C	T	T	T	C	T	T	C	#N/A
	AX-109477914	A	A	C	C	A	A	A	A	A	A	A	A	A	A	A	A	#N/A
	AX-109479115	G	G	G	G	A	A	G	A	A	A	G	A	A	A	G	A	#N/A
	AX-109481526	C	C	C	A	C	C	C	C	C	C	C	C	C	A	C	C	#N/A
	AX-109483245	A	A	G	G	G	G	A	A	A	A	G	A	A	A	failed	A	#N/A
	AX-109483919	G	T	T	G	T	T	K	G	G	G	G	G	G	G	G	G	#N/A
	AX-109485279	A	A	G	G	G	G	A	G	G	G	G	G	G	A	G	G	#N/A
	AX-109490291	failed	failed	failed	failed	failed	failed	failed	failed	failed	failed	failed	failed	failed	failed	failed	failed	#N/A
	AX-109490438	T	T	C	T	C	T	T	C	C	C	failed	C	C	C	C	C	#N/A
	AX-109493197	G	G	A	G	G	G	G	G	G	G	G	G	G	G	G	G	#N/A
	AX-109493460	A	G	G	A	G	A	A	G	G	A	G	G	G	G	G	G	#N/A
	AX-109493732	C	C	C	C	G	C	C	G	C	G	G	G	C	G	G	C	#N/A
	AX-109495285	C	C	C	C	C	C	A	C	A	C	C	C	A	A	A	A	#N/A
	AX-109500149	G	G	A	A	A	A	A	G	G	G	G	G	G	G	G	G	#N/A
	AX-109501910	C	T	C	C	T	T	C	C	C	C	T	C	C	C	C	C	#N/A
	AX-109502142	T	T	T	G	T	G	G	G	T	T	T	G	T	G	T	T	#N/A
	AX-109503763	G	G	G	G	G	G	G	G	G	G	G	G	G	G	G	G	#N/A
	AX-109506198	G	failed	A	G	G	G	R	G	G	G	G	G	G	G	G	A	#N/A
	AX-109507247	C	C	C	T	C	C	C	T	T	C	C	T	T	T	T	C	#N/A
	AX-109508535	G	G	G	G	C	C	G	G	G	G	G	G	G	G	G	G	#N/A
	AX-109508702	C	C	C	T	C	C	C	C	C	C	C	C	C	C	C	C	#N/A
	AX-109509402	T	T	C	T	C	C	T	C	T	C	T	C	T	C	T	T	#N/A
	AX-109509752	C	C	C	C	C	C	C	T	T	T	C	T	T	T	T	T	#N/A
	AX-109510374	A	R	G	G	G	A	failed	A	G	A	A	A	G	G	G	G	#N/A
	AX-109511115	C	C	C	T	C	C	C	C	C	C	T	C	C	C	C	C	#N/A
	AX-109511646	A	M	C	C	A	A	failed	A	A	A	C	A	A	C	C	failed	#N/A
	AX-109513215	T	C	T	T	C	C	C	C	C	C	C	C	C	T	C	C	#N/A
	AX-109514688	A	G	A	A	G	G	G	G	G	G	G	G	G	A	G	A	#N/A
	AX-109518409	G	G	G	G	G	G	G	G	G	G	G	G	G	G	G	G	#N/A
	AX-109519143	A	A	A	C	A	A	C	A	C	A	A	A	C	A	A	C	#N/A
	AX-109520219	C	C	C	C	C	C	C	C	C	C	C	C	C	C	C	C	#N/A
	AX-109525056	C	T	T	T	T	T	T	C	C	C	T	C	C	C	C	C	#N/A
	AX-109528142	T	C	C	T	T	T	Y	C	C	T	failed	C	C	T	C	C	#N/A
	AX-109726130	G	R	G	A	G	G	A	G	A	G	A	G	A	A	G	A	#N/A
	AX-109815462	G	A	A	A	G	A	A	A	A	A	A	A	A	G	R	A	#N/A
	AX-109815681	A	A	G	A	G	G	G	G	G	G	A	G	G	A	G	G	#N/A
	AX-109816649	C	Y	T	C	T	T	C	C	C	C	C	C	C	T	C	C	#N/A
	AX-109818490	G	G	G	G	G	G	G	G	G	A	G	G	G	G	A	G	#N/A
	AX-109821362	T	G	G	G	failed	T	failed	G	T	G	G	G	T	T	G	T	#N/A
	AX-109822452	G	T	T	T	T	T	G	T	G	T	T	T	G	T	T	G	#N/A
	AX-109822931	failed	failed	failed	failed	failed	failed	failed	failed	failed	failed	failed	failed	failed	failed	failed	failed	#N/A
	AX-109823216	failed	failed	failed	failed	failed	failed	failed	failed	failed	failed	failed	failed	failed	failed	failed	failed	#N/A
	AX-109823246	T	C	T	C	T	T	C	T	T	T	T	T	T	T	T	T	#N/A
	AX-109823717	C	T	C	C	T	C	C	C	C	C	C	C	C	C	C	C	#N/A
	AX-109823869	failed	failed	failed	failed	failed	failed	failed	failed	failed	failed	failed	failed	failed	failed	failed	failed	#N/A
	AX-109825019	C	C	T	T	C	C	C	C	C	C	C	C	C	C	C	C	#N/A
	AX-109825489	C	C	C	C	C	C	T	C	T	C	C	C	T	T	Y	T	#N/A
	AX-109825507	G	G	A	G	G	G	G	G	A	G	G	G	A	G	R	A	#N/A
	AX-109830947	failed	failed	failed	failed	failed	failed	failed	failed	failed	failed	failed	failed	failed	failed	failed	failed	#N/A
	AX-109830951	C	C	C	C	C	C	A	C	A	C	C	C	A	A	failed	A	#N/A
	AX-109832011	A	G	A	A	G	A	A	A	A	A	G	A	A	G	A	A	#N/A
	AX-109832431	A	G	G	A	G	G	A	G	A	G	G	G	A	A	G	A	#N/A
	AX-109832564	A	R	A	G	G	G	G	G	G	G	G	G	G	G	G	G	#N/A
	AX-109833191	G	A	A	A	G	A	A	A	A	A	G	A	A	A	A	A	#N/A
	AX-109834411	C	T	C	C	T	T	T	T	T	T	T	T	T	T	T	T	#N/A
	AX-109835668	T	G	G	T	failed	G	G	G	G	G	G	G	G	G	G	G	#N/A
	AX-109835734	C	C	T	C	C	C	C	T	C	T	C	T	C	T	T	C	#N/A
	AX-109836776	A	G	G	G	G	G	G	A	A	A	G	A	A	A	failed	failed	#N/A
	AX-109837022	A	A	G	A	A	G	A	G	A	G	A	G	A	A	A	A	#N/A
	AX-109837430	A	A	A	A	G	A	R	A	A	A	A	A	A	G	A	A	#N/A
	AX-109838796	A	A	G	A	G	G	R	A	A	G	A	A	A	G	A	A	#N/A
	AX-109839445	G	C	C	C	failed	C	C	C	C	C	C	C	C	C	C	C	#N/A
	AX-109840501	C	C	T	C	C	C	C	T	T	T	C	T	T	T	T	T	#N/A
	AX-109843361	C	T	C	C	T	T	T	C	T	C	T	C	T	failed	C	T	#N/A
	AX-109845140	failed	failed	failed	failed	failed	failed	failed	failed	failed	failed	failed	failed	failed	failed	failed	failed	#N/A
	AX-109846777	G	G	G	G	G	G	G	G	G	G	T	G	G	failed	G	T	#N/A
	AX-109848488	T	T	T	C	failed	C	C	T	C	C	T	T	C	T	T	C	#N/A
	AX-109848813	T	C	T	T	C	C	C	T	C	T	C	T	C	failed	T	C	#N/A
	AX-109849056	G	A	A	A	G	A	G	G	G	G	A	G	G	G	G	G	#N/A
	AX-109849058	G	G	A	A	A	A	A	G	A	A	A	G	A	G	G	A	#N/A
	AX-109851721	T	G	T	T	G	G	K	T	T	G	G	T	T	T	T	T	#N/A
	AX-109852462	A	G	G	A	G	G	G	G	G	A	G	G	G	G	A	G	#N/A
	AX-109853614	A	G	G	A	A	A	G	A	G	A	A	A	G	failed	G	G	#N/A
	AX-109853902	T	G	T	G	G	G	G	G	G	G	G	G	G	G	G	G	#N/A
	AX-109854225	G	G	A	G	G	G	G	G	G	G	G	G	G	G	G	G	#N/A
	AX-109854722	A	A	A	G	G	A	G	G	G	G	A	G	G	G	G	A	#N/A
	AX-109855005	C	T	T	C	T	T	C	C	C	C	C	C	C	C	C	C	#N/A
	AX-109855651	T	C	C	C	C	C	failed	C	T	C	C	C	T	T	C	T	#N/A
	AX-109856494	T	Y	T	T	T	T	T	T	T	T	T	T	T	C	T	T	#N/A
	AX-109857433	failed	failed	failed	failed	failed	failed	failed	failed	failed	failed	failed	failed	failed	failed	failed	failed	#N/A
	AX-109857484	A	C	C	A	C	C	C	C	C	C	C	C	C	A	C	C	#N/A
	AX-109858450	C	C	C	C	C	C	C	C	C	C	C	C	C	C	C	C	#N/A
	AX-109858681	G	A	A	G	G	G	A	G	A	G	G	G	A	A	G	A	#N/A
	AX-109859227	A	C	C	C	C	C	C	C	C	C	C	C	C	C	C	C	#N/A
	AX-109859497	T	T	C	T	T	C	T	C	T	T	T	C	T	C	T	C	#N/A
	AX-109859693	T	C	C	C	T	C	T	C	T	C	C	C	T	T	C	C	#N/A
	AX-109859763	A	G	G	A	R	G	A	G	G	G	A	G	G	G	G	G	#N/A
	AX-109861126	T	T	T	T	T	T	C	C	C	C	T	C	C	T	C	C	#N/A
	AX-109861530	C	A	C	C	A	A	C	A	C	C	A	A	C	A	C	C	#N/A
	AX-109862395	G	G	A	A	A	A	A	A	A	A	G	A	A	A	A	A	#N/A
	AX-109862715	A	G	A	A	G	G	A	G	G	G	A	G	G	A	G	G	#N/A
	AX-109863438	G	A	A	G	A	A	A	A	A	A	A	A	A	G	A	A	#N/A
	AX-109863956	T	T	C	C	T	T	T	C	T	C	C	C	T	C	C	T	#N/A
	AX-109864951	C	C	T	T	C	C	C	C	C	C	T	C	C	T	Y	C	#N/A
	AX-109865037	A	A	G	A	A	A	A	A	A	A	A	A	A	G	A	G	#N/A
	AX-109865445	failed	T	T	T	T	T	T	T	T	T	T	T	T	C	T	T	#N/A
	AX-109865770	T	Y	T	T	T	T	T	T	T	T	C	T	T	C	T	C	#N/A
	AX-109866828	A	C	A	C	A	A	A	A	A	A	C	A	A	C	A	A	#N/A
	AX-109866846	G	G	G	A	A	A	A	G	A	G	A	G	A	A	G	A	#N/A
	AX-109867327	G	G	G	G	G	G	G	A	G	A	G	A	G	G	A	G	#N/A
	AX-109867559	G	A	A	A	A	A	A	A	A	A	A	A	A	G	A	A	#N/A
	AX-109867911	A	A	A	A	A	A	A	A	A	A	A	A	A	A	A	A	#N/A
	AX-109868363	G	A	G	G	failed	A	A	A	A	A	A	A	A	A	A	G	#N/A
	AX-109868592	T	C	C	C	C	C	T	C	C	C	T	C	C	C	C	C	#N/A
	AX-109869497	T	T	T	C	C	T	T	T	T	T	C	T	T	T	T	T	#N/A
	AX-109869840	T	T	T	C	C	T	failed	T	failed	T	C	T	failed	failed	C	failed	#N/A
	AX-109872823	A	failed	A	A	G	G	A	A	A	G	G	A	A	G	A	G	#N/A
	AX-109873492	A	A	A	A	A	A	A	A	A	A	A	A	A	A	A	A	#N/A
	AX-109873506	C	T	T	C	C	C	T	C	T	C	T	C	T	C	C	T	#N/A
	AX-109874162	G	G	G	A	G	G	G	G	G	G	A	G	G	G	G	G	#N/A
	AX-109874184	C	T	C	C	C	T	C	T	T	T	T	T	T	C	T	T	#N/A
	AX-109875818	C	failed	C	A	A	A	C	C	C	C	A	C	C	A	C	C	#N/A
	AX-109877022	T	C	T	T	C	C	T	T	T	T	T	T	T	C	T	T	#N/A
	AX-109877315	G	G	G	G	G	G	G	G	G	G	G	G	G	A	G	G	#N/A
	AX-109879987	T	T	T	T	T	G	T	G	T	T	G	G	T	G	T	T	#N/A
	AX-109880762	failed	failed	failed	failed	failed	failed	failed	failed	failed	failed	failed	failed	failed	failed	failed	failed	#N/A
	AX-109880915	Y	C	T	T	T	T	T	C	T	C	T	C	T	C	C	T	#N/A
	AX-109882264	G	G	T	T	G	G	G	G	G	G	T	G	G	T	T	G	#N/A
	AX-109882902	C	C	C	C	A	A	A	A	A	A	A	A	A	A	A	A	#N/A
	AX-109883005	G	A	A	A	A	A	R	G	G	G	A	G	G	G	G	G	#N/A
	AX-109883040	failed	A	G	G	G	G	A	G	A	G	G	G	A	G	G	A	#N/A
	AX-109884717	C	A	A	A	A	A	C	C	C	C	A	C	C	A	C	C	#N/A
	AX-109884721	C	C	T	T	C	C	C	C	C	C	T	C	C	failed	C	C	#N/A
	AX-109890162	A	A	A	A	A	A	A	A	A	A	A	A	A	A	A	A	#N/A
	AX-109890735	A	G	A	A	G	G	G	G	G	G	G	G	G	failed	G	G	#N/A
	AX-109890741	G	A	A	A	A	A	failed	G	A	A	A	G	A	G	G	G	#N/A
	AX-109891037	T	T	C	T	C	C	Y	T	T	C	T	T	T	T	T	T	#N/A
	AX-109891058	A	G	G	G	A	G	G	G	G	G	G	G	G	G	G	G	#N/A
	AX-109891569	A	G	A	G	A	A	G	A	A	A	G	A	A	G	A	A	#N/A
	AX-109891777	A	C	A	C	C	C	C	C	C	C	C	C	C	C	C	C	#N/A
	AX-109891947	T	C	T	T	C	C	T	C	T	C	C	C	T	C	C	T	#N/A
	AX-109891953	C	C	T	C	C	C	C	T	T	T	C	T	T	T	T	T	#N/A
	AX-109892509	T	G	G	G	G	G	G	G	G	G	G	G	G	G	G	G	#N/A
	AX-109892835	G	G	G	G	A	A	G	A	G	A	G	A	G	G	A	G	#N/A
	AX-109893695	C	C	T	C	C	C	C	C	C	C	C	C	C	C	C	C	#N/A
	AX-109895305	C	C	T	T	C	C	C	C	C	C	C	C	C	C	C	C	#N/A
	AX-109895589	T	G	G	T	G	G	G	T	T	T	T	T	T	T	T	T	#N/A
	AX-109895732	C	C	C	C	C	C	C	C	C	C	C	C	C	C	C	C	#N/A
	AX-109897617	T	T	C	C	C	C	T	T	T	C	C	T	T	T	T	T	#N/A
	AX-109898185	T	T	C	T	T	T	failed	T	T	T	T	T	T	T	T	T	#N/A
	AX-109899237	C	C	T	T	C	C	C	C	T	C	C	C	T	T	T	T	#N/A
	AX-109900018	C	C	C	C	T	T	T	T	failed	T	failed	T	failed	T	T	C	#N/A
	AX-109900296	T	T	C	C	T	T	T	T	T	T	T	T	T	T	T	T	#N/A
	AX-109901392	T	T	T	C	T	T	T	T	T	T	T	T	T	T	T	T	#N/A
	AX-109901444	T	T	T	T	T	T	T	T	T	T	T	T	T	T	T	T	#N/A
	AX-109901635	G	failed	G	G	G	A	A	failed	failed	A	A	failed	failed	G	failed	A	#N/A
	AX-109901905	A	G	G	G	G	G	G	G	A	G	A	G	A	A	A	G	#N/A
	AX-109901925	G	G	T	G	G	G	G	G	G	G	G	G	G	T	G	G	#N/A
	AX-109901957	T	T	C	C	C	C	T	C	C	C	T	C	C	C	C	C	#N/A
	AX-109902001	C	T	T	T	T	T	T	T	T	T	T	T	T	T	T	T	#N/A
	AX-109903032	A	A	G	G	G	A	A	A	A	A	G	A	A	G	A	A	#N/A
	AX-109903118	failed	failed	failed	failed	failed	failed	failed	failed	failed	failed	failed	failed	failed	failed	failed	failed	#N/A
	AX-109903200	T	T	C	T	T	T	C	T	T	T	C	T	T	T	T	C	#N/A
	AX-109905291	C	C	C	C	C	T	T	T	T	C	T	T	T	C	failed	T	#N/A
	AX-109905830	C	C	C	T	C	C	C	T	T	T	C	T	T	C	T	C	#N/A
	AX-109905851	C	T	T	T	C	C	T	C	C	C	T	C	C	C	C	C	#N/A
	AX-109906166	C	C	A	C	failed	A	C	C	C	A	C	C	C	C	C	C	#N/A
	AX-109906711	C	C	T	T	C	C	C	C	C	C	C	C	C	T	C	C	#N/A
	AX-109909017	G	G	G	G	G	G	G	G	G	A	A	G	G	G	A	G	#N/A
	AX-109909035	G	failed	A	A	A	A	R	A	G	A	G	A	G	G	G	G	#N/A
	AX-109910677	G	G	A	A	G	A	R	G	G	G	G	G	G	failed	G	G	#N/A
	AX-109911037	C	C	C	T	T	T	C	C	C	T	C	C	C	C	C	C	#N/A
	AX-109911820	T	T	T	T	T	T	T	T	T	T	T	T	T	C	T	T	#N/A
	AX-109911948	C	G	C	G	G	G	S	C	C	C	G	C	C	C	C	C	#N/A
	AX-109913211	failed	failed	failed	failed	failed	failed	failed	failed	failed	failed	failed	failed	failed	failed	failed	failed	#N/A
	AX-109913298	T	C	C	C	C	C	C	C	C	C	C	C	C	C	C	C	#N/A
	AX-109913680	C	C	C	C	failed	Y	C	C	C	C	C	C	C	failed	C	C	#N/A
	AX-109915181	R	A	G	G	A	A	A	A	G	A	A	A	G	G	G	G	#N/A
	AX-109917033	G	A	A	G	A	A	R	G	G	G	A	G	G	failed	G	A	#N/A
	AX-109917222	G	A	G	G	G	G	G	G	G	A	G	G	G	A	A	A	#N/A
	AX-109917699	C	T	C	T	T	T	T	C	C	C	T	C	C	C	C	C	#N/A
	AX-109917993	C	C	T	C	C	C	failed	C	T	C	C	C	T	C	failed	T	#N/A
	AX-109918221	G	R	A	A	R	failed	A	failed	A	A	R	R	A	R	A	A	#N/A
	AX-109918509	G	A	G	G	A	G	G	G	G	G	A	G	G	A	G	G	#N/A
	AX-109918551	A	G	A	G	G	G	G	G	G	G	G	G	G	G	G	G	#N/A
	AX-109920916	G	T	G	G	T	T	T	G	T	T	T	G	T	G	G	T	#N/A
	AX-109921238	C	C	C	A	C	C	C	A	A	C	A	A	A	failed	A	A	#N/A
	AX-109922216	T	C	T	C	T	T	failed	C	T	T	C	C	T	T	C	T	#N/A
	AX-109922355	A	G	A	A	G	A	A	A	A	A	G	A	A	G	A	A	#N/A
	AX-109923872	T	G	T	T	G	G	G	G	G	G	G	G	G	G	G	G	#N/A
	AX-109925201	failed	failed	failed	failed	failed	failed	failed	failed	failed	failed	failed	failed	failed	failed	failed	failed	#N/A
	AX-109925888	A	G	A	G	A	A	A	A	A	A	A	A	A	G	A	A	#N/A
	AX-109926055	A	A	A	G	A	G	G	G	G	G	A	G	G	A	G	A	#N/A
	AX-109927092	G	G	G	G	A	A	G	A	A	A	A	A	A	G	R	A	#N/A
	AX-109927753	failed	failed	failed	failed	failed	failed	failed	failed	failed	failed	failed	failed	failed	failed	failed	failed	#N/A
	AX-109931144	T	T	T	T	T	C	C	T	C	C	T	T	C	T	T	C	#N/A
	AX-109931402	A	failed	A	A	G	G	G	failed	failed	G	G	failed	failed	A	failed	G	#N/A
	AX-109932990	C	failed	T	T	T	T	T	T	T	C	C	T	T	T	C	T	#N/A
	AX-109934181	G	R	A	G	G	G	A	G	G	G	G	G	G	A	G	G	#N/A
	AX-109934190	G	G	G	G	G	G	G	A	G	A	G	A	G	G	A	G	#N/A
	AX-109936176	G	A	G	G	G	G	G	G	G	G	failed	G	G	A	G	G	#N/A
	AX-109937087	C	C	C	T	C	C	C	T	C	C	C	T	C	C	T	C	#N/A
	AX-109937816	G	G	A	A	G	G	G	G	G	G	G	G	G	G	G	G	#N/A
	AX-109938328	C	A	C	A	A	A	A	A	A	A	C	A	A	C	A	A	#N/A
	AX-109939089	G	G	G	G	A	A	A	A	A	A	A	A	A	G	A	A	#N/A
	AX-109940330	A	A	A	A	A	C	A	C	C	C	C	C	C	A	C	C	#N/A
	AX-109941246	T	T	T	T	T	C	T	C	C	C	C	C	C	T	C	C	#N/A
	AX-109941892	T	C	T	C	T	T	C	T	C	T	C	T	C	T	C	C	#N/A
	AX-109942043	A	A	A	A	A	A	A	A	A	failed	A	A	A	G	A	A	#N/A
	AX-109943271	G	A	A	A	A	A	A	A	A	A	A	A	A	G	A	A	#N/A
	AX-109946437	A	G	A	A	A	G	G	G	G	G	G	G	G	G	G	G	#N/A
	AX-109946498	G	G	A	G	G	G	A	A	A	A	G	A	A	A	A	A	#N/A
	AX-109946561	C	C	C	T	C	C	C	C	C	C	T	C	C	T	C	T	#N/A
	AX-109954287	G	G	G	G	G	G	G	A	G	A	G	A	G	A	A	G	#N/A
	AX-109959398	T	Y	C	C	C	C	C	C	C	C	T	C	C	T	C	C	#N/A
	AX-109959677	A	A	A	A	G	A	A	A	A	A	A	A	A	A	A	A	#N/A
	AX-109960986	G	G	T	T	G	G	G	G	G	G	T	G	G	T	T	G	#N/A
	AX-109961625	C	T	C	T	C	T	Y	C	C	T	C	C	C	C	C	C	#N/A
	AX-109962346	A	A	G	G	A	A	A	A	A	A	A	A	A	A	A	A	#N/A
	AX-109962530	failed	failed	failed	failed	failed	failed	failed	failed	failed	failed	failed	failed	failed	failed	failed	failed	#N/A
	AX-109963861	A	G	G	A	G	G	G	G	G	G	G	G	G	G	G	G	#N/A
	AX-109964399	C	C	C	C	C	T	T	T	T	T	T	T	T	C	T	T	#N/A
	AX-109964889	G	G	G	G	G	A	G	G	G	A	G	G	G	A	G	G	#N/A
	AX-109964924	A	A	A	A	A	G	A	G	A	G	A	G	A	G	A	A	#N/A
	AX-109966618	T	C	C	T	C	C	T	C	T	C	C	C	T	C	C	T	#N/A
	AX-109968021	T	T	C	C	C	C	C	T	C	T	C	T	C	C	T	C	#N/A
	AX-109968338	G	G	G	A	G	G	G	G	A	G	G	G	A	failed	A	A	#N/A
	AX-109968734	A	A	A	A	A	A	A	A	A	A	A	A	A	A	A	A	#N/A
	AX-109974285	G	G	G	G	T	T	G	T	G	T	T	T	G	failed	T	G	#N/A
	AX-109974342	A	C	C	C	C	C	C	A	A	C	C	A	A	C	failed	A	#N/A
	AX-109977200	T	T	C	T	C	C	C	C	C	C	T	C	C	C	C	C	#N/A
	AX-109977653	G	A	G	G	G	G	G	G	G	G	A	G	G	A	G	G	#N/A
	AX-109978256	G	A	A	G	G	G	G	A	G	G	G	A	G	A	R	G	#N/A
	AX-109978813	T	T	T	C	T	C	C	T	C	C	T	T	C	T	T	C	#N/A
	AX-109978841	G	G	G	T	T	G	T	T	T	T	G	T	T	T	T	G	#N/A
	AX-109979251	A	G	G	A	A	A	A	G	G	A	A	G	G	G	G	G	#N/A
	AX-109981448	A	A	A	A	G	A	R	A	A	A	A	A	A	A	A	A	#N/A
	AX-109982446	T	failed	T	T	C	C	T	C	C	C	C	C	C	C	Y	C	#N/A
	AX-109983651	A	C	C	C	A	A	C	C	C	A	C	C	C	C	C	C	#N/A
	AX-109985406	T	C	C	T	T	T	C	T	C	T	T	T	C	failed	C	C	#N/A
	AX-109986901	A	G	A	A	A	A	A	G	G	G	G	G	G	G	G	G	#N/A
	AX-109986958	A	A	G	A	A	A	A	G	A	A	G	G	A	G	G	A	#N/A
	AX-109990240	C	C	C	C	C	C	C	C	C	C	C	C	C	T	C	C	#N/A
	AX-109991358	A	A	A	G	A	A	A	G	A	G	A	G	A	A	G	A	#N/A
	AX-109991889	T	T	C	C	C	T	T	C	T	T	T	C	T	C	C	T	#N/A
	AX-109992872	T	T	T	C	C	C	T	C	T	C	T	C	T	C	T	T	#N/A
	AX-109993614	G	G	G	G	G	G	G	G	G	G	G	G	G	G	G	G	#N/A
	AX-109993831	C	C	C	T	C	C	C	C	C	C	C	C	C	T	C	failed	#N/A
	AX-109993901	S	G	G	G	G	G	G	G	G	G	G	G	G	failed	failed	C	#N/A
	AX-109995042	G	G	G	G	G	G	A	A	A	A	G	A	A	A	A	A	#N/A
	AX-109999224	A	G	G	A	G	A	G	A	G	A	A	A	G	R	A	G	#N/A
	AX-110003331	G	A	G	A	failed	A	G	G	G	G	G	G	G	A	G	G	#N/A
	AX-110003564	T	T	T	T	T	T	T	T	T	T	T	T	T	T	T	T	#N/A
	AX-110003699	T	C	T	T	C	T	T	T	T	C	T	T	T	C	C	C	#N/A
	AX-110003783	A	A	G	G	G	G	G	G	G	G	G	G	G	A	G	G	#N/A
	AX-110004070	C	C	C	T	C	T	T	T	C	T	C	T	C	C	C	C	#N/A
	AX-110004340	T	C	C	T	T	T	C	T	C	T	T	T	C	C	Y	C	#N/A
	AX-110005276	G	A	A	A	A	A	G	A	G	A	G	A	G	G	G	A	#N/A
	AX-110007045	C	C	T	C	C	C	C	C	C	C	C	C	C	C	C	C	#N/A
	AX-110007895	A	A	A	A	G	G	failed	A	A	A	G	A	A	A	A	A	#N/A
	AX-110008111	A	A	A	A	A	G	A	A	A	A	G	A	A	G	A	A	#N/A
	AX-110008202	G	C	G	C	C	G	G	G	G	G	C	G	G	G	G	G	#N/A
	AX-110008467	A	G	G	A	failed	A	G	A	G	A	A	A	G	A	A	G	#N/A
	AX-110009550	failed	failed	failed	failed	failed	failed	failed	failed	failed	failed	failed	failed	failed	failed	failed	failed	#N/A
	AX-110010230	T	C	T	T	C	C	T	T	T	T	T	T	T	C	T	T	#N/A
	AX-110012348	G	G	A	G	G	G	G	G	G	G	G	G	G	G	G	G	#N/A
	AX-110012432	G	T	T	T	G	G	G	T	G	T	T	T	G	T	T	T	#N/A
	AX-110013495	failed	failed	failed	failed	failed	failed	failed	failed	failed	failed	failed	failed	failed	failed	failed	failed	#N/A
	AX-110013947	G	G	G	A	G	G	G	G	G	A	A	G	G	A	A	G	#N/A
	AX-110015402	A	G	A	A	G	G	failed	G	A	G	G	G	A	G	G	G	#N/A
	AX-110016890	T	T	C	T	C	T	C	T	C	T	T	T	C	C	T	T	#N/A
	AX-110016919	C	C	C	C	C	C	A	C	A	C	C	C	A	C	C	A	#N/A
	AX-110017263	T	failed	T	T	T	C	C	C	C	C	T	C	C	T	C	C	#N/A
	AX-110017635	failed	failed	failed	failed	failed	failed	failed	failed	failed	failed	failed	failed	failed	failed	failed	failed	#N/A
	AX-110020452	G	A	G	G	A	A	G	A	A	A	A	A	A	G	A	A	#N/A
	AX-110021382	T	T	C	T	T	T	T	C	C	C	T	C	C	C	C	C	#N/A
	AX-110021777	G	G	G	G	G	G	G	G	G	G	G	G	G	A	A	G	#N/A
	AX-110023469	T	T	C	C	C	C	T	C	C	C	T	C	C	C	C	C	#N/A
	AX-110025809	A	G	G	A	A	A	G	A	G	A	G	A	G	A	A	G	#N/A
	AX-110026589	failed	failed	failed	failed	failed	failed	failed	failed	failed	failed	failed	failed	failed	failed	failed	failed	#N/A
	AX-110026671	C	M	C	C	A	A	C	C	C	C	C	C	C	A	C	C	#N/A
	AX-110029490	G	A	A	G	G	G	A	A	A	G	A	A	A	G	A	A	#N/A
	AX-110030055	T	C	C	T	C	C	T	C	C	C	C	C	C	T	C	C	#N/A
	AX-110030077	T	T	C	C	T	T	C	T	C	T	C	T	C	C	T	T	#N/A
	AX-110030455	C	C	T	C	T	T	T	T	T	T	C	T	T	T	T	T	#N/A
	AX-110033497	T	T	C	T	T	T	T	T	T	T	T	T	T	T	T	T	#N/A
	AX-110034787	T	G	G	T	G	G	T	G	T	G	T	G	T	T	G	T	#N/A
	AX-110035800	A	A	G	A	A	A	A	A	A	A	A	A	A	A	A	A	#N/A
	AX-110038525	R	R	G	G	G	A	G	A	G	G	failed	A	G	A	G	G	#N/A
	AX-110039270	C	A	A	C	A	A	A	C	C	C	C	C	C	C	C	C	#N/A
	AX-110040012	T	C	T	T	C	C	C	T	C	C	C	T	C	T	T	C	#N/A
	AX-110041329	A	G	G	G	G	G	G	A	A	G	G	A	A	G	A	G	#N/A
	AX-110041445	C	failed	C	T	T	T	Y	T	T	C	T	T	T	C	C	T	#N/A
	AX-110042022	A	G	G	G	G	G	G	G	G	A	G	G	G	A	A	G	#N/A
	AX-110043373	G	G	A	G	G	G	G	G	G	G	G	G	G	G	G	G	#N/A
	AX-110047535	C	C	T	T	C	C	C	C	C	C	C	C	C	T	C	C	#N/A
	AX-110047724	T	C	C	T	failed	T	C	T	C	T	C	T	C	T	T	C	#N/A
	AX-110049705	G	G	G	A	G	G	A	A	A	A	A	A	A	G	A	A	#N/A
	AX-110050401	A	G	A	A	A	A	A	A	A	A	A	A	A	G	A	A	#N/A
	AX-110052065	T	C	C	T	C	T	T	C	T	C	C	C	T	T	C	T	#N/A
	AX-110053164	A	A	C	C	A	A	A	A	A	A	A	A	A	C	A	A	#N/A
	AX-110054718	C	T	C	T	T	T	T	C	C	C	T	C	C	C	C	C	#N/A
	AX-110056030	T	failed	T	T	C	C	C	T	C	C	C	T	C	T	T	C	#N/A
	AX-110056136	T	T	T	T	C	C	T	C	T	C	T	C	T	C	T	T	#N/A
	AX-110057780	G	G	A	G	G	G	G	G	G	G	G	G	G	G	G	A	#N/A
	AX-110058495	A	C	A	A	C	C	C	C	A	A	A	C	A	C	A	A	#N/A
	AX-110058825	G	G	T	T	G	G	G	T	G	G	G	T	G	T	T	G	#N/A
	AX-110060604	A	A	A	G	A	A	A	A	A	A	A	A	A	G	A	A	#N/A
	AX-110060726	G	A	G	A	A	G	G	A	G	A	A	A	G	A	A	G	#N/A
	AX-110063653	A	A	G	A	failed	A	A	G	A	A	G	G	A	G	G	A	#N/A
	AX-110064255	T	C	C	T	T	T	C	C	C	T	C	C	C	T	C	C	#N/A
	AX-110064724	T	G	T	G	G	G	G	G	G	G	G	G	G	G	G	G	#N/A
	AX-110068701	T	T	C	T	T	T	T	T	C	T	T	T	C	C	C	T	#N/A
	AX-110073308	C	C	T	C	failed	C	C	C	C	C	C	C	C	C	C	C	#N/A
	AX-110269653	failed	T	T	T	C	T	T	T	T	T	failed	T	T	T	T	T	#N/A
	AX-110280893	C	failed	C	C	T	T	C	T	C	T	C	T	C	C	C	C	#N/A
	AX-110360729	G	A	G	G	A	G	G	G	G	G	G	G	G	G	G	G	#N/A
	AX-110361125	A	A	C	A	C	A	failed	A	A	A	A	A	A	C	A	A	#N/A
	AX-110361836	C	C	A	C	C	A	A	A	A	A	C	A	A	C	A	A	#N/A
	AX-110364194	T	T	T	T	T	C	C	T	T	C	T	T	T	C	T	T	#N/A
	AX-110364294	A	A	A	A	C	A	A	A	A	A	A	A	A	C	A	A	#N/A
	AX-110364500	T	C	T	T	C	C	T	T	T	C	C	T	T	T	T	T	#N/A
	AX-110365549	failed	failed	failed	failed	failed	failed	failed	failed	failed	failed	failed	failed	failed	failed	failed	failed	#N/A
	AX-110366212	T	T	C	C	T	T	T	T	T	T	T	T	T	C	T	T	#N/A
	AX-110366225	G	G	A	A	A	A	G	A	G	A	A	A	G	G	A	G	#N/A
	AX-110368348	G	T	T	G	G	G	T	T	T	G	T	T	T	G	T	T	#N/A
	AX-110368802	G	G	T	G	G	G	T	G	T	G	G	G	T	T	T	T	#N/A
	AX-110368979	G	G	G	G	G	G	G	A	G	G	G	A	G	G	A	G	#N/A
	AX-110369629	G	G	G	G	A	A	R	A	A	A	G	A	A	G	R	A	#N/A
	AX-110370289	A	G	G	A	A	A	A	A	A	A	A	A	A	A	A	A	#N/A
	AX-110371862	A	R	G	A	R	R	A	R	A	R	A	R	A	G	A	A	#N/A
	AX-110373212	G	G	G	G	G	G	G	G	G	G	G	G	G	A	G	G	#N/A
	AX-110374532	G	A	G	G	A	A	A	A	A	A	G	A	A	G	A	A	#N/A
	AX-110374564	C	A	C	A	A	A	A	A	A	A	A	A	A	C	A	A	#N/A
	AX-110375895	T	G	T	T	G	G	G	T	T	T	G	T	T	T	T	T	#N/A
	AX-110375940	C	T	C	C	T	T	C	C	C	T	T	C	C	T	C	C	#N/A
	AX-110376058	T	T	T	T	T	T	T	T	T	G	T	T	T	T	G	T	#N/A
	AX-110376572	A	C	C	C	C	C	C	C	C	C	C	C	C	failed	C	C	#N/A
	AX-110376873	C	T	C	T	T	T	T	T	T	C	T	T	T	C	C	C	#N/A
	AX-110377643	C	C	C	C	T	C	C	C	C	C	failed	C	C	C	C	C	#N/A
	AX-110378432	T	C	T	C	C	C	C	C	C	C	C	C	C	C	C	C	#N/A
	AX-110378690	failed	G	T	G	G	G	G	T	G	T	G	T	G	T	T	G	#N/A
	AX-110379943	G	G	G	A	G	G	G	G	G	G	G	G	G	A	G	G	#N/A
	AX-110380246	C	Y	C	C	C	C	C	T	C	T	C	T	C	C	T	C	#N/A
	AX-110382283	C	C	T	T	C	T	C	T	C	T	C	T	C	C	C	C	#N/A
	AX-110382413	A	A	A	A	G	A	A	A	A	A	A	A	A	A	A	A	#N/A
	AX-110382419	A	G	A	A	A	A	G	A	G	A	G	A	G	A	A	G	#N/A
	AX-110383610	T	failed	C	C	T	T	T	T	T	T	C	T	T	T	T	T	#N/A
	AX-110383861	C	C	T	C	T	T	T	T	T	T	C	T	T	T	T	T	#N/A
	AX-110384559	failed	failed	failed	failed	failed	failed	failed	failed	failed	failed	failed	failed	failed	failed	failed	failed	#N/A
	AX-110385663	T	T	C	C	T	T	T	T	T	T	T	T	T	T	T	T	#N/A
	AX-110386109	A	G	A	G	G	A	G	A	G	A	G	A	G	A	G	G	#N/A
	AX-110387060	T	C	C	C	T	C	C	C	C	C	T	C	C	T	C	C	#N/A
	AX-110387993	T	T	T	T	T	T	T	T	T	T	T	T	T	T	T	T	#N/A
	AX-110389078	T	T	C	T	T	T	T	T	T	T	T	T	T	C	T	T	#N/A
	AX-110389546	failed	failed	failed	failed	failed	failed	failed	failed	failed	failed	failed	failed	failed	failed	failed	failed	#N/A
	AX-110389563	T	C	T	C	T	T	T	T	T	T	C	T	T	T	T	T	#N/A
	AX-110390853	T	T	C	T	T	T	T	T	T	T	T	T	T	C	T	T	#N/A
	AX-110392337	C	C	T	C	C	C	C	C	C	C	T	C	C	C	C	C	#N/A
	AX-110392356	T	T	T	G	G	T	G	G	G	G	T	G	G	G	G	T	#N/A
	AX-110392400	failed	T	C	C	C	C	C	C	C	C	C	C	C	C	C	C	#N/A
	AX-110395714	T	C	T	C	C	C	C	C	C	C	T	C	C	T	C	C	#N/A
	AX-110395760	C	C	C	C	C	C	C	C	C	C	C	C	C	C	C	C	#N/A
	AX-110396267	T	T	T	T	T	T	A	T	A	T	A	T	A	A	T	A	#N/A
	AX-110399256	C	C	C	T	C	C	C	T	T	T	C	T	T	C	T	C	#N/A
	AX-110399569	T	C	C	C	C	C	C	C	C	C	C	C	C	C	C	C	#N/A
	AX-110399898	T	C	T	T	C	C	T	T	T	T	C	T	T	C	T	T	#N/A
	AX-110400712	R	A	G	G	A	A	A	A	A	A	A	A	A	G	A	A	#N/A
	AX-110402011	C	T	T	T	C	T	C	T	C	T	C	T	C	T	T	C	#N/A
	AX-110403928	A	G	A	A	G	G	failed	A	A	A	A	A	A	A	A	A	#N/A
	AX-110404071	C	failed	A	A	A	C	C	C	C	A	C	C	C	A	failed	C	#N/A
	AX-110404143	T	C	T	C	C	C	C	C	C	T	C	C	C	C	T	C	#N/A
	AX-110404788	T	C	T	C	T	T	T	T	T	T	T	T	T	T	T	T	#N/A
	AX-110407187	A	G	A	A	G	G	A	G	G	G	A	G	G	A	G	G	#N/A
	AX-110409073	G	T	G	G	T	T	G	G	G	G	T	G	G	T	G	G	#N/A
	AX-110409815	C	A	C	C	A	A	C	A	C	A	A	A	C	C	C	C	#N/A
	AX-110410443	T	T	T	T	T	T	T	T	T	T	T	T	T	C	T	T	#N/A
	AX-110410939	T	G	G	G	failed	T	failed	T	failed	T	failed	T	failed	failed	G	failed	#N/A
	AX-110412102	A	G	A	A	A	A	A	A	A	A	A	A	A	A	A	A	#N/A
	AX-110413445	T	C	C	T	Y	C	Y	C	Y	C	C	C	Y	failed	C	failed	#N/A
	AX-110414659	G	G	G	G	G	G	G	G	G	G	G	G	G	G	G	G	#N/A
	AX-110415630	G	G	G	G	G	G	T	G	T	G	G	G	T	T	T	T	#N/A
	AX-110415731	G	G	A	G	A	A	A	A	A	A	G	A	A	A	A	A	#N/A
	AX-110415865	T	C	C	C	T	C	C	T	C	T	C	T	C	T	T	C	#N/A
	AX-110416254	C	C	C	T	C	C	C	C	C	C	C	C	C	T	C	C	#N/A
	AX-110416548	C	C	T	T	T	T	C	C	C	C	C	C	C	C	C	C	#N/A
	AX-110416662	G	A	G	G	A	A	A	A	A	A	A	A	A	A	A	A	#N/A
	AX-110416928	A	G	G	G	G	G	G	G	G	G	G	G	G	G	G	G	#N/A
	AX-110417101	T	T	T	G	G	G	G	G	G	G	G	G	G	failed	G	G	#N/A
	AX-110417344	G	A	G	G	G	G	A	A	A	G	A	A	A	G	A	A	#N/A
	AX-110417518	T	C	C	T	C	C	T	C	C	C	C	C	C	C	C	C	#N/A
	AX-110418815	A	A	C	A	A	A	C	C	C	C	A	C	C	A	C	C	#N/A
	AX-110419826	G	C	G	G	C	C	C	G	C	C	C	G	C	G	G	C	#N/A
	AX-110420182	G	A	A	G	A	A	A	A	A	A	G	A	A	G	A	A	#N/A
	AX-110421520	G	A	A	A	A	A	G	A	A	A	G	A	A	A	A	A	#N/A
	AX-110422876	C	C	T	C	C	C	C	C	C	C	C	C	C	T	C	C	#N/A
	AX-110424928	A	A	A	G	A	A	A	A	A	G	G	A	A	A	G	A	#N/A
	AX-110425310	T	T	T	C	T	T	C	T	C	C	C	T	C	T	C	C	#N/A
	AX-110425788	G	A	G	failed	G	G	G	G	G	G	G	G	G	failed	G	A	#N/A
	AX-110426012	G	G	G	G	G	G	G	G	A	G	G	G	A	A	A	A	#N/A
	AX-110426061	A	G	G	A	G	G	G	G	G	G	G	G	G	G	G	A	#N/A
	AX-110426131	G	A	G	G	G	G	G	G	G	G	A	G	G	A	G	G	#N/A
	AX-110426237	A	C	C	C	C	C	C	C	C	C	C	C	C	C	C	C	#N/A
	AX-110426719	A	A	A	A	A	A	A	A	A	A	A	A	A	A	A	A	#N/A
	AX-110428187	T	T	C	C	T	T	T	T	T	T	C	T	T	C	T	T	#N/A
	AX-110429528	T	C	Y	T	T	T	T	T	T	T	T	T	T	T	C	T	#N/A
	AX-110429852	T	Y	C	C	T	C	Y	C	T	C	T	C	T	T	T	C	#N/A
	AX-110432367	G	G	G	G	G	G	G	G	G	G	G	G	G	G	failed	G	#N/A
	AX-110433146	T	C	T	T	T	T	T	T	T	T	T	T	T	T	T	T	#N/A
	AX-110434009	C	A	C	C	A	A	A	A	A	A	A	A	A	C	A	A	#N/A
	AX-110434024	A	A	G	A	A	A	R	A	G	G	G	A	G	G	failed	G	#N/A
	AX-110434028	G	G	G	A	A	A	G	A	A	A	G	A	A	A	A	A	#N/A
	AX-110434115	A	A	G	G	G	G	A	G	G	G	G	G	G	A	G	A	#N/A
	AX-110434151	A	failed	A	A	G	G	A	A	A	G	G	A	A	A	failed	A	#N/A
	AX-110434413	A	A	G	A	A	A	A	A	A	A	A	A	A	A	A	A	#N/A
	AX-110435241	failed	failed	failed	failed	failed	failed	failed	failed	failed	failed	failed	failed	failed	failed	failed	failed	#N/A
	AX-110435897	A	A	A	A	A	A	A	A	A	A	A	A	A	G	A	A	#N/A
	AX-110437089	C	T	T	T	T	T	T	T	T	T	C	T	T	T	T	T	#N/A
	AX-110437562	A	G	A	A	G	G	G	R	G	G	A	G	G	G	G	G	#N/A
	AX-110438053	A	G	G	A	G	G	G	A	A	A	G	A	A	G	A	A	#N/A
	AX-110438582	A	A	A	A	G	G	A	G	G	G	failed	G	G	A	G	G	#N/A
	AX-110438998	C	C	C	C	T	C	T	C	T	C	C	C	T	C	C	T	#N/A
	AX-110441489	A	A	G	G	G	G	G	G	A	A	G	G	A	G	A	A	#N/A
	AX-110441665	C	C	C	G	C	C	G	G	G	C	C	G	G	C	G	G	#N/A
	AX-110441972	A	A	A	G	R	failed	A	failed	A	failed	A	failed	A	G	A	A	#N/A
	AX-110442718	T	T	C	T	T	T	T	T	T	T	T	T	T	T	T	T	#N/A
	AX-110444133	A	G	A	A	A	A	A	A	A	A	G	A	A	A	A	A	#N/A
	AX-110445262	C	C	T	T	C	T	T	C	T	T	T	C	T	C	C	T	#N/A
	AX-110445388	A	R	G	G	A	G	A	G	A	G	G	G	A	A	G	A	#N/A
	AX-110446404	C	T	T	C	T	T	C	T	T	T	T	T	T	C	T	T	#N/A
	AX-110446674	A	C	C	C	A	A	C	C	C	A	C	C	C	C	C	C	#N/A
	AX-110446701	T	C	C	T	C	C	T	C	T	C	C	C	T	T	T	failed	#N/A
	AX-110447070	A	A	A	A	failed	G	G	A	G	G	A	A	G	A	A	G	#N/A
	AX-110448009	A	A	A	A	G	G	A	G	A	G	G	G	A	G	G	A	#N/A
	AX-110448210	T	T	T	T	C	T	T	T	T	T	T	T	T	C	failed	T	#N/A
	AX-110448375	C	T	T	T	T	T	T	T	T	T	T	T	T	failed	T	T	#N/A
	AX-110449231	A	G	A	A	G	G	A	A	A	A	A	A	A	A	A	A	#N/A
	AX-110450748	failed	failed	failed	failed	failed	failed	failed	failed	failed	failed	failed	failed	failed	failed	failed	failed	#N/A
	AX-110452059	A	A	A	A	A	G	A	A	A	A	A	A	A	R	A	A	#N/A
	AX-110454232	C	A	A	C	A	A	A	A	A	A	A	A	A	C	A	A	#N/A
	AX-110454292	T	C	T	C	C	C	C	C	C	C	C	C	C	C	C	C	#N/A
	AX-110455856	T	C	T	T	C	C	Y	C	C	C	C	C	C	T	C	C	#N/A
	AX-110458031	failed	failed	failed	failed	failed	failed	failed	failed	failed	failed	failed	failed	failed	failed	failed	failed	#N/A
	AX-110459339	T	T	C	T	T	T	T	C	T	C	T	C	T	C	C	T	#N/A
	AX-110459807	C	C	C	T	C	C	C	T	T	T	C	T	T	T	T	C	#N/A
	AX-110459845	failed	failed	failed	failed	failed	failed	failed	failed	failed	failed	failed	failed	failed	failed	failed	failed	#N/A
	AX-110462419	A	A	G	A	A	A	A	A	A	A	A	A	A	G	A	A	#N/A
	AX-110463511	T	C	C	C	T	C	C	C	C	C	C	C	C	C	C	C	#N/A
	AX-110464878	T	G	G	failed	G	G	T	G	G	G	T	G	G	G	G	G	#N/A
	AX-110469146	T	G	T	G	G	G	G	G	G	G	T	G	G	G	G	G	#N/A
	AX-110470294	A	R	G	A	G	G	G	A	A	A	A	A	A	G	A	A	#N/A
	AX-110470339	A	R	A	A	A	A	A	G	A	G	G	G	A	A	G	A	#N/A
	AX-110470567	A	C	A	A	C	A	C	A	C	A	A	A	C	A	C	C	#N/A
	AX-110472865	A	G	A	G	A	A	A	G	G	G	G	G	G	G	G	G	#N/A
	AX-110475299	C	T	C	T	T	T	T	C	T	C	T	C	T	C	C	T	#N/A
	AX-110475661	T	T	T	A	T	A	A	T	T	T	T	T	T	T	T	T	#N/A
	AX-110475712	T	T	T	T	T	C	T	T	T	C	T	T	T	T	T	T	#N/A
	AX-110475885	G	A	G	A	A	G	G	G	G	G	A	G	G	G	G	G	#N/A
	AX-110476260	G	A	A	G	G	G	G	G	G	G	G	G	G	failed	G	G	#N/A
	AX-110476310	G	A	A	G	A	A	A	A	A	A	A	A	A	A	A	A	#N/A
	AX-110477316	G	A	G	G	A	A	G	G	G	A	A	G	G	A	G	A	#N/A
	AX-110477406	C	C	C	C	A	A	C	C	C	C	C	C	C	C	C	C	#N/A
	AX-110479481	failed	failed	failed	failed	failed	failed	failed	failed	failed	failed	failed	failed	failed	failed	failed	failed	#N/A
	AX-110480323	C	A	C	C	A	C	C	A	C	C	A	A	C	A	A	C	#N/A
	AX-110481166	G	G	C	failed	G	G	G	G	G	G	C	G	G	G	G	G	#N/A
	AX-110481851	G	A	G	A	A	A	A	A	A	A	A	A	A	A	A	A	#N/A
	AX-110482957	G	G	A	A	G	A	G	A	G	A	G	A	G	G	G	G	#N/A
	AX-110483140	C	C	C	C	failed	T	C	T	C	T	C	T	C	C	T	C	#N/A
	AX-110483510	G	G	G	G	G	G	A	G	A	G	A	G	A	A	G	A	#N/A
	AX-110483516	G	G	G	G	G	G	R	G	A	G	G	G	A	G	G	A	#N/A
	AX-110483820	C	T	C	C	C	C	T	C	T	C	T	C	T	C	C	T	#N/A
	AX-110484161	C	A	A	C	C	C	C	C	C	C	C	C	C	C	C	C	#N/A
	AX-110484654	A	G	A	G	A	A	A	G	A	G	A	G	A	A	G	A	#N/A
	AX-110485532	C	C	C	C	T	T	C	T	T	T	C	T	T	C	failed	C	#N/A
	AX-110486236	C	A	A	C	A	A	A	A	A	A	A	A	A	C	A	A	#N/A
	AX-110487164	Y	T	C	C	T	T	T	T	T	T	T	T	T	C	T	T	#N/A
	AX-110487240	C	C	C	C	T	T	Y	C	T	T	C	C	T	T	C	T	#N/A
	AX-110489460	C	Y	C	C	T	T	C	C	C	T	failed	C	C	C	C	C	#N/A
	AX-110490249	T	G	G	G	T	G	T	T	T	T	T	T	T	G	T	G	#N/A
	AX-110491239	T	T	G	G	T	T	T	T	T	G	T	T	T	T	G	T	#N/A
	AX-110491999	C	T	C	C	T	T	T	T	T	T	T	T	T	C	C	C	#N/A
	AX-110492596	A	A	A	A	A	A	A	A	A	A	A	A	A	A	A	A	#N/A
	AX-110494026	G	A	G	G	A	G	A	G	G	G	G	G	G	A	G	G	#N/A
	AX-110495659	G	G	G	G	G	G	G	T	G	T	G	T	G	T	K	G	#N/A
	AX-110498646	C	C	T	T	T	C	C	C	C	C	C	C	C	C	C	C	#N/A
	AX-110499637	A	G	A	G	G	G	G	G	G	G	A	G	G	R	G	G	#N/A
	AX-110500129	C	M	A	C	A	A	C	C	C	C	C	C	C	A	C	C	#N/A
	AX-110500656	C	C	A	C	C	C	C	C	C	C	C	C	C	A	C	C	#N/A
	AX-110500690	A	failed	A	G	A	A	A	A	A	A	A	A	A	A	A	A	#N/A
	AX-110500701	A	A	C	C	A	C	A	C	C	C	A	C	C	C	C	C	#N/A
	AX-110501405	C	C	G	C	C	C	G	C	G	C	C	C	G	failed	G	G	#N/A
	AX-110501722	A	A	C	A	C	C	M	A	A	C	A	A	A	C	A	A	#N/A
	AX-110503145	A	A	G	A	A	A	G	A	G	A	A	A	G	G	A	G	#N/A
	AX-110503524	T	T	T	T	T	T	T	T	T	T	T	T	T	C	T	T	#N/A
	AX-110504471	C	C	C	T	C	C	C	T	C	C	C	T	C	C	Y	C	#N/A
	AX-110505846	G	R	A	A	G	G	G	G	G	G	G	G	G	A	G	G	#N/A
	AX-110506047	A	A	A	A	A	A	A	A	A	A	A	A	A	G	A	A	#N/A
	AX-110507903	A	G	G	G	A	A	A	A	A	A	G	A	A	G	A	G	#N/A
	AX-110508154	G	G	G	G	A	A	G	G	G	G	G	G	G	A	G	G	#N/A
	AX-110508887	C	C	T	C	C	C	C	C	C	C	T	C	C	T	C	T	#N/A
	AX-110509099	G	T	T	T	T	T	G	T	G	T	T	T	G	G	T	G	#N/A
	AX-110509256	G	G	G	G	G	G	G	T	G	G	T	T	G	G	T	T	#N/A
	AX-110510017	C	C	C	C	C	C	C	C	C	C	C	C	C	C	C	C	#N/A
	AX-110510789	T	C	C	C	C	C	C	C	C	C	T	C	C	C	C	C	#N/A
	AX-110511964	T	T	T	C	T	T	T	T	T	T	T	T	T	C	T	T	#N/A
	AX-110513285	A	A	A	A	A	A	A	A	A	A	A	A	A	A	A	A	#N/A
	AX-110514653	T	C	T	T	T	T	T	C	C	C	T	C	C	C	C	C	#N/A
	AX-110515117	C	A	C	A	A	A	A	C	A	C	A	C	A	A	C	A	#N/A
	AX-110515143	A	A	A	A	G	A	A	A	A	A	A	A	A	G	A	A	#N/A
	AX-110516307	T	T	T	C	T	T	Y	T	T	T	Y	T	T	failed	T	C	#N/A
	AX-110517750	G	G	T	T	G	G	G	T	G	T	T	T	G	T	T	G	#N/A
	AX-110517995	G	G	A	G	G	G	G	G	G	G	G	G	G	failed	G	G	#N/A
	AX-110518006	failed	failed	failed	failed	failed	failed	failed	failed	failed	failed	failed	failed	failed	failed	failed	failed	#N/A
	AX-110518116	C	C	T	T	T	T	T	T	T	T	T	T	T	T	T	T	#N/A
	AX-110519437	T	T	T	C	Y	C	C	C	T	C	T	C	T	T	T	T	#N/A
	AX-110519469	G	R	G	G	A	A	G	G	G	A	G	G	G	G	G	G	#N/A
	AX-110522468	C	C	C	C	C	C	C	C	T	T	C	C	T	T	T	T	#N/A
	AX-110524534	T	K	T	G	G	G	T	G	T	G	T	G	T	T	G	T	#N/A
	AX-110524801	A	G	A	A	G	G	G	failed	failed	G	G	failed	failed	G	failed	G	#N/A
	AX-110525773	T	T	T	C	T	failed	C	failed	T	failed	T	failed	T	C	T	T	#N/A
	AX-110527999	C	C	C	C	C	C	C	C	C	C	C	C	C	T	C	C	#N/A
	AX-110528761	C	C	A	A	C	C	C	C	C	C	C	C	C	C	C	C	#N/A
	AX-110529197	T	T	T	C	T	T	T	T	C	T	T	T	C	failed	C	C	#N/A
	AX-110530170	C	T	C	T	C	C	T	C	T	C	T	C	T	T	T	T	#N/A
	AX-110533435	A	A	A	A	A	A	A	A	A	A	A	A	A	G	A	A	#N/A
	AX-110534082	A	A	C	A	failed	A	C	C	C	C	A	C	C	C	C	C	#N/A
	AX-110535012	G	G	A	A	G	G	G	G	G	G	G	G	G	G	G	A	#N/A
	AX-110537331	A	A	A	A	A	A	A	A	A	A	A	A	A	A	A	A	#N/A
	AX-110538515	A	A	G	A	G	A	A	A	A	A	A	A	A	G	A	A	#N/A
	AX-110540403	C	C	C	C	C	C	C	A	A	A	C	A	A	C	A	A	#N/A
	AX-110541198	failed	failed	failed	failed	failed	failed	failed	failed	failed	failed	failed	failed	failed	failed	failed	failed	#N/A
	AX-110541226	G	A	G	G	G	G	G	A	A	A	G	A	A	G	A	A	#N/A
	AX-110542019	A	C	A	A	C	C	C	C	C	C	C	C	C	A	C	C	#N/A
	AX-110544995	A	C	A	C	A	A	A	C	C	A	A	C	C	A	C	A	#N/A
	AX-110545207	G	G	G	G	G	G	G	A	A	A	G	A	A	G	A	A	#N/A
	AX-110545433	A	G	A	G	A	A	A	A	A	A	A	A	A	A	A	A	#N/A
	AX-110545841	C	T	C	C	C	T	T	T	T	T	T	T	T	C	T	T	#N/A
	AX-110547477	T	T	T	T	C	C	C	C	C	C	T	C	C	C	C	C	#N/A
	AX-110550547	A	C	C	A	C	C	C	C	A	A	C	C	A	C	A	failed	#N/A
	AX-110550799	A	G	A	G	R	A	A	A	A	A	A	A	A	A	G	A	#N/A
	AX-110551959	G	A	G	A	A	A	A	A	A	A	A	A	A	A	A	A	#N/A
	AX-110552546	G	G	G	G	G	G	G	A	A	A	G	A	A	G	A	A	#N/A
	AX-110554067	C	T	C	T	C	T	failed	C	C	T	C	C	C	T	C	T	#N/A
	AX-110555667	C	C	C	C	C	C	C	T	C	C	C	T	C	C	T	C	#N/A
	AX-110557286	C	T	C	T	C	C	T	T	T	T	T	T	T	T	T	T	#N/A
	AX-110557549	C	A	A	A	A	A	failed	C	C	C	A	C	C	C	C	C	#N/A
	AX-110558571	C	C	C	C	C	C	C	C	C	C	C	C	C	C	C	C	#N/A
	AX-110558946	G	G	T	T	G	T	T	G	G	G	G	G	G	G	G	G	#N/A
	AX-110560644	failed	failed	failed	failed	failed	failed	failed	failed	failed	failed	failed	failed	failed	failed	failed	failed	#N/A
	AX-110562552	C	Y	T	T	T	C	C	C	C	T	C	C	C	C	T	C	#N/A
	AX-110567245	C	C	C	T	C	C	C	C	C	C	C	C	C	C	C	T	#N/A
	AX-110567630	C	M	C	C	A	A	C	C	C	C	C	C	C	C	C	C	#N/A
	AX-110567666	T	C	T	T	T	T	C	T	T	T	T	T	T	C	T	T	#N/A
	AX-110568331	T	C	C	T	T	T	C	T	T	T	T	T	T	T	Y	T	#N/A
	AX-110568350	A	A	A	G	G	G	G	A	A	A	A	A	A	A	A	A	#N/A
	AX-110569070	G	G	A	G	G	A	failed	A	A	A	G	A	A	G	G	A	#N/A
	AX-110571065	A	G	G	G	A	A	G	A	G	A	G	A	G	G	A	G	#N/A
	AX-110571295	C	A	A	A	A	A	A	A	A	A	A	A	A	C	failed	A	#N/A
	AX-110571567	C	C	C	T	C	C	C	C	C	C	C	C	C	C	C	C	#N/A
	AX-110571582	G	G	A	A	G	G	A	G	G	G	G	G	G	G	G	G	#N/A
	AX-110572023	C	T	T	C	T	T	T	C	C	C	C	C	C	C	C	C	#N/A
	AX-110574793	C	C	T	T	T	T	C	T	C	T	T	T	C	C	T	C	#N/A
	AX-110575862	G	A	G	A	G	G	G	G	G	G	A	G	G	G	G	G	#N/A
	AX-110576712	C	T	C	C	T	T	T	C	T	T	C	C	T	T	C	C	#N/A
	AX-110577975	A	A	A	A	A	A	A	A	A	A	A	A	A	A	A	A	#N/A
	AX-110578482	T	Y	C	C	C	C	C	T	T	Y	C	T	T	C	T	T	#N/A
	AX-110579052	G	A	A	A	G	G	G	G	G	G	G	G	G	G	G	G	#N/A
	AX-110579601	G	A	A	G	G	G	G	G	G	G	G	G	G	A	A	G	#N/A
	AX-110580274	T	T	T	T	T	T	T	T	T	T	T	T	T	C	T	T	#N/A
	AX-110580847	G	G	G	G	G	G	G	G	G	G	G	G	G	G	G	G	#N/A
	AX-110580885	G	G	G	A	A	G	A	A	A	A	A	A	A	A	A	A	#N/A
	AX-110580997	C	C	C	C	C	C	C	C	C	C	C	C	C	T	C	C	#N/A
	AX-110586992	C	T	C	T	T	T	T	T	T	T	T	T	T	T	T	T	#N/A
	AX-110587257	G	A	G	G	A	G	A	G	A	G	G	G	A	A	G	A	#N/A
	AX-110588223	T	T	G	G	T	T	T	T	T	T	G	T	T	G	G	T	#N/A
	AX-110591891	A	A	G	A	A	A	A	A	G	G	A	A	G	A	G	A	#N/A
	AX-110592681	C	T	T	T	T	T	Y	C	T	T	C	C	T	C	C	T	#N/A
	AX-110593674	G	G	T	T	T	T	T	T	T	T	T	T	T	G	T	T	#N/A
	AX-110597123	C	C	A	A	C	C	C	A	A	C	C	A	A	C	A	C	#N/A
	AX-110600929	failed	failed	failed	failed	failed	failed	failed	failed	failed	failed	failed	failed	failed	failed	failed	failed	#N/A
	AX-110604960	A	G	G	G	G	G	G	G	G	G	G	G	G	A	G	A	#N/A
	AX-110606361	A	A	A	A	G	A	G	G	G	G	A	G	G	G	G	G	#N/A
	AX-110609492	T	T	C	C	T	C	C	C	C	C	C	C	C	C	C	C	#N/A
	AX-110610231	G	failed	A	A	A	G	A	G	A	G	A	G	A	A	G	G	#N/A
	AX-110614136	T	G	T	G	G	G	G	G	G	G	G	G	G	G	G	G	#N/A
	AX-110615002	T	T	C	T	T	C	C	C	C	C	T	C	C	T	T	C	#N/A
	AX-110618673	A	A	G	G	A	A	A	A	A	A	G	A	A	A	A	A	#N/A
	AX-110789319	failed	failed	failed	failed	failed	failed	failed	failed	failed	failed	failed	failed	failed	failed	failed	failed	#N/A
	AX-110791800	G	G	T	T	T	G	G	G	G	G	T	G	G	T	G	G	#N/A
	AX-110904755	A	G	G	G	G	G	G	G	A	A	A	G	A	G	A	A	#N/A
	AX-110905579	T	C	T	T	C	C	C	T	T	T	C	T	T	T	T	T	#N/A
	AX-110907210	A	failed	A	G	G	G	G	A	G	G	A	A	G	A	A	G	#N/A
	AX-110907280	C	T	T	T	C	T	T	T	T	T	C	T	T	T	T	T	#N/A
	AX-110908877	G	G	G	A	G	G	failed	G	failed	G	A	G	failed	G	G	A	#N/A
	AX-110909131	G	G	A	G	G	G	G	A	G	G	A	A	G	A	A	G	#N/A
	AX-110909431	A	G	A	G	A	A	A	A	A	G	G	A	A	G	G	A	#N/A
	AX-110909794	T	C	C	C	C	C	C	C	C	C	C	C	C	failed	C	C	#N/A
	AX-110910964	T	C	C	C	failed	T	C	C	C	T	C	C	C	C	C	C	#N/A
	AX-110911101	G	A	G	A	A	G	A	A	A	A	A	A	A	G	A	A	#N/A
	AX-110911122	G	G	T	G	T	T	T	T	G	T	G	T	G	G	G	T	#N/A
	AX-110913326	A	G	G	G	G	G	A	G	A	G	G	G	A	G	A	A	#N/A
	AX-110913451	G	G	G	G	G	G	G	G	G	G	G	G	G	T	G	G	#N/A
	AX-110914919	C	T	C	C	T	T	T	T	T	T	T	T	T	T	T	T	#N/A
	AX-110915229	T	T	G	T	T	T	T	T	T	T	T	T	T	G	T	T	#N/A
	AX-110917032	A	A	A	A	A	A	A	A	A	A	A	A	A	C	A	A	#N/A
	AX-110917052	G	A	A	A	G	G	failed	A	A	G	G	A	A	A	A	G	#N/A
	AX-110917328	T	T	T	T	T	T	T	T	T	T	C	T	T	C	T	T	#N/A
	AX-110918031	C	failed	A	C	A	A	C	C	C	C	C	C	C	C	C	C	#N/A
	AX-110918350	A	A	A	A	C	C	C	A	C	A	A	A	C	A	A	C	#N/A
	AX-110919196	G	G	G	G	G	G	G	G	G	G	G	G	G	G	G	G	#N/A
	AX-110919945	A	A	G	A	A	A	A	G	A	G	A	G	A	A	G	A	#N/A
	AX-110920715	A	A	A	G	G	A	A	G	G	G	A	G	G	G	G	A	#N/A
	AX-110920884	G	G	G	T	G	G	T	G	T	G	T	G	T	G	T	T	#N/A
	AX-110922496	G	G	G	G	G	G	G	G	G	A	G	G	G	G	A	G	#N/A
	AX-110923783	failed	failed	failed	failed	failed	failed	failed	failed	failed	failed	failed	failed	failed	failed	failed	failed	#N/A
	AX-110924163	G	A	A	G	G	G	A	G	A	G	A	G	A	G	G	A	#N/A
	AX-110924218	G	G	G	G	G	G	G	G	G	G	G	G	G	T	G	G	#N/A
	AX-110924523	G	A	G	A	G	G	G	G	G	G	G	G	G	G	G	G	#N/A
	AX-110925145	C	C	C	C	C	C	T	T	T	T	C	T	T	T	T	T	#N/A
	AX-110926324	A	G	A	A	G	G	G	G	G	G	G	G	G	A	G	G	#N/A
	AX-110927409	C	C	A	C	failed	C	C	C	C	C	C	C	C	C	C	C	#N/A
	AX-110928443	C	T	T	T	C	T	C	T	C	T	C	T	C	C	T	C	#N/A
	AX-110930964	T	C	C	C	C	C	C	C	C	C	C	C	C	T	C	C	#N/A
	AX-110930988	A	A	G	G	A	A	A	A	A	A	A	A	A	G	A	A	#N/A
	AX-110932468	C	C	C	C	T	T	C	T	C	T	T	T	C	failed	T	C	#N/A
	AX-110932540	A	A	A	A	A	failed	A	A	A	A	A	A	A	R	A	failed	#N/A
	AX-110933998	T	T	C	T	C	C	T	C	T	C	T	C	T	T	Y	T	#N/A
	AX-110934658	T	T	T	T	T	T	G	T	G	T	T	T	G	G	G	G	#N/A
	AX-110934900	A	R	G	A	A	A	A	A	A	A	A	A	A	G	G	A	#N/A
	AX-110936094	C	C	T	T	C	C	C	T	T	T	C	T	T	T	T	T	#N/A
	AX-110936122	T	C	T	C	C	C	C	T	T	T	C	T	T	T	T	C	#N/A
	AX-110936551	A	A	G	G	A	A	A	A	A	A	A	A	A	G	A	A	#N/A
	AX-110937054	C	A	C	A	A	A	A	A	A	C	A	A	A	C	C	C	#N/A
	AX-110937882	G	G	G	A	G	G	G	G	G	G	G	G	G	G	G	G	#N/A
	AX-110938926	T	Y	T	T	T	T	T	T	T	T	C	T	T	T	T	failed	#N/A
	AX-110939656	C	C	C	C	T	T	T	C	T	C	C	C	T	C	C	T	#N/A
	AX-110940219	C	C	C	C	failed	C	C	C	C	C	C	C	C	C	C	C	#N/A
	AX-110940833	C	T	C	C	T	T	C	T	C	T	C	T	C	C	T	C	#N/A
	AX-110940891	A	G	A	G	A	A	G	G	G	G	A	G	G	A	G	G	#N/A
	AX-110941435	T	T	C	T	T	T	T	C	T	C	T	C	T	C	C	T	#N/A
	AX-110941989	C	C	T	T	T	T	T	T	T	T	T	T	T	T	T	T	#N/A
	AX-110943276	C	C	C	C	A	A	C	A	A	A	C	A	A	A	A	A	#N/A
	AX-110943874	A	A	G	A	G	G	G	A	G	A	A	A	G	G	A	G	#N/A
	AX-110943975	C	T	C	T	T	T	T	C	T	C	T	C	T	C	C	C	#N/A
	AX-110944328	C	Y	C	C	T	C	T	C	C	C	T	C	C	C	C	C	#N/A
	AX-110944383	G	G	A	G	A	A	A	A	A	A	A	A	A	G	failed	A	#N/A
	AX-110944530	G	G	G	G	G	G	G	R	R	R	G	R	R	G	R	R	#N/A
	AX-110945395	T	C	T	T	C	C	T	T	T	T	C	T	T	C	T	T	#N/A
	AX-110945528	C	T	C	C	T	T	T	T	T	C	C	T	T	C	C	C	#N/A
	AX-110945767	A	A	A	A	A	A	A	A	A	A	A	A	A	A	A	A	#N/A
	AX-110946232	C	T	T	C	C	T	Y	C	C	C	C	C	C	T	C	C	#N/A
	AX-110946235	T	T	C	C	failed	C	T	C	T	C	C	C	T	C	C	T	#N/A
	AX-110946282	T	C	C	T	C	C	C	T	T	T	T	T	T	T	T	T	#N/A
	AX-110946843	G	G	G	G	G	G	G	G	G	G	G	G	G	G	G	G	#N/A
	AX-110949499	G	G	G	G	G	G	G	G	G	G	G	G	G	G	G	G	#N/A
	AX-110949650	C	C	A	A	A	A	A	A	C	C	C	A	C	A	C	C	#N/A
	AX-110951565	A	A	G	G	A	A	G	A	G	A	G	A	G	A	A	A	#N/A
	AX-110951890	A	A	A	G	G	G	A	A	A	A	failed	A	A	G	A	A	#N/A
	AX-110952216	A	G	A	G	G	G	G	A	G	A	G	A	G	G	A	G	#N/A
	AX-110952511	A	A	A	A	A	A	A	A	A	A	A	A	A	A	A	A	#N/A
	AX-110952533	C	T	T	T	C	C	C	C	C	C	C	C	C	C	C	C	#N/A
	AX-110953443	failed	failed	failed	failed	failed	failed	failed	failed	failed	failed	failed	failed	failed	failed	failed	failed	#N/A
	AX-110953923	G	G	T	G	G	G	G	G	G	G	G	G	G	T	G	G	#N/A
	AX-110955429	A	R	G	A	A	A	A	A	A	A	G	A	A	A	A	A	#N/A
	AX-110956320	C	C	C	C	C	C	C	C	C	C	C	C	C	C	C	C	#N/A
	AX-110956659	G	A	G	G	G	A	G	A	G	A	G	A	G	G	G	G	#N/A
	AX-110956771	G	A	A	A	G	A	R	A	G	A	G	A	G	A	A	A	#N/A
	AX-110958104	C	A	A	C	A	A	failed	C	C	C	C	C	C	C	C	C	#N/A
	AX-110958367	C	T	C	C	C	T	C	T	T	T	C	T	T	T	T	C	#N/A
	AX-110960365	G	G	G	G	G	G	G	G	G	G	G	G	G	G	G	G	#N/A
	AX-110960820	C	T	C	T	T	C	failed	C	C	C	T	C	C	C	C	C	#N/A
	AX-110962394	G	failed	A	G	A	A	failed	A	G	G	G	A	G	G	G	G	#N/A
	AX-110963187	G	G	A	A	failed	G	G	G	G	A	G	G	G	G	A	G	#N/A
	AX-110964593	T	C	C	C	C	C	C	C	C	C	C	C	C	C	C	C	#N/A
	AX-110964623	C	C	T	T	C	failed	T	C	failed	C	C	C	failed	C	T	Y	#N/A
	AX-110964654	G	G	T	G	G	G	G	G	G	G	G	G	G	G	G	G	#N/A
	AX-110966829	T	T	C	T	failed	T	C	C	C	C	T	C	C	C	C	C	#N/A
	AX-110967458	G	A	A	G	A	G	G	G	G	G	A	G	G	G	G	G	#N/A
	AX-110967964	G	A	A	A	A	A	A	A	A	A	G	A	A	A	A	A	#N/A
	AX-110968580	C	C	C	C	C	C	C	C	C	C	C	C	C	T	T	C	#N/A
	AX-110968938	C	T	C	T	T	T	T	C	C	T	T	C	C	C	C	C	#N/A
	AX-110970743	G	G	G	G	G	G	G	G	G	G	G	G	G	G	G	G	#N/A
	AX-110971829	C	C	C	A	C	C	C	C	C	C	C	C	C	A	C	C	#N/A
	AX-110972792	T	G	T	T	T	T	G	T	G	T	T	T	G	G	T	T	#N/A
	AX-110973424	T	C	T	C	C	C	C	T	C	C	T	T	C	T	T	C	#N/A
	AX-110974122	C	Y	T	T	C	T	C	T	C	C	T	T	C	C	C	C	#N/A
	AX-110974449	G	G	G	G	A	A	A	G	A	G	A	G	A	G	G	A	#N/A
	AX-110974569	A	G	G	G	G	G	A	A	A	A	G	A	A	A	failed	A	#N/A
	AX-110979382	G	T	G	G	G	G	G	G	G	G	G	G	G	G	G	T	#N/A
	AX-110979591	failed	failed	failed	failed	failed	failed	failed	failed	failed	failed	failed	failed	failed	failed	failed	failed	#N/A
	AX-110979758	T	C	T	C	T	T	C	C	C	C	C	C	C	C	C	C	#N/A
	AX-110981509	C	C	T	T	T	C	C	failed	C	failed	C	failed	C	T	failed	C	#N/A
	AX-110982928	C	A	C	A	A	A	A	C	A	A	C	C	A	C	C	A	#N/A
	AX-110982995	G	G	G	G	A	A	A	G	G	A	A	G	G	G	G	A	#N/A
	AX-110983244	A	R	A	A	A	A	A	A	A	A	A	A	A	R	A	A	#N/A
	AX-110984139	G	G	A	G	G	G	G	G	G	G	G	G	G	G	G	G	#N/A
	AX-110984727	A	A	A	A	C	C	C	A	C	A	C	A	C	C	A	C	#N/A
	AX-110986366	C	C	C	T	C	C	C	T	T	T	T	T	T	C	T	T	#N/A
	AX-110988092	T	T	T	C	failed	T	C	T	T	T	T	T	T	C	T	T	#N/A
	AX-110988511	G	G	G	G	G	G	A	G	A	G	G	G	A	A	G	A	#N/A
	AX-110988885	T	T	T	T	T	T	C	C	C	C	C	C	C	C	C	C	#N/A
	AX-110989461	C	C	T	C	failed	T	Y	C	C	T	T	C	C	T	C	C	#N/A
	AX-110989618	A	G	A	A	G	G	G	G	G	G	G	G	G	G	A	G	#N/A
	AX-110990896	A	A	A	A	G	A	A	A	A	A	A	A	A	G	A	A	#N/A
	AX-110992378	T	T	T	T	T	T	T	T	T	T	T	T	T	C	T	C	#N/A
	AX-110992521	R	R	G	A	G	G	G	G	G	G	G	G	G	G	G	G	#N/A
	AX-110996632	T	G	G	G	T	T	K	T	G	G	T	T	G	T	G	G	#N/A
	AX-110996776	G	T	G	G	T	G	K	T	T	T	G	T	T	G	T	T	#N/A
	AX-110998250	A	A	G	G	A	A	G	A	A	A	A	A	A	A	A	A	#N/A
	AX-110998568	C	C	T	C	C	C	C	C	C	C	T	C	C	failed	C	C	#N/A
	AX-110999315	T	C	T	C	T	T	C	C	C	C	C	C	C	C	C	C	#N/A
	AX-110999616	failed	failed	failed	failed	failed	failed	failed	failed	failed	failed	failed	failed	failed	failed	failed	failed	#N/A
	AX-111002217	failed	failed	failed	failed	failed	failed	failed	failed	failed	failed	failed	failed	failed	failed	failed	failed	#N/A
	AX-111002718	C	C	C	C	C	C	C	T	T	C	C	T	T	T	T	C	#N/A
	AX-111002833	G	A	A	A	G	G	A	A	A	G	A	A	A	A	A	A	#N/A
	AX-111006713	A	C	A	C	C	C	C	C	C	C	A	C	C	C	C	C	#N/A
	AX-111007414	G	G	A	G	G	G	G	G	G	G	G	G	G	A	G	G	#N/A
	AX-111008496	A	G	A	A	G	A	G	A	G	A	A	A	G	G	A	G	#N/A
	AX-111009690	A	A	C	A	C	C	A	A	A	A	failed	A	A	failed	A	A	#N/A
	AX-111010196	G	A	A	G	A	A	A	A	A	A	A	A	A	A	A	A	#N/A
	AX-111010677	C	T	C	C	T	T	failed	C	C	C	T	C	C	C	C	C	#N/A
	AX-111011082	G	C	C	C	G	G	C	C	C	G	G	C	C	C	C	C	#N/A
	AX-111013457	A	G	A	A	G	G	G	G	G	G	G	G	G	A	G	G	#N/A
	AX-111014379	T	T	C	C	T	T	C	T	C	T	T	T	C	T	C	C	#N/A
	AX-111014699	C	C	C	C	C	C	C	C	C	C	C	C	C	T	C	C	#N/A
	AX-111014946	C	C	C	C	C	C	C	C	C	C	C	C	C	C	C	C	#N/A
	AX-111015088	C	Y	C	C	T	T	T	T	T	T	T	T	T	C	T	T	#N/A
	AX-111016225	G	G	G	T	G	T	G	T	G	T	G	T	G	T	G	G	#N/A
	AX-111016712	C	T	T	C	T	T	T	T	C	T	T	T	C	C	C	C	#N/A
	AX-111016823	T	T	C	T	C	T	T	T	T	T	T	T	T	T	T	T	#N/A
	AX-111017804	A	A	A	A	A	A	A	A	A	A	A	A	A	A	A	A	#N/A
	AX-111020457	G	G	G	G	G	G	G	G	G	G	G	G	G	A	G	G	#N/A
	AX-111022091	G	G	G	G	T	T	G	T	T	T	T	T	T	T	T	T	#N/A
	AX-111022406	C	A	C	C	A	A	A	A	A	A	A	A	A	A	A	A	#N/A
	AX-111023363	C	C	C	T	C	C	C	T	T	T	C	T	T	C	T	C	#N/A
	AX-111023752	T	Y	T	C	T	T	Y	T	C	T	T	T	C	failed	C	C	#N/A
	AX-111024115	G	T	G	G	T	T	T	T	T	T	T	T	T	T	T	G	#N/A
	AX-111026726	A	A	A	G	A	A	A	A	A	A	A	A	A	G	A	A	#N/A
	AX-111026770	G	A	A	G	A	A	A	A	A	A	G	A	A	A	R	A	#N/A
	AX-111027687	G	A	G	G	G	G	G	G	G	G	G	G	G	G	A	A	#N/A
	AX-111027755	C	C	C	C	T	C	C	C	C	C	C	C	C	C	C	C	#N/A
	AX-111028615	C	C	C	C	C	C	C	C	C	C	C	C	C	C	C	C	#N/A
	AX-111029532	G	A	G	G	G	G	A	G	G	G	A	G	G	G	G	A	#N/A
	AX-111031988	T	C	T	T	C	C	C	C	C	C	C	C	C	T	C	T	#N/A
	AX-111033495	T	T	T	T	T	T	T	T	T	T	T	T	T	T	T	T	#N/A
	AX-111035084	failed	failed	failed	failed	failed	failed	failed	failed	failed	failed	failed	failed	failed	failed	failed	failed	#N/A
	AX-111036153	G	A	A	A	A	G	G	G	G	G	G	G	G	G	R	G	#N/A
	AX-111036252	T	T	T	C	T	T	failed	T	T	T	T	T	T	C	T	T	#N/A
	AX-111036521	A	G	A	G	A	A	G	A	G	A	A	A	G	A	G	G	#N/A
	AX-111037615	C	C	C	C	C	A	C	C	C	C	C	C	C	C	C	C	#N/A
	AX-111040754	G	G	A	A	A	A	A	G	A	A	G	G	A	G	G	A	#N/A
	AX-111042084	failed	failed	failed	failed	failed	failed	failed	failed	failed	failed	failed	failed	failed	failed	failed	failed	#N/A
	AX-111042153	C	T	C	C	T	T	failed	T	C	C	C	T	C	C	C	C	#N/A
	AX-111042752	C	C	C	C	A	A	failed	A	C	A	A	A	C	C	A	C	#N/A
	AX-111042791	T	T	C	T	C	C	T	C	C	C	C	C	C	C	C	C	#N/A
	AX-111044023	C	C	C	C	T	C	C	C	C	C	C	C	C	C	C	C	#N/A
	AX-111044340	A	G	G	G	G	G	G	G	G	G	G	G	G	failed	G	G	#N/A
	AX-111046899	failed	failed	failed	failed	failed	failed	failed	failed	failed	failed	failed	failed	failed	failed	failed	failed	#N/A
	AX-111049132	C	C	C	C	C	C	failed	C	C	C	C	C	C	C	C	A	#N/A
	AX-111049886	T	T	G	T	T	T	T	T	T	T	T	T	T	G	T	T	#N/A
	AX-111050891	C	C	T	T	C	C	T	C	T	C	C	C	T	C	C	T	#N/A
	AX-111051421	G	G	G	A	G	G	G	G	G	G	A	G	G	A	G	G	#N/A
	AX-111052948	A	A	G	G	G	G	G	G	G	G	G	G	G	G	G	G	#N/A
	AX-111055262	T	T	T	T	C	C	T	C	T	C	C	C	T	C	C	T	#N/A
	AX-111058090	T	C	T	C	C	C	C	C	C	C	C	C	C	C	C	C	#N/A
	AX-111058730	C	C	T	C	C	C	C	C	C	C	C	C	C	C	C	C	#N/A
	AX-111059525	A	A	A	A	A	A	A	A	A	A	R	A	A	G	A	A	#N/A
	AX-111061403	G	G	G	G	G	G	G	G	G	G	G	G	G	G	G	G	#N/A
	AX-111061689	A	A	A	A	A	A	A	A	A	A	A	A	A	C	A	A	#N/A
	AX-111062311	T	T	C	T	T	T	C	T	C	T	T	T	C	C	C	C	#N/A
	AX-111063939	A	G	G	G	A	G	R	G	G	G	A	G	G	G	G	G	#N/A
	AX-111063955	A	G	A	A	G	G	G	G	G	G	G	G	G	G	G	G	#N/A
	AX-111064040	T	C	T	T	C	C	C	failed	C	failed	T	failed	C	C	failed	C	#N/A
	AX-111064457	C	T	C	C	T	T	T	C	T	T	T	C	T	T	C	T	#N/A
	AX-111065273	G	A	G	G	A	A	A	A	A	A	A	A	A	G	A	A	#N/A
	AX-111067294	G	A	A	G	G	A	A	A	A	A	A	A	A	A	A	A	#N/A
	AX-111067533	G	G	G	G	G	G	G	G	G	G	G	G	G	G	G	G	#N/A
	AX-111067717	A	A	A	A	A	A	failed	A	A	A	G	A	A	A	A	A	#N/A
	AX-111067965	C	C	C	C	C	C	C	C	C	C	C	C	C	C	C	C	#N/A
	AX-111069075	failed	C	A	failed	failed	failed	C	C	C	C	failed	C	C	C	C	C	#N/A
	AX-111070966	A	A	A	A	G	G	A	G	G	G	G	G	G	A	G	G	#N/A
	AX-111071437	T	T	T	C	T	T	T	T	T	T	T	T	T	T	T	T	#N/A
	AX-111072968	G	G	A	G	G	G	G	G	G	G	A	G	G	A	G	G	#N/A
	AX-111073167	T	C	C	T	T	C	C	C	T	C	T	C	T	T	T	T	#N/A
	AX-111074310	C	T	C	T	C	C	C	C	C	C	T	C	C	T	C	C	#N/A
	AX-111074650	G	G	G	G	G	A	A	G	A	A	failed	G	A	G	G	A	#N/A
	AX-111075425	C	C	T	C	C	C	C	C	T	T	C	C	T	T	T	T	#N/A
	AX-111076519	failed	failed	failed	failed	failed	failed	failed	failed	failed	failed	failed	failed	failed	failed	failed	failed	#N/A
	AX-111076616	G	A	A	G	failed	G	failed	G	failed	G	failed	G	failed	failed	A	failed	#N/A
	AX-111078469	G	G	A	A	G	G	A	A	A	G	G	A	A	G	A	G	#N/A
	AX-111079110	A	A	A	A	A	A	A	A	A	A	G	A	A	G	A	A	#N/A
	AX-111079984	A	A	A	G	G	A	G	G	G	A	G	G	G	A	G	G	#N/A
	AX-111080175	G	G	G	G	G	G	G	G	G	G	G	G	G	T	T	G	#N/A
	AX-111080716	T	C	C	C	C	C	C	C	C	C	C	C	C	C	Y	C	#N/A
	AX-111080923	C	A	C	C	A	A	A	C	A	A	C	C	A	C	C	A	#N/A
	AX-111081978	C	T	C	C	T	C	T	C	T	C	C	C	T	C	T	T	#N/A
	AX-111082696	T	T	T	T	C	C	T	T	T	T	T	T	T	T	T	T	#N/A
	AX-111083507	G	G	A	G	A	A	G	G	G	G	G	G	G	A	G	G	#N/A
	AX-111084543	G	A	A	G	G	G	A	G	A	G	G	G	A	A	R	A	#N/A
	AX-111086566	C	T	C	T	failed	C	C	C	C	C	C	C	C	T	C	C	#N/A
	AX-111088389	C	C	C	C	T	T	C	T	T	T	C	T	T	T	T	T	#N/A
	AX-111088802	G	G	G	A	G	A	G	A	A	A	G	A	A	A	A	G	#N/A
	AX-111089005	G	G	G	G	A	G	G	G	G	G	G	G	G	A	G	G	#N/A
	AX-111089137	A	C	A	C	A	A	C	A	A	A	C	A	A	C	A	A	#N/A
	AX-111089386	G	G	G	A	G	G	G	A	A	G	G	A	A	A	A	G	#N/A
	AX-111089947	T	T	C	T	T	T	T	T	T	T	T	T	T	C	T	T	#N/A
	AX-111093681	failed	failed	failed	failed	failed	failed	failed	failed	failed	failed	failed	failed	failed	failed	failed	failed	#N/A
	AX-111093704	T	T	A	A	T	T	T	T	T	T	T	T	T	T	T	T	#N/A
	AX-111094478	A	G	G	G	G	A	A	A	A	A	G	A	A	A	A	A	#N/A
	AX-111095579	G	A	G	G	A	A	A	A	A	A	A	A	A	G	A	A	#N/A
	AX-111098212	C	T	T	C	T	T	T	T	T	T	T	T	T	C	T	T	#N/A
	AX-111098480	T	T	T	T	C	T	T	C	C	C	failed	C	C	T	C	T	#N/A
	AX-111098498	A	A	A	A	G	G	A	A	A	A	A	A	A	G	A	A	#N/A
	AX-111098613	G	R	A	A	A	A	A	A	A	A	G	A	A	A	A	A	#N/A
	AX-111098763	G	G	A	G	A	G	G	G	G	G	G	G	G	G	G	G	#N/A
	AX-111099059	T	G	G	G	G	G	G	G	G	G	G	G	G	G	G	G	#N/A
	AX-111099410	A	A	A	A	A	A	A	A	A	A	A	A	A	G	A	A	#N/A
	AX-111101357	A	A	A	A	A	A	G	A	A	A	G	A	A	A	A	G	#N/A
	AX-111103921	T	T	T	C	T	T	T	T	T	T	T	T	T	T	T	T	#N/A
	AX-111103967	A	G	G	G	G	G	G	G	G	G	G	G	G	G	G	G	#N/A
	AX-111107042	R	G	G	G	G	G	G	G	G	G	G	G	G	R	G	G	#N/A
	AX-111107111	T	T	C	C	C	T	T	C	T	C	C	C	T	T	C	T	#N/A
	AX-111108092	T	T	T	T	T	T	G	T	G	G	T	T	G	T	G	G	#N/A
	AX-111109389	C	failed	C	C	T	T	C	C	C	T	C	C	C	C	Y	C	#N/A
	AX-111111349	G	G	G	T	G	G	G	G	G	G	G	G	G	G	T	G	#N/A
	AX-111117071	C	C	C	T	T	T	C	C	C	T	C	C	C	C	C	C	#N/A
	AX-111117369	G	A	A	A	A	A	A	A	A	A	A	A	A	A	G	A	#N/A
	AX-111118471	G	G	T	T	T	T	T	T	T	T	T	T	T	G	T	T	#N/A
	AX-111118513	failed	failed	failed	failed	failed	failed	failed	failed	failed	failed	failed	failed	failed	failed	failed	failed	#N/A
	AX-111119155	A	failed	A	A	failed	G	A	G	A	A	G	G	A	G	A	A	#N/A
	AX-111119550	T	C	T	C	T	C	T	C	T	C	T	C	T	T	C	T	#N/A
	AX-111121235	A	A	A	A	G	A	A	A	A	A	A	A	A	A	A	A	#N/A
	AX-111122659	failed	G	G	G	G	G	G	G	G	G	G	G	G	G	G	G	#N/A
	AX-111123655	A	C	A	A	C	C	A	C	A	A	A	C	A	C	A	C	#N/A
	AX-111124282	G	G	G	G	G	G	G	G	G	G	G	G	G	G	G	G	#N/A
	AX-111125591	T	T	T	T	C	C	C	C	C	C	C	C	C	T	C	T	#N/A
	AX-111126859	T	Y	T	C	C	C	C	C	C	C	C	C	C	T	C	C	#N/A
	AX-111128855	A	G	A	G	G	G	G	G	G	G	G	G	G	A	G	G	#N/A
	AX-111129360	G	G	G	A	G	G	A	G	G	G	A	G	G	G	G	G	#N/A
	AX-111129678	C	T	T	T	T	T	T	C	T	T	T	C	T	C	C	T	#N/A
	AX-111130452	G	A	A	G	G	G	R	G	G	G	G	G	G	A	G	G	#N/A
	AX-111131199	G	G	G	G	G	G	G	G	G	G	G	G	G	G	G	G	#N/A
	AX-111131761	C	C	T	C	C	C	T	C	T	T	C	C	T	C	T	C	#N/A
	AX-111133018	G	G	G	G	G	G	G	G	G	G	G	G	G	A	G	G	#N/A
	AX-111133377	A	A	G	A	A	A	A	A	A	A	A	A	A	A	A	A	#N/A
	AX-111134155	A	A	A	G	A	A	failed	A	A	G	G	A	A	G	G	A	#N/A
	AX-111135071	G	G	A	A	G	A	A	A	G	A	G	A	G	G	G	G	#N/A
	AX-111135412	failed	failed	failed	failed	failed	failed	failed	failed	failed	failed	failed	failed	failed	failed	failed	failed	#N/A
	AX-111135532	G	A	G	A	A	A	R	A	A	A	A	A	A	A	A	G	#N/A
	AX-111136609	T	C	T	T	T	C	C	C	C	C	C	C	C	T	C	C	#N/A
	AX-111137148	C	T	T	C	T	T	T	T	T	T	T	T	T	T	T	T	#N/A
	AX-111137159	C	C	T	T	C	T	C	T	T	T	C	T	T	C	failed	T	#N/A
	AX-111137179	T	T	T	T	C	C	Y	C	T	C	C	C	T	C	C	T	#N/A
	AX-111137884	A	G	A	A	G	G	G	G	G	G	G	G	G	G	G	A	#N/A
	AX-111141635	C	T	C	C	C	C	T	C	T	C	C	C	T	C	C	T	#N/A
	AX-111141701	G	G	A	A	G	G	R	G	G	G	A	G	G	A	G	failed	#N/A
	AX-111146253	G	G	G	G	failed	A	G	A	G	A	G	A	G	A	G	G	#N/A
	AX-111148151	G	G	G	A	G	G	G	G	G	G	G	G	G	A	G	A	#N/A
	AX-111149742	T	T	T	T	T	T	T	T	T	T	T	T	T	C	T	T	#N/A
	AX-111149796	C	T	T	C	T	C	C	C	C	C	T	C	C	C	C	C	#N/A
	AX-111150471	A	G	G	A	failed	A	G	G	G	A	A	G	G	A	G	A	#N/A
	AX-111154287	C	T	C	C	T	T	T	T	T	T	C	T	T	T	T	T	#N/A
	AX-111158011	A	A	A	C	A	A	A	A	C	A	A	A	C	failed	C	A	#N/A
	AX-111158035	G	A	A	G	A	G	G	A	A	A	A	A	A	A	A	A	#N/A
	AX-111158935	G	G	A	G	G	G	G	G	G	A	A	G	G	A	A	G	#N/A
	AX-111159764	C	T	C	C	T	T	T	T	T	C	T	T	T	T	C	T	#N/A
	AX-111314189	A	G	G	A	G	G	G	G	G	G	G	G	G	failed	G	G	#N/A
	AX-111371217	A	A	G	G	G	G	G	A	G	G	G	A	G	G	A	G	#N/A
	AX-111449444	G	A	G	G	A	A	A	A	A	A	G	A	A	G	A	A	#N/A
	AX-111450195	T	T	C	C	C	T	C	C	C	T	T	C	C	C	C	C	#N/A
	AX-111453416	G	G	G	G	G	G	failed	G	G	G	A	G	G	G	G	G	#N/A
	AX-111453851	G	G	A	G	A	G	failed	G	G	G	G	G	G	G	G	G	#N/A
	AX-111455349	failed	failed	failed	failed	failed	failed	failed	failed	failed	failed	failed	failed	failed	failed	failed	failed	#N/A
	AX-111455746	A	A	A	A	A	A	A	A	A	A	A	A	A	G	A	A	#N/A
	AX-111457168	T	G	T	G	G	G	G	G	G	G	G	G	G	G	G	G	#N/A
	AX-111457218	T	T	T	C	T	T	T	T	T	T	T	T	T	T	T	T	#N/A
	AX-111457830	A	A	A	A	A	A	A	A	A	A	A	A	A	C	A	A	#N/A
	AX-111458839	A	A	A	G	G	G	G	G	A	G	A	G	A	G	A	A	#N/A
	AX-111459937	T	T	T	T	T	T	T	T	T	T	T	T	T	T	T	T	#N/A
	AX-111461351	T	C	C	C	T	C	C	C	C	T	T	C	C	C	T	T	#N/A
	AX-111462571	A	A	A	C	C	C	C	C	C	C	C	C	C	C	C	A	#N/A
	AX-111463172	G	G	G	G	G	G	G	G	G	G	G	G	G	A	G	A	#N/A
	AX-111464113	T	C	C	C	C	C	C	C	C	C	C	C	C	C	C	C	#N/A
	AX-111465401	C	failed	A	C	A	A	C	A	C	A	C	A	C	C	failed	C	#N/A
	AX-111466791	T	C	T	T	C	C	C	C	C	C	C	C	C	C	C	C	#N/A
	AX-111467128	A	G	A	A	G	G	G	G	A	A	A	G	A	G	failed	A	#N/A
	AX-111467329	A	G	A	A	G	G	G	A	A	A	A	A	A	A	A	A	#N/A
	AX-111468265	C	A	C	A	C	A	A	C	C	A	C	C	C	C	C	C	#N/A
	AX-111469004	A	A	G	G	G	G	A	A	A	G	G	A	A	G	A	A	#N/A
	AX-111470162	A	G	A	A	failed	G	A	A	A	G	G	A	A	G	A	A	#N/A
	AX-111470374	G	G	G	G	G	G	G	A	G	A	G	A	G	A	A	G	#N/A
	AX-111470542	A	G	G	G	failed	G	G	A	G	A	A	A	G	A	A	A	#N/A
	AX-111471275	C	T	C	T	C	T	T	T	T	T	T	T	T	T	T	T	#N/A
	AX-111472031	A	A	A	A	A	A	A	A	A	A	G	A	A	G	A	A	#N/A
	AX-111472105	C	T	C	T	T	T	T	C	T	T	T	C	T	C	C	T	#N/A
	AX-111472228	T	Y	T	T	C	C	T	T	T	T	T	T	T	T	T	T	#N/A
	AX-111472283	failed	C	T	T	C	C	C	T	C	T	C	T	C	T	T	C	#N/A
	AX-111472623	G	A	G	A	G	G	G	G	G	G	A	G	G	G	G	G	#N/A
	AX-111472995	T	G	G	T	G	G	G	T	T	T	failed	T	T	T	T	T	#N/A
	AX-111473403	T	C	T	C	C	C	C	C	C	C	C	C	C	failed	C	C	#N/A
	AX-111473451	G	A	A	G	A	G	A	A	A	A	G	A	A	A	A	A	#N/A
	AX-111473672	T	T	C	T	T	T	T	T	T	T	T	T	T	T	T	T	#N/A
	AX-111474186	G	G	T	G	T	G	G	G	G	G	G	G	G	T	T	failed	#N/A
	AX-111475029	C	C	C	C	C	C	C	C	C	C	A	C	C	C	C	A	#N/A
	AX-111476814	G	G	G	G	G	G	R	G	G	G	A	G	G	G	G	G	#N/A
	AX-111476961	C	T	C	C	T	T	Y	C	C	C	T	C	C	C	C	C	#N/A
	AX-111477780	A	A	G	G	A	A	A	A	A	A	A	A	A	A	A	A	#N/A
	AX-111477796	A	A	A	A	A	A	A	A	A	G	A	A	A	A	G	A	#N/A
	AX-111478328	A	G	A	G	A	A	G	A	G	G	A	A	G	A	G	G	#N/A
	AX-111478928	C	C	C	C	C	T	C	C	C	C	C	C	C	failed	C	C	#N/A
	AX-111479319	G	G	G	A	G	G	G	G	G	G	G	G	G	A	G	A	#N/A
	AX-111479576	C	T	T	T	T	C	T	T	T	T	T	T	T	C	T	T	#N/A
	AX-111479845	failed	A	A	A	A	A	C	C	C	C	A	C	C	A	C	C	#N/A
	AX-111480130	G	T	G	T	G	G	G	T	G	T	G	T	G	T	K	G	#N/A
	AX-111481149	G	A	A	G	A	A	A	A	A	A	G	A	A	G	G	G	#N/A
	AX-111481555	G	G	G	G	G	G	G	G	G	G	G	G	G	G	G	G	#N/A
	AX-111482033	C	A	C	A	A	A	C	A	C	C	A	A	C	C	failed	A	#N/A
	AX-111482352	C	C	A	C	A	A	A	A	A	A	C	A	A	C	A	A	#N/A
	AX-111483425	A	G	A	A	A	A	A	G	A	A	G	G	A	G	G	A	#N/A
	AX-111483708	G	T	T	T	T	T	T	T	T	T	T	T	T	T	T	T	#N/A
	AX-111484333	A	A	A	A	G	G	A	A	A	A	A	A	A	G	A	A	#N/A
	AX-111484584	T	C	C	C	C	C	C	T	C	T	C	T	C	T	T	C	#N/A
	AX-111485033	A	G	G	G	A	A	G	A	G	A	A	A	G	A	A	G	#N/A
	AX-111485629	G	G	G	A	A	A	A	A	A	A	A	A	A	A	A	A	#N/A
	AX-111486609	C	C	C	C	C	C	T	C	C	C	T	C	C	T	C	C	#N/A
	AX-111486669	T	T	T	T	T	T	T	T	T	T	T	T	T	Y	T	T	#N/A
	AX-111486671	failed	failed	failed	failed	failed	failed	failed	failed	failed	failed	failed	failed	failed	failed	failed	failed	#N/A
	AX-111486697	G	failed	G	G	A	A	A	A	A	A	A	A	A	G	G	G	#N/A
	AX-111487180	G	A	A	A	G	A	A	A	A	A	A	A	A	G	A	failed	#N/A
	AX-111487511	C	C	C	T	C	C	Y	C	C	T	C	C	C	T	T	C	#N/A
	AX-111488229	A	G	A	A	G	G	R	G	G	G	G	G	G	A	failed	G	#N/A
	AX-111488787	G	T	G	T	T	T	T	T	T	T	T	T	T	failed	T	T	#N/A
	AX-111489723	G	G	G	A	failed	failed	A	failed	G	failed	G	failed	G	A	G	G	#N/A
	AX-111490721	G	R	G	A	G	A	G	G	G	G	A	G	G	G	G	A	#N/A
	AX-111490762	A	A	A	A	A	A	A	A	A	G	A	A	A	A	G	A	#N/A
	AX-111491161	A	G	A	G	G	G	A	A	A	A	G	A	A	G	A	A	#N/A
	AX-111492612	T	failed	T	failed	failed	failed	failed	T	T	T	failed	T	T	C	failed	failed	#N/A
	AX-111493482	C	C	C	A	C	C	failed	A	A	A	C	A	A	C	A	A	#N/A
	AX-111494909	C	T	T	T	failed	C	T	C	T	T	T	C	T	T	T	T	#N/A
	AX-111494910	T	T	C	T	C	C	C	C	C	C	T	C	C	C	C	C	#N/A
	AX-111495529	C	C	C	T	C	C	C	C	C	C	C	C	C	T	C	C	#N/A
	AX-111496247	A	A	A	A	A	A	A	A	A	A	G	A	A	G	A	A	#N/A
	AX-111496316	G	A	G	G	A	A	failed	A	A	A	G	A	A	A	A	A	#N/A
	AX-111496365	T	T	T	T	T	T	T	T	T	T	T	T	T	T	T	T	#N/A
	AX-111497509	T	C	T	T	C	C	C	T	C	C	C	T	C	T	T	C	#N/A
	AX-111499225	C	T	C	C	T	T	T	C	T	T	C	C	T	C	C	T	#N/A
	AX-111499300	T	C	T	T	C	C	T	C	T	C	C	C	T	T	C	T	#N/A
	AX-111499322	C	T	C	T	C	C	T	C	C	C	C	C	C	T	C	C	#N/A
	AX-111499659	G	G	G	G	A	G	failed	G	A	G	A	G	A	A	G	G	#N/A
	AX-111501667	A	G	A	A	G	A	G	A	G	A	failed	A	failed	A	A	failed	#N/A
	AX-111502200	T	T	T	C	C	C	T	T	T	T	T	T	T	C	failed	T	#N/A
	AX-111503623	T	C	T	T	T	T	T	C	T	T	T	C	T	T	C	C	#N/A
	AX-111505687	C	C	A	C	C	C	C	C	C	C	C	C	C	C	C	C	#N/A
	AX-111505946	T	C	T	T	C	C	C	C	T	C	C	C	T	C	T	T	#N/A
	AX-111506415	G	G	G	G	G	G	G	A	G	G	G	A	G	G	A	G	#N/A
	AX-111506455	G	G	T	T	T	T	T	G	T	T	T	G	T	T	G	T	#N/A
	AX-111507658	A	A	A	A	G	G	G	G	G	G	A	G	G	A	G	G	#N/A
	AX-111508365	G	G	G	G	G	G	G	G	G	G	G	G	G	G	G	G	#N/A
	AX-111509127	A	G	G	A	G	G	G	G	G	G	G	G	G	G	G	G	#N/A
	AX-111509438	G	G	G	A	A	G	G	G	G	G	A	G	G	A	G	G	#N/A
	AX-111509567	A	A	A	A	G	G	G	A	G	A	G	A	G	G	A	G	#N/A
	AX-111509754	T	T	C	T	T	T	C	T	C	T	T	T	C	C	C	C	#N/A
	AX-111509857	G	G	G	A	G	G	G	G	G	G	G	G	G	A	G	G	#N/A
	AX-111509952	C	C	C	C	C	C	C	A	C	C	C	A	C	C	A	A	#N/A
	AX-111511418	C	C	C	C	C	C	C	T	C	T	T	T	C	T	T	T	#N/A
	AX-111512288	T	K	T	T	G	failed	T	G	K	G	T	G	K	G	failed	K	#N/A
	AX-111512776	T	C	T	T	C	C	Y	T	T	T	C	T	T	T	T	T	#N/A
	AX-111513035	C	C	C	C	C	C	C	T	C	T	C	T	C	T	T	C	#N/A
	AX-111513048	C	T	C	C	T	T	T	T	T	T	T	T	T	C	T	T	#N/A
	AX-111513066	T	G	T	T	G	G	G	T	T	T	G	T	T	G	T	T	#N/A
	AX-111514230	G	A	G	A	A	A	A	A	A	A	G	A	A	A	A	A	#N/A
	AX-111514779	C	T	C	T	T	T	T	T	T	T	C	T	T	C	T	T	#N/A
	AX-111515958	G	G	A	A	G	G	G	G	G	G	A	G	G	G	G	G	#N/A
	AX-111516156	C	T	C	C	T	T	T	C	T	C	T	C	T	C	C	T	#N/A
	AX-111516283	C	T	T	C	C	C	C	C	C	T	C	C	C	C	T	T	#N/A
	AX-111516857	A	G	A	A	G	G	A	A	A	A	G	A	A	G	A	A	#N/A
	AX-111517392	failed	failed	failed	failed	failed	failed	failed	failed	failed	failed	failed	failed	failed	failed	failed	failed	#N/A
	AX-111519465	C	C	C	T	T	T	T	T	C	T	C	T	C	T	C	C	#N/A
	AX-111519666	C	C	C	A	failed	C	C	A	A	A	C	A	A	A	A	C	#N/A
	AX-111521612	A	A	A	A	A	A	A	A	A	A	A	A	A	G	A	A	#N/A
	AX-111521681	C	M	C	A	A	A	A	A	A	C	A	A	A	C	C	A	#N/A
	AX-111521718	A	R	G	G	G	A	A	A	A	A	A	A	A	A	A	A	#N/A
	AX-111522571	A	G	A	A	A	A	G	A	G	A	G	A	G	A	A	G	#N/A
	AX-111524155	T	T	T	C	C	T	T	T	T	T	T	T	T	T	T	T	#N/A
	AX-111527996	G	A	G	A	A	G	G	G	A	G	G	G	A	A	A	G	#N/A
	AX-111531189	T	C	T	C	T	T	C	T	C	T	T	T	C	failed	C	C	#N/A
	AX-111531424	T	C	T	T	C	C	C	C	C	C	T	C	C	T	failed	C	#N/A
	AX-111536046	T	T	C	T	T	T	T	T	T	T	T	T	T	C	T	T	#N/A
	AX-111536331	A	A	G	A	G	G	R	G	G	G	G	G	G	failed	G	G	#N/A
	AX-111537772	T	G	T	T	failed	G	G	G	T	T	G	G	T	T	T	G	#N/A
	AX-111539316	failed	G	G	A	A	A	G	G	G	G	G	G	G	A	G	G	#N/A
	AX-111539847	G	G	G	G	G	G	R	G	G	G	G	G	G	G	G	G	#N/A
	AX-111539931	A	G	A	A	A	A	G	A	G	A	A	A	G	A	A	G	#N/A
	AX-111540033	C	T	T	T	failed	T	C	T	C	C	C	T	C	T	C	T	#N/A
	AX-111543122	T	G	T	G	G	G	G	G	G	G	G	G	G	T	G	G	#N/A
	AX-111543750	A	G	A	G	A	A	G	A	A	A	A	A	A	failed	A	A	#N/A
	AX-111543866	A	A	A	G	G	G	G	A	G	A	A	A	G	A	A	G	#N/A
	AX-111545468	C	T	T	T	T	T	C	T	C	T	T	T	C	C	T	C	#N/A
	AX-111545483	failed	failed	failed	failed	failed	failed	failed	failed	failed	failed	failed	failed	failed	failed	failed	failed	#N/A
	AX-111545636	T	T	C	C	T	C	T	C	T	C	T	C	T	T	T	T	#N/A
	AX-111546978	T	C	T	C	C	C	C	C	T	C	C	C	T	C	failed	T	#N/A
	AX-111547582	failed	C	C	C	C	C	C	C	C	C	C	C	C	C	C	C	#N/A
	AX-111548374	T	G	T	G	T	T	T	G	T	G	failed	G	T	T	G	T	#N/A
	AX-111549553	T	T	T	T	T	T	Y	T	T	T	C	T	T	T	T	T	#N/A
	AX-111552047	G	G	G	G	G	G	G	G	G	G	G	G	G	G	G	G	#N/A
	AX-111552398	G	T	T	T	G	G	G	T	T	T	T	T	T	T	T	T	#N/A
	AX-111555364	A	G	G	A	A	A	A	A	A	A	G	A	A	A	A	A	#N/A
	AX-111556733	G	G	G	G	G	G	A	G	G	G	G	G	G	G	G	G	#N/A
	AX-111556997	C	T	C	C	C	C	C	C	C	C	C	C	C	failed	C	C	#N/A
	AX-111557205	G	T	G	G	T	T	T	G	T	G	T	G	T	G	G	T	#N/A
	AX-111559927	G	G	G	G	G	G	G	G	G	G	G	G	G	A	G	G	#N/A
	AX-111559965	T	T	C	C	T	T	T	T	T	T	T	T	T	T	T	C	#N/A
	AX-111559990	T	T	T	C	T	T	T	T	T	T	T	T	T	C	T	T	#N/A
	AX-111560786	A	G	G	G	G	G	A	G	A	G	G	G	A	G	G	A	#N/A
	AX-111560806	C	C	T	T	C	C	C	T	C	C	C	T	C	T	T	C	#N/A
	AX-111560841	G	A	G	A	A	A	A	A	A	A	A	A	A	A	A	A	#N/A
	AX-111561162	T	T	C	C	T	T	C	T	C	C	T	T	C	C	C	C	#N/A
	AX-111562104	G	G	G	T	G	G	G	G	G	G	G	G	G	T	G	G	#N/A
	AX-111564039	C	C	C	C	T	C	T	C	T	C	T	C	T	T	C	T	#N/A
	AX-111564213	C	C	T	C	C	C	C	C	C	C	T	C	C	T	C	T	#N/A
	AX-111564628	G	G	G	G	A	A	G	A	A	A	A	A	A	A	A	A	#N/A
	AX-111565329	A	A	G	G	A	A	A	A	A	A	A	A	A	G	A	A	#N/A
	AX-111565410	G	K	G	T	G	T	T	T	T	G	T	T	T	G	G	T	#N/A
	AX-111567165	G	G	G	G	G	G	G	T	G	T	G	T	G	T	T	G	#N/A
	AX-111568117	A	G	G	A	A	A	A	G	G	G	G	G	G	G	G	G	#N/A
	AX-111569540	T	C	C	C	C	C	C	C	C	C	C	C	C	C	C	C	#N/A
	AX-111569969	G	G	A	G	G	A	A	A	A	A	G	A	A	A	A	G	#N/A
	AX-111574092	G	G	G	A	G	A	A	G	A	A	G	G	A	G	G	A	#N/A
	AX-111574425	T	T	T	T	T	T	K	T	T	T	T	T	T	failed	T	T	#N/A
	AX-111576542	T	C	T	T	C	C	C	C	C	C	C	C	C	C	C	C	#N/A
	AX-111577375	G	G	G	G	G	G	G	G	G	G	G	G	G	A	G	G	#N/A
	AX-111577815	G	G	A	G	G	G	G	A	G	G	G	A	G	G	A	G	#N/A
	AX-111578112	G	G	G	G	G	G	G	G	G	G	G	G	G	G	G	G	#N/A
	AX-111578152	T	T	C	T	T	T	T	T	T	T	T	T	T	T	T	T	#N/A
	AX-111584542	T	T	T	T	Y	T	T	C	C	C	T	C	C	T	C	C	#N/A
	AX-111589160	A	A	A	A	A	C	A	A	A	C	A	A	A	C	A	A	#N/A
	AX-111593746	G	G	G	G	G	G	G	G	G	G	G	G	G	T	G	G	#N/A
	AX-111594149	C	C	C	C	C	T	C	C	C	T	C	C	C	T	C	C	#N/A
	AX-111594209	T	T	T	T	C	C	C	T	C	T	C	T	C	C	T	C	#N/A
	AX-111595979	G	A	A	G	A	A	R	A	A	A	A	A	A	A	G	A	#N/A
	AX-111596716	G	R	A	A	A	A	G	A	G	A	A	A	G	A	A	G	#N/A
	AX-111598704	G	A	G	A	G	A	G	failed	G	failed	A	failed	G	failed	failed	G	#N/A
	AX-111599736	A	A	A	A	G	G	A	G	A	G	G	G	A	G	G	A	#N/A
	AX-111602485	C	C	T	C	T	C	T	T	T	T	C	T	T	C	T	T	#N/A
	AX-111602660	A	A	G	A	A	A	A	A	A	A	A	A	A	A	G	A	#N/A
	AX-111602889	A	G	A	A	A	A	A	A	A	G	G	A	A	A	G	G	#N/A
	AX-111603368	G	failed	C	C	G	G	G	G	G	G	G	G	G	C	G	G	#N/A
	AX-111606852	C	T	T	T	T	C	C	C	C	C	C	C	C	C	C	C	#N/A
	AX-111607045	T	G	T	T	T	T	T	T	T	T	G	T	T	T	T	G	#N/A
	AX-111607064	G	T	G	G	T	T	T	T	T	T	T	T	T	T	T	T	#N/A
	AX-111608058	T	C	C	C	T	T	Y	T	C	T	T	T	C	T	T	C	#N/A
	AX-111611114	A	A	G	G	A	A	G	A	A	A	A	A	A	A	A	A	#N/A
	AX-111611186	A	A	G	A	failed	G	A	A	A	G	G	A	A	G	A	A	#N/A
	AX-111611334	C	A	A	C	A	A	A	A	A	A	C	A	A	A	A	A	#N/A
	AX-111612726	G	A	G	A	G	G	G	G	G	G	G	G	G	G	G	A	#N/A
	AX-111612864	G	G	G	A	G	A	G	G	G	A	G	G	G	A	G	G	#N/A
	AX-111616397	G	A	G	A	A	A	A	G	A	A	G	G	A	G	G	A	#N/A
	AX-111616946	T	C	T	T	T	T	failed	T	C	C	T	T	C	T	C	C	#N/A
	AX-111616968	C	A	A	A	A	A	A	A	A	A	A	A	A	C	C	A	#N/A
	AX-111617325	A	G	G	A	G	G	A	G	G	G	A	G	G	G	G	A	#N/A
	AX-111621602	A	failed	A	G	G	G	failed	G	G	G	G	G	G	G	G	G	#N/A
	AX-111622761	A	A	G	G	G	G	A	G	A	G	G	G	A	A	G	A	#N/A
	AX-111624408	G	G	G	G	G	G	G	G	G	G	G	G	G	G	G	G	#N/A
	AX-111627208	T	C	T	C	T	T	T	T	T	T	T	T	T	C	T	T	#N/A
	AX-111628814	T	T	T	T	T	T	T	C	T	C	T	C	T	C	C	T	#N/A
	AX-111628991	C	T	T	C	T	T	T	T	T	T	C	T	T	C	T	T	#N/A
	AX-111629365	G	G	G	T	G	T	T	T	T	T	G	T	T	T	T	G	#N/A
	AX-111632656	C	C	C	C	C	C	C	C	T	T	C	C	T	C	Y	T	#N/A
	AX-111633241	C	A	C	A	A	A	A	A	A	A	C	A	A	C	A	A	#N/A
	AX-111634724	C	M	C	C	A	C	A	C	A	C	C	C	A	A	C	A	#N/A
	AX-111634909	G	A	G	G	A	A	A	A	A	A	A	A	A	A	A	A	#N/A
	AX-111636215	G	A	G	G	G	A	A	G	A	A	G	G	A	G	G	A	#N/A
	AX-111637794	G	G	A	G	G	G	R	G	A	G	G	G	A	G	G	failed	#N/A
	AX-111638065	A	A	A	A	G	G	A	G	A	A	G	G	A	G	A	A	#N/A
	AX-111639392	T	T	C	T	T	T	Y	T	T	T	T	T	T	C	T	T	#N/A
	AX-111641526	C	T	C	C	C	C	T	C	T	C	T	C	T	T	T	C	#N/A
	AX-111642243	T	C	T	C	C	C	C	C	C	C	T	C	C	C	C	C	#N/A
	AX-111642433	A	A	A	A	A	A	A	A	A	A	A	A	A	A	A	A	#N/A
	AX-111642657	A	G	A	A	G	G	A	G	G	G	G	G	G	G	R	G	#N/A
	AX-111642987	C	M	C	A	C	C	A	A	A	C	C	A	A	A	A	A	#N/A
	AX-111643439	G	G	A	A	G	G	G	G	G	G	G	G	G	A	G	G	#N/A
	AX-111643893	A	A	G	G	G	G	G	G	G	G	A	G	G	G	G	G	#N/A
	AX-111645002	G	C	G	C	C	C	C	C	C	C	C	C	C	failed	C	failed	#N/A
	AX-111649446	G	G	A	A	G	G	G	G	G	G	A	G	G	A	A	failed	#N/A
	AX-111651884	G	A	A	A	G	A	A	A	A	G	G	A	A	G	G	G	#N/A
	AX-111654095	C	T	C	C	T	T	T	T	T	T	T	T	T	C	T	C	#N/A
	AX-111654110	A	G	A	G	G	G	G	G	G	G	G	G	G	A	G	A	#N/A
	AX-111654147	T	T	T	T	T	T	T	T	T	T	T	T	T	T	T	T	#N/A
	AX-111654285	Y	C	C	C	C	C	C	C	C	C	C	C	C	failed	C	C	#N/A
	AX-111656060	A	A	A	G	A	A	A	A	A	A	A	A	A	A	A	A	#N/A
	AX-111656437	C	T	C	C	C	C	C	C	T	C	C	C	T	T	T	T	#N/A
	AX-111656814	G	T	G	T	G	G	failed	T	T	T	T	T	T	G	T	T	#N/A
	AX-111656815	A	A	A	A	A	A	A	A	A	A	A	A	A	A	A	A	#N/A
	AX-111657425	G	G	G	G	G	G	G	G	G	G	G	G	G	A	G	G	#N/A
	AX-111659836	G	G	G	G	failed	failed	G	G	G	G	G	G	G	G	G	G	#N/A
	AX-111664765	failed	failed	failed	failed	failed	failed	failed	failed	failed	failed	failed	failed	failed	failed	failed	failed	#N/A
	AX-111665196	failed	failed	failed	failed	failed	failed	failed	failed	failed	failed	failed	failed	failed	failed	failed	failed	#N/A
	AX-111667077	A	A	A	A	A	A	A	A	A	A	A	A	A	A	G	A	#N/A
	AX-111669197	A	G	G	G	A	A	failed	A	A	G	A	A	A	A	G	A	#N/A
	AX-111674402	C	C	C	T	C	C	C	C	C	C	C	C	C	C	C	C	#N/A
	AX-111674468	G	C	C	C	C	C	G	C	C	C	G	C	C	C	C	C	#N/A
	AX-111682413	T	T	G	G	G	G	T	G	G	G	G	G	G	T	G	G	#N/A
	AX-111683063	T	C	T	T	T	T	T	T	T	T	T	T	T	T	T	T	#N/A
	AX-111686258	T	T	T	T	T	T	T	T	T	T	T	T	T	C	T	T	#N/A
	AX-111686377	A	G	G	A	G	G	G	A	A	A	A	A	A	A	A	A	#N/A
	AX-111686851	A	G	G	A	A	A	G	A	G	A	G	A	G	A	failed	G	#N/A
	AX-111686860	C	C	C	T	C	C	C	T	T	T	C	T	T	C	T	C	#N/A
	AX-111688139	failed	failed	failed	failed	failed	failed	failed	failed	failed	failed	failed	failed	failed	failed	failed	failed	#N/A
	AX-111688791	T	G	G	G	G	G	T	G	failed	G	T	G	G	T	G	failed	#N/A
	AX-111691535	T	T	T	C	T	T	C	T	T	T	T	T	T	T	T	T	#N/A
	AX-111694590	G	T	G	G	G	G	G	T	G	T	T	T	G	G	T	G	#N/A
	AX-111696330	C	T	T	C	T	T	T	T	C	T	T	T	C	C	failed	C	#N/A
	AX-111698963	A	A	A	A	A	A	M	A	A	A	A	A	A	A	A	A	#N/A
	AX-111700830	G	G	G	G	G	G	G	G	G	G	G	G	G	G	G	G	#N/A
	AX-111701850	G	G	G	G	A	G	G	G	G	G	R	G	G	A	G	G	#N/A
	AX-111702691	C	C	C	T	T	T	C	T	T	T	C	T	T	C	T	T	#N/A
	AX-111702943	T	C	C	C	C	C	C	C	C	C	C	C	C	C	C	C	#N/A
	AX-111705921	G	G	T	T	G	G	G	G	G	G	G	G	G	failed	G	G	#N/A
	AX-111707392	C	C	T	C	C	C	T	C	C	C	T	C	C	failed	C	C	#N/A
	AX-111709931	C	T	C	C	T	T	Y	C	C	T	T	C	C	C	C	T	#N/A
	AX-111757602	T	G	G	G	T	T	T	G	G	G	G	G	G	G	G	G	#N/A
	AX-111868806	T	C	T	T	C	T	C	T	T	T	C	T	T	T	T	T	#N/A
	AX-111916790	G	G	T	G	G	G	G	G	T	G	T	G	T	G	T	T	#N/A
	AX-111993689	A	A	G	G	A	A	failed	A	failed	A	G	A	failed	A	failed	A	#N/A
	AX-112287473	T	T	C	T	C	C	C	C	C	C	C	C	C	C	C	C	#N/A
	AX-112287529	T	C	T	T	C	C	C	C	C	C	T	C	C	C	C	C	#N/A
	AX-112289571	C	C	C	C	C	C	C	C	C	C	C	C	C	T	C	C	#N/A
	AX-158520903	G	G	G	G	G	G	G	G	G	G	G	G	G	G	G	G	#N/A
	AX-158520938	G	G	G	G	G	G	G	G	G	G	G	G	G	G	G	G	#N/A
	AX-158520943	C	C	C	C	C	C	C	C	C	C	C	C	C	T	C	C	#N/A
	AX-158520948	C	C	C	C	T	T	C	C	C	C	C	C	C	T	C	C	#N/A
	AX-158520962	G	A	G	A	G	G	G	G	G	G	A	G	G	G	G	G	#N/A
	AX-158520963	A	G	A	G	G	A	A	A	A	A	G	A	A	G	A	A	#N/A
	AX-158521030	G	G	G	G	G	G	G	G	G	G	G	G	G	G	G	G	#N/A
	AX-158521033	A	A	A	A	G	G	A	A	A	A	A	A	A	G	A	A	#N/A
	AX-158521040	G	G	G	G	G	G	A	A	A	A	G	A	A	G	A	A	#N/A
	AX-158521045	T	T	T	G	G	T	T	G	T	G	T	G	T	T	G	T	#N/A
	AX-158521058	T	C	C	C	failed	C	T	C	T	C	C	C	T	failed	C	C	#N/A
	AX-158521067	T	T	T	T	T	T	T	C	T	C	T	C	T	T	C	T	#N/A
	AX-158521124	C	C	C	C	G	C	C	C	C	C	C	C	C	C	C	C	#N/A
	AX-158521142	C	C	C	C	C	C	C	C	C	C	C	C	C	C	C	C	#N/A
	AX-158521147	G	G	G	G	G	G	G	G	G	G	G	G	G	T	G	G	#N/A
	AX-158521149	A	A	A	A	A	A	A	A	A	A	A	A	A	T	A	A	#N/A
	AX-158521150	C	C	C	C	T	T	T	T	T	T	C	T	T	T	T	T	#N/A
	AX-158521152	G	G	G	G	A	A	G	A	G	A	G	A	G	A	A	G	#N/A
	AX-158521153	T	T	T	C	T	T	T	T	T	T	T	T	T	C	C	C	#N/A
	AX-158521157	C	C	C	T	C	C	C	C	C	C	C	C	C	T	T	T	#N/A
	AX-158521163	G	G	G	G	G	G	G	G	G	G	G	G	G	T	T	G	#N/A
	AX-158521164	failed	failed	failed	failed	failed	failed	failed	failed	failed	failed	failed	failed	failed	failed	failed	failed	#N/A
	AX-158521170	C	T	T	T	T	T	T	T	T	T	T	T	T	T	T	T	#N/A
	AX-158521172	C	C	C	C	C	C	C	C	C	C	C	C	C	C	C	C	#N/A
	AX-158521173	T	C	T	T	T	T	T	T	T	T	T	T	T	T	T	T	#N/A
	AX-158521177	A	C	C	C	C	C	C	C	C	C	C	C	C	C	C	C	#N/A
	AX-158521178	A	A	A	A	A	A	A	A	A	A	A	A	A	G	A	A	#N/A
	AX-158521181	C	C	C	C	C	T	C	C	C	C	C	C	C	T	C	C	#N/A
	AX-158521182	G	T	T	G	T	T	T	T	T	T	G	T	T	T	T	T	#N/A
	AX-158521186	G	G	G	G	G	G	G	G	G	G	G	G	G	G	G	G	#N/A
	AX-158521187	C	T	T	C	T	T	T	T	T	T	T	T	T	T	T	T	#N/A
	AX-158521190	C	T	T	C	T	T	T	T	T	T	T	T	T	T	T	C	#N/A
	AX-158521195	G	T	T	T	T	T	T	T	G	G	T	T	G	T	G	G	#N/A
	AX-158521219	T	T	T	T	C	C	T	T	T	T	T	T	T	C	T	T	#N/A
	AX-158521228	failed	failed	failed	failed	failed	failed	failed	failed	failed	failed	failed	failed	failed	failed	failed	failed	#N/A
	AX-158521229	C	C	C	C	C	C	A	C	C	C	C	C	C	A	C	C	#N/A
	AX-158521247	A	T	T	T	T	T	T	T	T	T	T	T	T	T	T	T	#N/A
	AX-158521252	A	A	A	G	A	A	A	A	A	A	A	A	A	G	G	A	#N/A
	AX-158521257	G	A	A	G	A	A	A	G	A	G	G	G	A	A	G	A	#N/A
	AX-158521268	A	G	A	G	A	A	A	A	G	A	A	A	G	G	G	A	#N/A
	AX-158521339	T	T	C	T	T	T	T	T	T	T	T	T	T	T	T	T	#N/A
	AX-158521345	A	A	A	A	G	A	A	A	A	A	A	A	A	G	A	A	#N/A
	AX-158521360	C	C	A	C	C	C	A	A	A	A	C	A	A	A	A	A	#N/A
	AX-158521377	A	C	C	C	failed	C	C	C	C	C	C	C	C	C	C	C	#N/A
	AX-158521378	G	G	G	G	R	G	G	G	G	G	G	G	G	G	G	G	#N/A
	AX-158521385	failed	failed	failed	failed	failed	failed	failed	failed	failed	failed	failed	failed	failed	failed	failed	failed	#N/A
	AX-158521390	C	C	C	C	T	T	T	T	T	T	C	T	T	C	T	T	#N/A
	AX-158521393	C	C	T	T	T	C	T	C	T	C	C	C	T	T	T	T	#N/A
	AX-158521397	G	A	G	A	G	A	G	A	G	A	A	A	G	G	G	G	#N/A
	AX-158521399	G	G	G	A	A	G	A	A	A	A	G	A	A	G	A	A	#N/A
	AX-158521402	A	G	A	G	G	G	G	G	G	G	G	G	G	A	G	G	#N/A
	AX-158521426	G	G	G	G	G	G	G	G	G	G	G	G	G	C	G	G	#N/A
	AX-158521438	C	G	C	C	C	C	G	C	C	C	G	C	C	C	C	C	#N/A
	AX-158521473	T	T	T	T	T	T	T	T	T	T	T	T	T	G	T	T	#N/A
	AX-158521482	C	C	C	C	C	C	C	C	C	C	T	C	C	T	C	C	#N/A
	AX-158521483	C	C	C	C	C	C	C	C	C	C	T	C	C	T	C	C	#N/A
	AX-158521490	G	G	G	G	G	G	G	G	G	G	C	G	G	C	G	G	#N/A
	AX-158521543	failed	failed	failed	failed	failed	failed	failed	failed	failed	failed	failed	failed	failed	failed	failed	failed	#N/A
	AX-158521551	G	G	G	G	G	G	G	G	G	G	A	G	G	G	G	G	#N/A
	AX-158521555	G	G	G	G	G	G	G	G	G	G	T	G	G	T	G	G	#N/A
	AX-158521560	G	G	G	G	G	G	G	G	G	G	A	G	G	A	G	G	#N/A
	AX-158521564	failed	failed	failed	failed	failed	failed	failed	failed	failed	failed	failed	failed	failed	failed	failed	failed	#N/A
	AX-158521565	G	G	G	G	A	A	G	G	G	A	A	G	G	A	G	G	#N/A
	AX-158521626	failed	failed	failed	failed	failed	failed	failed	failed	failed	failed	failed	failed	failed	failed	failed	failed	#N/A
	AX-158521638	failed	failed	failed	failed	failed	failed	failed	failed	failed	failed	failed	failed	failed	failed	failed	failed	#N/A
	AX-158521757	A	G	G	G	G	G	G	G	G	G	G	G	G	G	G	G	#N/A
	AX-158521760	A	T	T	T	T	T	T	T	T	T	T	T	T	T	T	T	#N/A
	AX-158521860	G	G	G	G	G	G	G	G	G	G	G	G	G	G	G	G	#N/A
	AX-158521882	T	T	T	T	G	G	G	T	T	T	G	T	T	T	T	T	#N/A
	AX-158521902	T	T	T	T	T	T	T	T	T	T	T	T	T	T	T	T	#N/A
	AX-158521911	C	T	T	C	T	T	T	T	T	T	T	T	T	T	T	T	#N/A
	AX-158522028	G	G	G	G	G	G	G	G	G	G	G	G	G	G	G	G	#N/A
	AX-158522029	C	C	C	C	C	C	C	C	C	C	C	C	C	failed	C	C	#N/A
	AX-158522037	G	G	G	G	G	T	T	G	G	T	G	G	G	T	G	G	#N/A
	AX-158522042	T	T	C	C	Y	Y	C	C	C	Y	T	C	C	T	C	T	#N/A
	AX-158522066	C	C	T	C	T	T	C	C	C	T	T	C	C	T	C	C	#N/A
	AX-158522085	A	A	A	A	A	A	A	A	A	A	A	A	A	failed	A	A	#N/A
	AX-158522105	failed	failed	failed	failed	failed	failed	failed	failed	failed	failed	failed	failed	failed	failed	failed	failed	#N/A
	AX-158522235	A	A	A	A	R	G	G	G	A	A	A	G	A	G	A	G	#N/A
	AX-158522248	C	C	T	C	C	C	C	C	C	C	C	C	C	C	C	C	#N/A
	AX-158522249	A	A	T	A	A	A	A	T	T	T	A	T	T	failed	T	A	#N/A
	AX-158522282	A	A	G	A	A	A	A	A	A	A	A	A	A	A	A	A	#N/A
	AX-158522285	G	A	A	G	G	G	G	G	A	A	G	G	A	G	A	G	#N/A
	AX-158522328	C	G	G	G	G	G	G	G	G	G	G	G	G	G	G	G	#N/A
	AX-158522460	A	A	A	G	failed	A	A	G	G	G	A	G	G	G	G	A	#N/A
	AX-158522462	C	C	C	A	A	C	M	A	A	A	C	A	A	C	A	C	#N/A
	AX-158522480	C	C	C	T	C	C	T	T	T	T	C	T	T	C	T	C	#N/A
	AX-158522481	G	G	G	A	G	G	A	A	A	A	G	A	A	G	A	G	#N/A
	AX-158522482	G	G	G	A	G	G	A	A	A	A	G	A	A	failed	A	G	#N/A
	AX-158522483	T	T	T	C	T	T	C	C	C	C	T	C	C	T	C	T	#N/A
	AX-158522494	A	A	A	C	A	A	M	C	A	C	A	C	A	failed	C	A	#N/A
	AX-158522505	G	G	G	T	G	T	K	T	G	T	G	T	G	T	T	G	#N/A
	AX-158522542	T	T	T	T	C	C	C	C	C	C	T	C	C	T	C	T	#N/A
	AX-158522550	G	G	G	G	G	T	K	G	G	G	G	G	G	T	G	G	#N/A
	AX-158522580	C	C	C	A	A	C	C	C	C	C	C	C	C	A	C	C	#N/A
	AX-158522585	G	G	G	G	G	G	G	G	G	G	G	G	G	failed	G	G	#N/A
	AX-158522607	A	A	A	A	A	A	G	A	G	A	A	A	G	A	A	A	#N/A
	AX-158522610	failed	failed	failed	failed	failed	failed	failed	failed	failed	failed	failed	failed	failed	failed	failed	failed	#N/A
	AX-158522619	C	C	C	C	C	C	T	C	T	C	C	C	T	failed	C	C	#N/A
	AX-158522631	T	T	T	T	T	T	T	T	T	T	C	T	T	C	T	T	#N/A
	AX-158522671	G	G	G	G	G	G	G	G	G	G	G	G	G	failed	G	G	#N/A
	AX-158522676	C	T	T	T	T	T	Y	C	C	C	T	C	C	failed	C	T	#N/A
	AX-158522710	C	T	T	C	T	T	T	T	T	T	T	T	T	failed	T	T	#N/A
	AX-158522711	T	C	C	T	C	C	C	C	C	C	C	C	C	C	C	C	#N/A
	AX-158522714	G	G	G	T	G	G	G	G	G	G	G	G	G	G	G	T	#N/A
	AX-158522715	G	A	A	A	A	A	A	A	A	A	A	A	A	A	A	A	#N/A
	AX-158522720	C	C	C	C	C	C	C	C	C	C	C	C	C	C	C	C	#N/A
	AX-158522722	T	T	T	T	T	T	Y	C	T	C	T	C	T	failed	C	T	#N/A
	AX-158522725	T	T	T	T	T	T	T	T	T	T	T	T	T	C	C	T	#N/A
	AX-158522902	A	A	G	A	A	A	A	A	A	A	G	A	A	A	A	A	#N/A
	AX-158522984	A	G	G	A	G	G	G	G	G	G	G	G	G	G	G	G	#N/A
	AX-158522995	C	C	C	T	C	C	C	C	C	C	C	C	C	C	C	C	#N/A
	AX-158523018	T	T	T	T	T	C	T	T	T	T	T	T	T	T	T	T	#N/A
	AX-158523046	G	A	G	G	G	G	G	G	G	G	A	G	G	G	G	G	#N/A
	AX-158523070	G	failed	G	A	A	A	failed	G	G	G	A	G	G	G	G	G	#N/A
	AX-158523071	T	C	T	T	C	C	T	T	T	T	C	T	T	T	T	T	#N/A
	AX-158523079	C	C	C	G	C	G	G	C	C	C	C	C	C	C	C	C	#N/A
	AX-158523082	G	G	G	A	G	G	G	G	G	G	G	G	G	G	G	G	#N/A
	AX-158523139	A	A	A	A	A	A	R	A	A	A	G	A	A	A	A	A	#N/A
	AX-158523146	G	G	G	G	G	G	K	G	G	G	T	G	G	G	G	G	#N/A
	AX-158523150	G	A	G	G	G	G	G	A	A	A	A	A	A	G	A	G	#N/A
	AX-158523192	C	C	C	C	C	C	C	G	G	G	G	G	G	C	G	G	#N/A
	AX-158523193	G	A	G	A	G	G	G	A	A	A	A	A	A	A	A	A	#N/A
	AX-158523195	C	C	C	T	C	C	C	T	T	T	T	T	T	C	T	T	#N/A
	AX-158523212	C	C	C	C	C	C	C	C	C	C	failed	C	C	A	C	C	#N/A
	AX-158523217	C	T	C	C	C	C	C	T	C	C	C	T	C	T	T	T	#N/A
	AX-158523228	G	G	G	G	G	G	G	G	G	G	G	G	G	A	G	A	#N/A
	AX-158523233	A	A	A	G	A	A	A	G	A	A	A	G	A	A	G	A	#N/A
	AX-158523234	G	G	G	A	G	G	G	A	G	G	G	A	G	G	A	G	#N/A
	AX-158523240	G	G	G	G	G	G	G	G	G	G	G	G	G	A	G	G	#N/A
	AX-158523254	G	G	G	G	G	G	G	C	G	G	G	C	G	G	C	G	#N/A
	AX-158523255	C	C	C	C	C	C	C	C	C	C	C	C	C	C	C	C	#N/A
	AX-158523263	T	T	T	T	T	T	T	T	T	T	T	T	T	T	T	T	#N/A
	AX-158523268	C	C	C	G	G	G	S	G	C	G	C	G	C	G	G	C	#N/A
	AX-158523271	A	A	A	A	A	A	A	A	A	A	A	A	A	T	A	A	#N/A
	AX-158523273	A	A	A	A	A	A	A	A	A	A	A	A	A	G	A	A	#N/A
	AX-158523275	T	T	T	T	T	T	T	T	T	T	T	T	T	C	T	T	#N/A
	AX-158523301	T	T	C	T	T	C	T	C	T	C	T	C	T	C	C	T	#N/A
	AX-158523303	C	C	G	G	G	C	C	C	C	C	C	C	C	C	C	C	#N/A
	AX-158523304	C	T	T	T	T	C	C	T	C	C	C	T	C	C	T	C	#N/A
	AX-158523305	C	G	G	G	C	C	C	G	C	C	C	G	C	C	G	C	#N/A
	AX-158523308	A	A	A	A	A	A	A	A	A	A	A	A	A	A	A	A	#N/A
	AX-158523309	G	G	G	G	G	G	G	G	G	G	G	G	G	G	G	G	#N/A
	AX-158523310	G	G	G	G	G	G	G	G	G	G	G	G	G	G	G	G	#N/A
	AX-158523313	C	C	C	C	C	C	C	C	C	C	C	C	C	C	C	C	#N/A
	AX-158523315	G	G	G	G	G	G	G	G	G	G	G	G	G	C	G	C	#N/A
	AX-158523330	C	T	C	C	C	C	C	C	C	C	T	C	C	T	C	T	#N/A
	AX-158523331	T	C	T	T	T	T	T	C	C	C	C	C	C	C	C	C	#N/A
	AX-158523405	T	T	T	C	C	C	C	T	T	T	T	T	T	T	T	T	#N/A
	AX-158523431	T	G	T	G	G	T	failed	G	G	T	T	G	G	G	G	G	#N/A
	AX-158523448	G	A	G	G	G	G	R	G	G	G	A	G	G	A	G	G	#N/A
	AX-158523464	A	G	G	G	failed	A	G	G	G	A	R	G	G	A	G	A	#N/A
	AX-158523473	T	T	T	T	C	C	T	C	C	C	T	C	C	C	C	C	#N/A
	AX-158523478	C	C	C	G	G	G	G	C	G	G	failed	C	G	G	C	G	#N/A
	AX-158523514	C	C	C	C	C	C	C	C	C	C	C	C	C	C	C	C	#N/A
	AX-158523608	A	A	G	A	A	A	A	A	A	A	A	A	A	G	A	A	#N/A
	AX-158523624	G	C	C	G	G	G	G	failed	failed	G	G	failed	failed	G	failed	G	#N/A
	AX-158523625	G	T	T	G	G	G	G	T	T	G	K	T	T	G	T	G	#N/A
	AX-158523628	C	failed	C	A	A	A	A	A	A	A	A	A	A	C	A	A	#N/A
	AX-158523630	C	T	T	C	C	C	C	T	T	C	C	T	T	T	T	C	#N/A
	AX-158523631	C	T	T	T	C	C	C	T	T	C	Y	T	T	T	T	C	#N/A
	AX-158523632	T	failed	A	A	T	T	T	T	T	T	A	T	T	T	T	T	#N/A
	AX-158523635	G	C	C	G	G	G	G	C	C	C	C	C	C	C	C	C	#N/A
	AX-158523646	T	A	A	T	T	T	T	A	A	A	A	A	A	T	A	T	#N/A
	AX-158523648	G	R	A	G	G	G	A	G	G	G	G	G	G	G	G	G	#N/A
	AX-158523655	A	G	A	G	G	G	G	G	G	G	G	G	G	G	G	G	#N/A
	AX-158523657	T	C	T	C	T	C	T	C	C	C	T	C	C	C	C	C	#N/A
	AX-158523658	T	C	C	T	C	C	C	T	T	T	T	T	T	T	T	T	#N/A
	AX-158523659	C	T	T	C	T	T	T	T	T	T	C	T	T	C	T	T	#N/A
	AX-158523665	C	G	G	C	C	C	C	G	C	C	G	G	C	G	G	G	#N/A
	AX-158523670	G	G	A	G	G	G	G	G	G	G	G	G	G	G	G	G	#N/A
	AX-158523672	A	G	A	G	G	G	G	A	A	A	G	A	A	A	A	A	#N/A
	AX-158523675	C	G	G	C	C	C	C	G	G	G	G	G	G	G	G	G	#N/A
	AX-158523686	C	A	A	C	A	C	C	A	A	A	C	A	A	C	A	A	#N/A
	AX-158523697	C	Y	T	T	C	C	C	C	C	C	T	C	C	C	C	C	#N/A
	AX-158523700	A	G	G	G	A	A	G	G	G	G	G	G	G	A	G	A	#N/A
	AX-158523702	G	C	C	G	G	G	S	C	C	C	C	C	C	C	C	C	#N/A
	AX-158523708	C	C	T	T	C	C	C	C	C	C	C	C	C	C	C	C	#N/A
	AX-158523710	C	C	T	T	C	C	C	C	C	C	C	C	C	C	C	C	#N/A
	AX-158523718	A	G	G	A	G	G	G	A	A	A	A	A	A	A	A	A	#N/A
	AX-158523730	C	T	C	T	T	T	T	C	C	C	T	C	C	C	C	C	#N/A
	AX-158523747	G	G	A	A	A	G	A	G	G	G	A	G	G	A	G	G	#N/A
	AX-158523748	G	G	G	G	G	A	G	G	G	G	G	G	G	G	G	G	#N/A
	AX-158523809	C	C	C	C	C	C	C	T	T	T	C	T	T	C	T	C	#N/A
	AX-158523857	C	C	C	C	C	C	C	C	C	C	C	C	C	C	C	C	#N/A
	AX-158523895	T	C	C	T	C	C	C	C	C	C	C	C	C	T	C	C	#N/A
	AX-158523900	G	C	C	C	C	C	C	G	G	G	C	G	G	G	G	G	#N/A
	AX-158523905	G	G	C	G	C	C	failed	G	G	G	G	G	G	C	G	G	#N/A
	AX-158523906	C	C	G	C	G	G	C	C	C	C	C	C	C	C	C	C	#N/A
	AX-158523908	failed	failed	failed	failed	failed	failed	failed	failed	failed	failed	failed	failed	failed	failed	failed	failed	#N/A
	AX-158523935	C	C	C	C	C	C	C	C	C	C	C	C	C	C	C	C	#N/A
	AX-158523948	A	A	A	A	A	A	A	A	A	A	A	A	A	G	R	A	#N/A
	AX-158523970	T	C	C	C	C	C	C	C	C	C	C	C	C	C	C	C	#N/A
	AX-158523972	A	C	C	A	C	C	C	C	C	C	C	C	C	C	C	C	#N/A
	AX-158523974	C	T	T	T	T	T	T	T	T	T	T	T	T	T	T	T	#N/A
	AX-158523975	C	C	C	C	C	C	C	C	C	C	C	C	C	C	C	C	#N/A
	AX-158523979	T	C	C	T	T	T	C	T	T	T	C	T	T	C	T	T	#N/A
	AX-158523996	G	G	G	G	G	G	G	G	G	G	G	G	G	G	G	G	#N/A
	AX-158524009	T	C	T	T	C	C	C	C	C	C	T	C	C	C	C	C	#N/A
	AX-158524010	failed	failed	failed	failed	failed	failed	failed	failed	failed	failed	failed	failed	failed	failed	failed	failed	#N/A
	AX-158524066	G	A	A	A	failed	G	A	A	A	A	G	A	A	G	A	A	#N/A
	AX-158524067	A	C	C	C	C	A	A	C	C	C	C	C	C	A	C	C	#N/A
	AX-158524099	A	G	A	A	G	G	failed	G	G	G	G	G	G	G	G	G	#N/A
	AX-158524104	G	G	A	G	G	G	G	G	G	G	G	G	G	A	G	G	#N/A
	AX-158524105	G	G	G	A	G	A	A	A	A	A	A	A	A	G	A	A	#N/A
	AX-158524110	T	T	C	T	T	T	T	T	T	T	T	T	T	C	T	T	#N/A
	AX-158524113	A	C	C	C	A	A	M	A	A	A	A	A	A	A	A	A	#N/A
	AX-158524144	C	G	C	G	failed	C	C	C	C	C	C	C	C	G	C	C	#N/A
	AX-158524184	T	T	T	C	T	T	T	T	T	T	T	T	T	T	T	T	#N/A
	AX-158524197	T	C	T	T	T	C	failed	C	failed	C	T	C	failed	T	C	C	#N/A
	AX-158524200	G	G	G	G	G	G	G	G	G	A	G	G	G	G	A	A	#N/A
	AX-158524206	A	A	A	A	A	A	A	A	A	G	G	A	A	A	G	G	#N/A
	AX-158524224	S	G	G	G	G	G	failed	G	G	G	G	G	G	failed	G	G	#N/A
	AX-158524318	failed	failed	failed	failed	failed	failed	failed	failed	failed	failed	failed	failed	failed	failed	failed	failed	#N/A
	AX-158524319	A	A	A	A	A	A	A	A	A	A	A	A	A	A	A	A	#N/A
	AX-158524337	A	G	G	G	G	G	G	G	G	A	G	G	G	G	A	G	#N/A
	AX-158524342	T	C	C	C	C	C	C	C	C	T	C	C	C	C	T	C	#N/A
	AX-158524347	G	G	G	G	G	G	G	G	G	G	G	G	G	G	G	G	#N/A
	AX-158524348	T	T	T	T	T	T	T	T	T	T	T	T	T	T	T	T	#N/A
	AX-158524350	C	C	C	T	C	C	C	C	C	C	C	C	C	C	C	C	#N/A
	AX-158524359	G	G	G	G	G	G	G	A	G	A	G	A	G	G	A	G	#N/A
	AX-158524375	T	T	T	T	T	T	T	T	T	T	T	T	T	T	T	T	#N/A
	AX-158524394	T	T	T	T	T	T	T	T	T	T	T	T	T	T	T	T	#N/A
	AX-158524403	failed	failed	failed	failed	failed	failed	failed	failed	failed	failed	failed	failed	failed	failed	failed	failed	#N/A
	AX-158524409	T	C	C	C	C	C	C	C	C	C	C	C	C	C	C	C	#N/A
	AX-158524411	C	failed	G	G	G	G	G	G	G	G	G	G	G	failed	failed	G	#N/A
	AX-158524414	T	C	C	C	C	C	C	C	C	C	C	C	C	C	C	C	#N/A
	AX-158524418	A	A	G	G	G	G	G	G	G	G	G	G	G	G	G	G	#N/A
	AX-158524430	C	C	C	C	C	C	G	C	G	C	G	C	G	G	C	G	#N/A
	AX-158524431	R	G	G	A	G	G	G	G	G	G	A	G	G	G	G	G	#N/A
	AX-158524437	G	G	G	G	G	G	G	G	G	G	G	G	G	G	G	G	#N/A
	AX-158524444	G	G	G	G	G	A	G	G	G	A	G	G	G	G	G	A	#N/A
	AX-158524473	G	G	G	G	A	A	G	A	G	G	A	A	G	G	G	G	#N/A
	AX-158524491	T	T	C	C	T	C	T	C	T	C	T	C	T	C	C	T	#N/A
	AX-158524504	failed	failed	failed	failed	failed	failed	failed	failed	failed	failed	failed	failed	failed	failed	failed	failed	#N/A
	AX-158524547	A	G	A	A	G	G	R	G	A	A	G	G	A	G	failed	A	#N/A
	AX-158524617	A	A	G	G	failed	G	A	G	A	G	A	G	A	A	G	A	#N/A
	AX-158524624	G	A	G	G	A	A	A	A	A	A	A	A	A	A	A	A	#N/A
	AX-158524628	C	A	C	C	A	A	A	A	A	A	A	A	A	A	A	A	#N/A
	AX-158524633	G	G	A	G	G	G	G	G	G	G	G	G	G	G	G	G	#N/A
	AX-158524634	A	C	C	A	A	A	C	A	C	C	A	A	C	A	C	C	#N/A
	AX-158524640	C	C	A	A	C	C	A	C	A	C	A	C	A	A	C	C	#N/A
	AX-158524643	G	A	G	G	A	A	G	A	G	G	G	A	G	A	G	A	#N/A
	AX-158524646	T	C	T	T	T	T	T	T	T	T	C	T	T	C	T	T	#N/A
	AX-158524654	G	A	G	G	A	G	G	A	G	A	A	A	G	A	A	A	#N/A
	AX-158524656	T	T	T	T	G	G	failed	G	T	G	G	G	T	T	G	G	#N/A
	AX-158524657	C	T	C	C	T	T	C	T	C	C	T	T	C	C	C	T	#N/A
	AX-158524671	C	C	T	T	T	T	C	T	C	T	T	T	C	C	T	T	#N/A
	AX-158524672	T	G	G	T	G	G	T	G	T	G	T	G	T	T	G	T	#N/A
	AX-158524673	C	Y	T	T	T	T	C	T	C	T	T	T	C	T	T	T	#N/A
	AX-158524675	A	A	G	G	A	failed	G	failed	G	G	failed	failed	G	A	failed	G	#N/A
	AX-158524678	C	C	C	C	C	C	C	C	C	C	C	C	C	T	C	T	#N/A
	AX-158524679	A	A	A	A	A	A	A	A	A	A	A	A	A	C	A	C	#N/A
	AX-158524688	T	G	T	T	G	G	K	T	T	T	G	T	T	T	T	G	#N/A
	AX-158524693	C	C	C	C	C	C	C	C	C	G	C	C	C	C	G	C	#N/A
	AX-158524698	C	C	C	C	C	C	C	C	C	C	C	C	C	C	C	C	#N/A
	AX-158524710	A	A	A	A	A	A	A	A	A	A	A	A	A	C	A	A	#N/A
	AX-158524711	G	G	G	G	G	G	G	G	G	G	G	G	G	A	G	G	#N/A
	AX-158524717	G	A	G	G	A	A	failed	A	G	G	G	A	G	A	G	A	#N/A
	AX-158524725	T	A	T	T	T	T	T	T	T	T	T	T	T	T	T	T	#N/A
	AX-158524765	A	A	A	A	A	A	A	A	A	A	A	A	A	A	A	A	#N/A
	AX-158524870	A	A	G	G	A	A	A	A	A	A	A	A	A	A	A	G	#N/A
	AX-158524876	C	C	T	T	C	C	C	C	C	C	C	C	C	C	C	C	#N/A
	AX-158525018	C	G	C	C	C	C	C	C	C	C	G	C	C	C	C	C	#N/A
	AX-158525019	C	T	T	C	T	T	T	T	T	T	T	T	T	T	T	T	#N/A
	AX-158525023	A	A	A	A	A	A	A	A	A	A	A	A	A	A	A	A	#N/A
	AX-158525040	G	A	G	A	A	A	G	G	G	A	A	G	G	G	G	G	#N/A
	AX-158525104	C	C	C	C	C	C	C	C	C	C	C	C	C	C	C	C	#N/A
	AX-158525113	A	A	A	G	A	A	A	G	A	A	A	G	A	A	G	A	#N/A
	AX-158525116	G	G	G	G	G	G	G	G	G	G	G	G	G	G	G	G	#N/A
	AX-158525120	T	failed	T	T	T	T	T	T	T	T	T	T	T	T	T	T	#N/A
	AX-158525125	A	G	A	A	A	A	A	G	A	G	A	G	A	A	G	A	#N/A
	AX-158525163	G	G	G	A	G	G	G	G	G	G	G	G	G	A	G	G	#N/A
	AX-158525175	C	C	C	T	C	C	C	T	C	C	C	T	C	C	T	C	#N/A
	AX-158525184	C	C	C	C	C	C	C	C	C	C	C	C	C	C	T	C	#N/A
	AX-158525215	A	A	A	C	A	A	A	A	A	A	A	A	A	A	A	A	#N/A
	AX-158525217	T	C	C	T	C	C	T	C	T	C	C	C	T	T	C	T	#N/A
	AX-158525249	G	G	G	G	G	G	G	G	G	G	G	G	G	G	G	G	#N/A
	AX-158525251	A	A	A	A	A	A	A	G	A	G	G	G	A	A	R	A	#N/A
	AX-158525276	T	T	T	T	T	T	T	T	T	T	T	T	T	T	T	T	#N/A
	AX-158525279	C	C	C	C	C	C	C	C	C	C	C	C	C	C	C	C	#N/A
	AX-158525283	A	A	A	A	A	A	A	A	A	A	A	A	A	A	A	A	#N/A
	AX-158525286	C	C	C	C	C	C	C	C	C	C	C	C	C	C	C	C	#N/A
	AX-158525290	A	A	A	A	A	A	C	A	C	A	A	A	C	C	A	C	#N/A
	AX-158525295	C	C	C	C	C	C	C	C	C	C	C	C	C	C	C	C	#N/A
	AX-158525296	A	A	A	A	A	A	G	A	G	A	A	A	G	G	A	G	#N/A
	AX-158525300	C	C	C	T	C	C	C	C	C	C	C	C	C	T	C	C	#N/A
	AX-158525305	G	G	G	T	G	G	G	T	G	G	G	T	G	T	T	G	#N/A
	AX-158525321	C	failed	C	C	C	C	C	failed	C	C	C	failed	C	C	failed	T	#N/A
	AX-158525324	C	C	C	C	C	C	C	C	C	C	C	C	C	C	C	C	#N/A
	AX-158525375	A	G	G	A	G	G	G	G	G	G	A	G	G	G	G	G	#N/A
	AX-158525383	G	G	G	G	G	G	G	G	G	G	G	G	G	G	G	G	#N/A
	AX-158525388	C	C	C	C	C	C	C	C	C	C	C	C	C	C	C	C	#N/A
	AX-158525400	G	G	G	G	G	G	G	G	G	G	G	G	G	G	G	G	#N/A
	AX-158525401	A	G	G	A	G	G	G	G	G	G	G	G	G	A	G	G	#N/A
	AX-158525404	T	failed	T	T	T	T	T	C	T	T	T	C	T	T	C	T	#N/A
	AX-158525406	C	C	C	C	C	C	C	C	C	C	C	C	C	C	C	C	#N/A
	AX-158525414	C	C	C	C	C	C	C	C	C	C	C	C	C	T	C	T	#N/A
	AX-158525420	T	T	T	T	T	T	T	T	T	T	T	T	T	T	T	T	#N/A
	AX-158525423	C	C	C	C	C	C	C	C	C	C	C	C	C	C	C	C	#N/A
	AX-158525427	C	C	C	C	C	T	T	C	T	C	C	C	T	T	C	T	#N/A
	AX-158525460	T	T	T	C	T	T	C	T	C	T	T	T	C	C	T	C	#N/A
	AX-158525469	G	T	T	T	T	T	T	T	T	T	T	T	T	T	T	T	#N/A
	AX-158525490	G	G	G	A	G	G	A	G	A	G	G	G	A	A	G	A	#N/A
	AX-158525510	A	A	A	G	A	A	G	A	G	A	A	A	G	G	A	G	#N/A
	AX-158525556	C	T	T	T	T	T	T	T	T	T	T	T	T	T	T	T	#N/A
	AX-158525569	T	T	T	T	G	G	T	G	T	G	G	G	T	G	K	T	#N/A
	AX-158525572	G	G	G	G	C	C	C	G	C	G	C	G	C	C	G	C	#N/A
	AX-158525581	G	G	G	G	G	G	G	T	G	G	G	T	G	T	failed	G	#N/A
	AX-158525598	T	C	T	C	C	failed	C	C	C	failed	C	failed	C	failed	failed	C	#N/A
	AX-158525602	G	C	G	C	C	C	G	C	G	C	G	C	G	G	C	G	#N/A
	AX-158525607	A	failed	A	A	A	A	A	G	A	A	G	G	A	G	G	A	#N/A
	AX-158525616	A	failed	A	A	A	A	A	A	A	A	A	A	A	A	A	A	#N/A
	AX-158525618	C	T	C	C	T	T	T	C	T	T	T	C	T	T	C	T	#N/A
	AX-158525625	A	A	G	G	G	G	A	G	A	G	G	G	A	A	G	A	#N/A
	AX-158525626	G	C	G	C	G	G	G	C	G	C	G	C	G	G	C	G	#N/A
	AX-158525636	A	A	A	G	A	G	A	G	A	G	A	G	A	G	G	A	#N/A
	AX-158525652	T	T	T	C	T	C	T	C	T	C	T	C	T	C	C	T	#N/A
	AX-158525654	G	A	A	A	A	A	G	G	G	G	A	G	G	G	failed	G	#N/A
	AX-158525657	T	C	T	C	T	T	T	T	T	T	C	T	T	C	T	T	#N/A
	AX-158525667	T	T	T	T	T	T	T	T	T	T	T	T	T	T	T	T	#N/A
	AX-158525671	C	C	C	C	C	C	C	C	C	C	C	C	C	G	G	C	#N/A
	AX-158525835	G	G	A	G	G	G	failed	G	A	G	G	G	A	G	G	A	#N/A
	AX-158525839	T	T	C	T	T	T	T	T	T	T	T	T	T	C	T	T	#N/A
	AX-158525846	C	T	T	C	T	T	C	C	C	C	T	C	C	C	C	C	#N/A
	AX-158525855	failed	failed	failed	failed	failed	failed	failed	failed	failed	failed	failed	failed	failed	failed	failed	failed	#N/A
	AX-158525859	T	T	C	T	T	T	T	T	T	T	C	T	T	T	T	T	#N/A
	AX-158525866	A	G	A	G	G	G	A	G	A	G	A	G	A	A	G	A	#N/A
	AX-158525875	A	C	A	C	A	A	A	A	A	A	C	A	A	C	A	A	#N/A
	AX-158525886	C	C	C	G	G	C	G	C	G	C	G	C	G	failed	G	C	#N/A
	AX-158525889	G	T	G	T	T	T	G	T	G	T	T	T	G	T	T	G	#N/A
	AX-158525891	G	T	T	G	T	T	T	G	T	T	T	G	T	G	G	T	#N/A
	AX-158525895	C	C	G	C	C	C	S	C	G	C	G	C	G	G	C	G	#N/A
	AX-158525899	T	T	C	C	T	T	T	C	T	T	T	C	T	T	C	T	#N/A
	AX-158525902	G	G	A	A	A	A	G	G	G	A	G	G	G	A	G	G	#N/A
	AX-158525904	T	C	T	T	C	C	C	T	C	C	C	T	C	C	T	C	#N/A
	AX-158525914	failed	failed	failed	failed	failed	failed	failed	failed	failed	failed	failed	failed	failed	failed	failed	failed	#N/A
	AX-158525919	C	C	T	C	C	C	T	C	T	C	C	C	T	T	Y	T	#N/A
	AX-158525923	G	G	A	G	G	G	G	G	G	G	G	G	G	A	G	G	#N/A
	AX-158525930	G	A	G	G	A	A	A	A	A	A	A	A	A	A	A	A	#N/A
	AX-158525931	T	C	T	T	C	C	C	T	C	C	C	T	C	C	T	C	#N/A
	AX-158525941	G	K	G	G	T	T	T	G	T	T	T	G	T	T	G	T	#N/A
	AX-158525960	T	C	T	T	C	C	failed	T	C	C	T	T	C	T	T	T	#N/A
	AX-158525963	failed	failed	failed	failed	failed	failed	failed	failed	failed	failed	failed	failed	failed	failed	failed	failed	#N/A
	AX-158525965	C	C	T	C	C	C	C	C	C	C	C	C	C	C	C	C	#N/A
	AX-158525967	T	T	T	C	C	C	C	C	C	C	C	C	C	T	C	T	#N/A
	AX-158525970	G	A	G	G	A	A	G	G	G	A	G	G	G	A	G	G	#N/A
	AX-158525978	C	T	C	T	T	T	T	T	T	T	T	T	T	T	T	T	#N/A
	AX-158526010	G	A	A	G	A	A	A	A	A	A	A	A	A	A	A	A	#N/A
	AX-158526017	A	A	A	A	A	A	A	A	A	A	A	A	A	A	failed	A	#N/A
	AX-158526027	C	C	T	T	C	C	C	C	C	C	C	C	C	C	C	C	#N/A
	AX-158526028	T	T	C	C	T	T	T	T	T	T	T	T	T	T	T	T	#N/A
	AX-158526035	T	T	T	T	T	T	T	T	T	T	T	T	T	C	C	T	#N/A
	AX-158526039	T	G	T	T	failed	T	G	G	G	T	G	G	G	G	G	G	#N/A
	AX-158526042	C	T	C	C	T	T	T	C	T	T	C	C	T	T	C	T	#N/A
	AX-158526078	A	A	A	G	G	G	failed	G	A	G	A	G	A	A	G	A	#N/A
	AX-158526085	A	A	A	A	A	A	G	G	G	G	A	G	G	G	G	G	#N/A
	AX-158526098	C	C	T	T	C	C	T	C	T	C	T	C	T	C	C	T	#N/A
	AX-158526112	T	T	C	C	T	C	C	T	C	T	C	T	C	C	T	C	#N/A
	AX-158526169	G	G	G	A	A	A	G	A	G	A	A	A	G	A	A	G	#N/A
	AX-158526172	G	G	G	G	G	G	G	G	G	G	G	G	G	T	T	G	#N/A
	AX-158526177	A	A	A	G	A	A	A	G	A	A	A	G	A	A	G	A	#N/A
	AX-158526188	T	T	C	C	T	T	C	C	C	T	T	C	C	T	C	C	#N/A
	AX-158526227	C	G	C	C	G	G	G	G	G	G	G	G	G	C	G	G	#N/A
	AX-158526231	A	A	A	G	A	A	A	A	A	A	A	A	A	A	A	A	#N/A
	AX-158526283	A	G	G	G	G	G	G	G	G	G	G	G	G	G	G	G	#N/A
	AX-158526286	C	T	T	T	T	T	T	C	T	T	T	C	T	T	C	T	#N/A
	AX-158526310	C	C	T	T	T	T	T	C	T	T	T	C	T	T	C	T	#N/A
	AX-158526315	G	R	A	G	G	G	G	G	G	G	A	G	G	A	G	G	#N/A
	AX-158526336	T	C	C	T	C	C	C	C	C	C	C	C	C	C	C	C	#N/A
	AX-158526361	T	C	T	T	T	T	T	T	T	T	C	T	T	C	failed	T	#N/A
	AX-158526374	C	C	G	G	G	G	G	C	G	G	G	C	G	G	C	G	#N/A
	AX-158526387	A	G	G	A	G	G	G	G	G	G	G	G	G	G	G	G	#N/A
	AX-158526432	G	G	G	A	G	G	G	A	G	A	G	A	G	G	A	G	#N/A
	AX-158526435	G	G	A	A	G	G	G	A	G	G	G	A	G	A	A	G	#N/A
	AX-158526437	C	Y	C	C	T	T	T	Y	T	T	T	Y	T	T	C	T	#N/A
	AX-158526448	C	G	C	C	G	G	G	C	G	G	G	C	G	G	C	G	#N/A
	AX-158526462	G	T	G	G	T	T	G	G	G	T	T	G	G	T	G	T	#N/A
	AX-158526486	A	G	G	G	A	A	A	G	A	A	A	G	A	A	G	A	#N/A
	AX-158526491	A	C	C	C	A	A	A	C	A	A	A	C	A	A	C	A	#N/A
	AX-158526498	C	G	C	G	G	G	C	G	G	G	C	G	G	G	G	G	#N/A
	AX-158526860	G	A	A	A	A	A	A	A	A	A	A	A	A	G	G	A	#N/A
	AX-158526868	failed	failed	failed	failed	failed	failed	failed	failed	failed	failed	failed	failed	failed	failed	failed	failed	#N/A
	AX-158526893	failed	failed	failed	failed	failed	failed	failed	failed	failed	failed	failed	failed	failed	failed	failed	failed	#N/A
	AX-158526895	G	R	G	A	A	G	A	G	A	G	A	G	A	A	A	A	#N/A
	AX-158526903	C	C	C	C	C	C	C	C	C	C	T	C	C	C	C	C	#N/A
	AX-158526911	T	T	T	A	T	T	A	T	T	T	T	T	T	A	T	T	#N/A
	AX-158526912	A	M	A	C	C	A	C	A	A	A	A	A	A	C	A	A	#N/A
[truncated: 22,151 more rows]
